# Supplementary material for: SIRT7-Induced PHF5A Decrotonylation Regulates Aging Progress Through Alternative Splicing-Mediated Downregulation of CDK2
Source: Front Cell Dev Biol. 2021 Sep 17;9:710479. doi: 10.3389/fcell.2021.710479 (PMC8484718; doi:10.3389/fcell.2021.710479)
Supplement: Supplementary file 2 [file Data_Sheet_2.XLS]

## Sheet: 可变剪切事件详情表
AS ID	Gene ID	Gene name	AS type	Novel AS	Chr	Strand	IncLevelDiff(A/B,ΔPSI)	P Value JunctionCountOnly	FDR JunctionCountOnly	RiExonStart(0base)	RiExonEnd	IJC A	SJC A	IJC B	SJC B	IncFormLen	SkipFormLen	IncLevel1(PSI 1)	IncLevel2(PSI 2)	Average IncLevel1(average PSI 1)	Average IncLevel2(average PSI 2)	Increase Inclusion A(ΔPSI＞0)	Increase Exclusion A(ΔPSI＜0)	Increase Inclusion B(ΔPSI＜0)	Increase Exclusion B(ΔPSI＞0)
RI_7678	ENSG00000101365	IDH3B	RI	no	20	-	0.004	0.810567	1	2659698	2660176	5	223	3	222	318	159	0.011	0.007	0.011	0.007	yes	no	no	yes
RI_413	ENSG00000072849	DERL2	RI	no	17	-	-0.353	0.428477	0.846136	5480509	5481389	11	3	3	0	318	159	0.647	1	0.647	1	no	yes	yes	no
RI_412	ENSG00000072849	DERL2	RI	no	17	-	0.047	0.890065	1	5481100	5481389	11	3	3	1	311	159	0.652	0.605	0.652	0.605	yes	no	no	yes
RI_410	ENSG00000132475	H3F3B	RI	no	17	-	0.001	1	1	75778809	75779184	3	2654	0	1367	241	159	0.001	0	0.001	0	yes	no	no	yes
RI_2305	ENSG00000121716	PILRB	RI	no	7	+	0.376	9.4734e-05	0.0101333	100352563	100353123	10	11	0	22	240	159	0.376	0	0.376	0	yes	no	no	yes
RI_414	ENSG00000072849	DERL2	RI	no	17	-	0.047	0.179248	0.635617	5481100	5481389	85	0	81	2	318	159	1	0.953	1	0.953	yes	no	no	yes
RI_3433	ENSG00000114626	ABTB1	RI	no	3	+	-0.196	0.708401	1	127677464	127677843	15	2	2	0	290	159	0.804	1	0.804	1	no	yes	yes	no
RI_3436	ENSG00000164934	DCAF13	RI	no	8	+	-0.002	0.822245	1	103427096	103430689	5	166	8	231	318	159	0.015	0.017	0.015	0.017	no	yes	yes	no
RI_3711	ENSG00000159348	CYB5R1	RI	no	1	-	0.001	1	1	202965886	202966600	1	303	1	583	318	159	0.002	0.001	0.002	0.001	yes	no	no	yes
RI_3893	ENSG00000126088	UROD	RI	no	1	+	0.17	0.158576	0.615389	45012690	45013019	16	0	24	3	260	159	1	0.83	1	0.83	yes	no	no	yes
RI_3892	ENSG00000126088	UROD	RI	no	1	+	0.4	0.459197	0.870147	45013908	45014836	3	0	3	1	318	159	1	0.6	1	0.6	yes	no	no	yes
RI_2549	ENSG00000142733	MAP3K6	RI	no	1	-	0.014	0.869835	1	27356589	27357114	1	36	0	32	318	159	0.014	0	0.014	0	yes	no	no	yes
RI_708	ENSG00000112514	CUTA	RI	no	6	-	0.001	1	1	33416549	33416776	694	3	382	2	246	159	0.993	0.992	0.993	0.992	yes	no	no	yes
RI_702	ENSG00000181789	COPG1	RI	no	3	+	-0.004	1	1	129252622	129252955	0	579	4	524	318	159	0	0.004	0	0.004	no	yes	yes	no
RI_700	ENSG00000114841	DNAH1	RI	no	3	+	-0.6	0.0285425	0.341609	52388417	52388937	0	5	3	1	318	159	0	0.6	0	0.6	no	yes	yes	no
RI_8059	ENSG00000114786	ABHD14A-ACY1	RI	no	3	+	0.034	0.0882513	0.503752	51987555	51988603	5	52	2	85	318	159	0.046	0.012	0.046	0.012	yes	no	no	yes
RI_2055	ENSG00000110719	TCIRG1	RI	no	11	+	-0.036	0.249463	0.711243	68042945	68043497	107	2	84	0	318	159	0.964	1	0.964	1	no	yes	yes	no
RI_2050	ENSG00000140416	TPM1	RI	no	15	+	-0.009	0.00772268	0.178384	63061197	63062277	3	692	6	279	318	159	0.002	0.011	0.002	0.011	no	yes	yes	no
RI_5010	ENSG00000136490	LIMD2	RI	no	17	-	-0.015	0.416423	0.838176	63698798	63699069	9	203	6	86	247	159	0.028	0.043	0.028	0.043	no	yes	yes	no
RI_2059	ENSG00000110719	TCIRG1	RI	no	11	+	-0.005	0.773058	1	68047646	68047972	7	160	7	136	235	159	0.029	0.034	0.029	0.034	no	yes	yes	no
RI_7814	ENSG00000196352	CD55	RI	no	1	+	0.008	1	1	207336692	207337409	5	247	2	470	318	159	0.01	0.002	0.01	0.002	yes	no	no	yes
RI_7541	ENSG00000100288	CHKB	RI	no	22	-	-0.16	0.0371322	0.382438	50580189	50580416	44	48	51	29	244	159	0.374	0.534	0.374	0.534	no	yes	yes	no
RI_856	ENSG00000241370	RPP21	RI	no	6	+	-0.215	0.252537	0.714754	30345297	30346557	18	7	14	2	318	159	0.563	0.778	0.563	0.778	no	yes	yes	no
RI_5499	ENSG00000104907	TRMT1	RI	no	19	-	-0.03	0.0726635	0.488435	13115996	13116431	0	80	6	124	251	159	0	0.03	0	0.03	no	yes	yes	no
RI_5497	ENSG00000104907	TRMT1	RI	no	19	-	-0.028	0.212795	0.679648	13105266	13105606	1	57	5	79	248	159	0.011	0.039	0.011	0.039	no	yes	yes	no
RI_7810	ENSG00000187583	PLEKHN1	RI	no	1	+	0.106	0.437325	0.85159	970685	971006	1	3	2	20	278	159	0.16	0.054	0.16	0.054	yes	no	no	yes
RI_5491	ENSG00000035681	NSMAF	RI	no	8	-	-0.012	0.119658	0.563246	58585651	58586000	0	188	2	91	294	159	0	0.012	0	0.012	no	yes	yes	no
RI_5178	ENSG00000060138	YBX3	RI	no	12	-	-0.018	0.830285	1	10701959	10704148	28	1	39	1	318	159	0.933	0.951	0.933	0.951	no	yes	yes	no
RI_5492	ENSG00000035681	NSMAF	RI	no	8	-	-0.527	0.0902742	0.508223	58585651	58586000	0	4	2	1	285	159	0	0.527	0	0.527	no	yes	yes	no
RI_5179	ENSG00000060138	YBX3	RI	no	12	-	-0.026	0.357797	0.79935	10701959	10704148	1	35	3	36	318	159	0.014	0.04	0.014	0.04	no	yes	yes	no
RI_2432	ENSG00000166986	MARS	RI	no	12	+	0.004	1	1	57512007	57512353	3	258	1	266	290	159	0.006	0.002	0.006	0.002	yes	no	no	yes
RI_2433	ENSG00000166986	MARS	RI	no	12	+	0.02	0.624824	0.999589	57512007	57512353	189	7	144	7	318	159	0.931	0.911	0.931	0.911	yes	no	no	yes
RI_2430	ENSG00000166986	MARS	RI	no	12	+	0.007	1	1	57489266	57489558	4	297	1	305	236	159	0.009	0.002	0.009	0.002	yes	no	no	yes
RI_2431	ENSG00000166986	MARS	RI	no	12	+	-0.046	0.357351	0.79935	57489266	57489558	35	1	39	0	267	159	0.954	1	0.954	1	no	yes	yes	no
RI_5305	ENSG00000138073	PREB	RI	no	2	-	-0.015	0.536249	0.929818	27131671	27132082	0	164	5	161	318	159	0	0.015	0	0.015	no	yes	yes	no
RI_5304	ENSG00000167995	BEST1	RI	no	11	+	-0.077	0.458177	0.870147	61958145	61959578	0	4	2	12	318	159	0	0.077	0	0.077	no	yes	yes	no
RI_5653	ENSG00000113971	NPHP3	RI	no	3	-	0.086	0.0167335	0.268348	132684553	132686387	3	16	0	49	318	159	0.086	0	0.086	0	yes	no	no	yes
RI_2438	ENSG00000029363	BCLAF1	RI	no	6	-	-0.035	0.204272	0.679648	136275842	136276508	110	2	119	0	318	159	0.965	1	0.965	1	no	yes	yes	no
RI_2439	ENSG00000122952	ZWINT	RI	no	10	-	-0.018	0.651727	1	56360017	56360383	7	83	2	16	309	159	0.042	0.06	0.042	0.06	no	yes	yes	no
RI_5474	ENSG00000166987	MBD6	RI	no	12	+	0.029	0.125649	0.571499	57524028	57524416	4	66	0	51	318	159	0.029	0	0.029	0	yes	no	no	yes
RI_5134	ENSG00000105373	NOP53	RI	no	19	+	-0.007	0.402269	0.827715	47755755	47756604	6	290	5	142	318	159	0.01	0.017	0.01	0.017	no	yes	yes	no
RI_5471	ENSG00000145908	ZNF300	RI	no	5	-	-0.333	0.16104	0.619155	150894398	150898184	0	6	1	1	318	159	0	0.333	0	0.333	no	yes	yes	no
RI_3391	ENSG00000168591	TMUB2	RI	no	17	+	0.067	0.395015	0.826272	44188850	44189299	23	0	25	1	285	159	1	0.933	1	0.933	yes	no	no	yes
RI_6810	ENSG00000243989	ACY1	RI	no	3	+	-0.01	1	1	51985851	51986331	0	80	3	151	318	159	0	0.01	0	0.01	no	yes	yes	no
RI_6036	ENSG00000168488	ATXN2L	RI	no	16	+	0.006	1	1	28835277	28835758	1	83	0	76	304	159	0.006	0	0.006	0	yes	no	no	yes
RI_4307	ENSG00000164889	SLC4A2	RI	no	7	+	0.045	0.113769	0.548849	151074038	151074293	84	0	91	3	225	159	1	0.955	1	0.955	yes	no	no	yes
RI_4305	ENSG00000167549	CORO6	RI	no	17	-	-0.471	0.302574	0.768072	29616937	29617469	9	4	3	0	318	159	0.529	1	0.529	1	no	yes	yes	no
RI_6812	ENSG00000104529	EEF1D	RI	no	8	-	0.048	0.125635	0.571499	143581053	143581328	98	0	61	2	244	159	1	0.952	1	0.952	yes	no	no	yes
RI_6115	ENSG00000011143	MKS1	RI	no	17	-	0.779	0.075468	0.488435	58207561	58208001	5	0	1	2	281	159	1	0.221	1	0.221	yes	no	no	yes
RI_4876	ENSG00000129353	SLC44A2	RI	no	19	+	-0.004	1	1	10634755	10635073	2	680	4	410	244	159	0.002	0.006	0.002	0.006	no	yes	yes	no
RI_4877	ENSG00000129353	SLC44A2	RI	no	19	+	-0.616	0.153903	0.610146	10634755	10635073	2	2	4	0	255	159	0.384	1	0.384	1	no	yes	yes	no
RI_4878	ENSG00000129353	SLC44A2	RI	no	19	+	-0.003	1	1	10635162	10635515	9	903	9	563	318	159	0.005	0.008	0.005	0.008	no	yes	yes	no
RI_5176	ENSG00000060138	YBX3	RI	no	12	-	-0.001	1	1	10701959	10704148	1	927	3	920	318	159	0.001	0.002	0.001	0.002	no	yes	yes	no
RI_5177	ENSG00000060138	YBX3	RI	no	12	-	-0.138	0.0727544	0.488435	10701959	10704148	28	39	39	29	318	159	0.264	0.402	0.264	0.402	no	yes	yes	no
RI_1828	ENSG00000198837	DENND4B	RI	no	1	-	0.01	0.652976	1	153930691	153931064	1	64	0	38	247	159	0.01	0	0.01	0	yes	no	no	yes
RI_6050	ENSG00000142208	AKT1	RI	no	14	-	0.001	1	1	104769351	104772452	1	526	0	507	318	159	0.001	0	0.001	0	yes	no	no	yes
RI_1045	ENSG00000100417	PMM1	RI	no	22	-	0.004	0.62451	0.999589	41583958	41584372	8	283	5	237	318	159	0.014	0.01	0.014	0.01	yes	no	no	yes
RI_6051	ENSG00000142208	AKT1	RI	no	14	-	0.001	1	1	104770744	104772452	6	827	4	682	318	159	0.004	0.003	0.004	0.003	yes	no	no	yes
RI_6065	ENSG00000115207	GTF3C2	RI	no	2	-	-0.007	1	1	27335916	27336425	0	54	1	76	318	159	0	0.007	0	0.007	no	yes	yes	no
RI_1821	ENSG00000089818	NECAP1	RI	no	12	+	-0.222	0.233395	0.693366	8090194	8092784	0	3	4	7	318	159	0	0.222	0	0.222	no	yes	yes	no
RI_5264	ENSG00000178252	WDR6	RI	no	3	+	-0.003	0.865911	1	49011634	49014293	23	269	19	210	251	159	0.051	0.054	0.051	0.054	no	yes	yes	no
RI_1823	ENSG00000121851	POLR3GL	RI	no	1	+	-0.643	0.154947	0.610146	145977777	145978096	2	2	4	0	286	159	0.357	1	0.357	1	no	yes	yes	no
RI_1824	ENSG00000121851	POLR3GL	RI	no	1	+	-0.001	0.924033	1	145977777	145978096	2	93	4	168	289	159	0.012	0.013	0.012	0.013	no	yes	yes	no
RI_1048	ENSG00000137409	MTCH1	RI	no	6	-	-0.001	1	1	36970405	36970694	9	1355	10	1286	318	159	0.003	0.004	0.003	0.004	no	yes	yes	no
RI_1827	ENSG00000198837	DENND4B	RI	no	1	-	-0.141	0.1822	0.641526	153930691	153931064	53	17	42	7	318	159	0.609	0.75	0.609	0.75	no	yes	yes	no
RI_4275	ENSG00000173264	GPR137	RI	no	11	+	-0.333	0.0819998	0.497202	64286109	64286881	0	6	2	2	318	159	0	0.333	0	0.333	no	yes	yes	no
RI_4272	ENSG00000135297	MTO1	RI	no	6	+	-0.107	0.675077	1	73479935	73480367	1	3	2	3	318	159	0.143	0.25	0.143	0.25	no	yes	yes	no
RI_4270	ENSG00000135297	MTO1	RI	no	6	+	0.478	0.643202	1	73479935	73480367	1	0	2	1	291	159	1	0.522	1	0.522	yes	no	no	yes
RI_1314	ENSG00000115317	HTRA2	RI	no	2	+	0.041	0.0054572	0.139903	74531338	74531702	10	105	1	113	318	159	0.045	0.004	0.045	0.004	yes	no	no	yes
RI_1315	ENSG00000115317	HTRA2	RI	no	2	+	0.6	0.0813679	0.496604	74531338	74531702	9	3	0	2	318	159	0.6	0	0.6	0	yes	no	no	yes
RI_1313	ENSG00000115317	HTRA2	RI	no	2	+	0.857	0.00993242	0.195305	74531338	74531702	9	0	1	3	318	159	1	0.143	1	0.143	yes	no	no	yes
RI_1310	ENSG00000178980	SELENOW	RI	no	19	+	0.85	0.0127378	0.236602	47780755	47781182	8	0	1	3	301	159	1	0.15	1	0.15	yes	no	no	yes
RI_6056	ENSG00000164088	PPM1M	RI	no	3	+	-0.632	0.0944825	0.520577	52248152	52248453	2	2	6	0	273	159	0.368	1	0.368	1	no	yes	yes	no
RI_898	ENSG00000112659	CUL9	RI	no	6	+	0.118	0.337357	0.784574	43187712	43188118	15	0	30	2	318	159	1	0.882	1	0.882	yes	no	no	yes
RI_897	ENSG00000112659	CUL9	RI	no	6	+	0.316	0.468936	0.877346	43220746	43221278	3	0	13	3	318	159	1	0.684	1	0.684	yes	no	no	yes
RI_1956	ENSG00000099797	TECR	RI	no	19	+	-0.012	0.241121	0.700702	14564785	14564992	13	364	21	385	248	159	0.022	0.034	0.022	0.034	no	yes	yes	no
RI_1957	ENSG00000099797	TECR	RI	no	19	+	0.182	0.50495	0.905799	14564785	14565123	6	0	9	1	318	159	1	0.818	1	0.818	yes	no	no	yes
RI_1950	ENSG00000130724	CHMP2A	RI	no	19	-	0.002	0.844235	1	58551565	58551967	15	489	11	391	287	159	0.017	0.015	0.017	0.015	yes	no	no	yes
RI_1225	ENSG00000162231	NXF1	RI	no	11	-	-0.034	0.0972288	0.525664	62798538	62800486	13	157	16	100	318	159	0.04	0.074	0.04	0.074	no	yes	yes	no
RI_1959	ENSG00000099797	TECR	RI	no	19	+	-0.001	1	1	14564785	14565123	3	478	3	452	231	159	0.004	0.005	0.004	0.005	no	yes	yes	no
RI_4056	ENSG00000121073	SLC35B1	RI	no	17	-	0.001	1	1	49705865	49706309	1	294	1	383	318	159	0.002	0.001	0.002	0.001	yes	no	no	yes
RI_4055	ENSG00000121073	SLC35B1	RI	no	17	-	-0.001	1	1	49705123	49706309	0	297	1	349	318	159	0	0.001	0	0.001	no	yes	yes	no
RI_1558	ENSG00000123349	PFDN5	RI	no	12	+	-0.003	0.973031	1	53295838	53296467	22	20	19	17	318	159	0.355	0.358	0.355	0.358	no	yes	yes	no
RI_1559	ENSG00000123349	PFDN5	RI	no	12	+	-0.667	0.000220087	0.0194709	53296429	53297924	14	14	16	0	318	159	0.333	1	0.333	1	no	yes	yes	no
RI_1553	ENSG00000197114	ZGPAT	RI	no	20	+	-0.002	0.898873	1	63733586	63734824	2	77	2	67	318	159	0.013	0.015	0.013	0.015	no	yes	yes	no
RI_1555	ENSG00000197114	ZGPAT	RI	no	20	+	-0.119	0.370921	0.809603	63733586	63734824	23	9	34	8	318	159	0.561	0.68	0.561	0.68	no	yes	yes	no
RI_7657	ENSG00000182208	MOB2	RI	no	11	-	-0.2	0.45828	0.870147	1480392	1480885	0	2	1	2	318	159	0	0.2	0	0.2	no	yes	yes	no
RI_1557	ENSG00000123349	PFDN5	RI	no	12	+	0.366	1.21495e-05	0.00179465	53295838	53296275	59	0	59	17	318	159	1	0.634	1	0.634	yes	no	no	yes
RI_4248	ENSG00000196365	LONP1	RI	no	19	-	-0.007	1	1	5696248	5696757	2	294	6	302	318	159	0.003	0.01	0.003	0.01	no	yes	yes	no
RI_5873	ENSG00000107175	CREB3	RI	no	9	+	0.002	1	1	35732995	35733282	3	449	3	629	229	159	0.005	0.003	0.005	0.003	yes	no	no	yes
RI_5871	ENSG00000196535	MYO18A	RI	no	17	-	0.003	1	1	29096760	29097350	1	148	0	162	318	159	0.003	0	0.003	0	yes	no	no	yes
RI_5875	ENSG00000157870	FAM213B	RI	no	1	+	-0.118	0.361456	0.802603	2588593	2589040	15	1	17	0	318	159	0.882	1	0.882	1	no	yes	yes	no
RI_4707	ENSG00000197635	DPP4	RI	no	2	-	-0.028	0.768095	1	162046701	162047006	2	14	2	10	267	159	0.078	0.106	0.078	0.106	no	yes	yes	no
RI_3916	ENSG00000198467	TPM2	RI	no	9	-	-0.002	0.214447	0.679648	35684487	35685139	119	5732	91	3644	318	159	0.01	0.012	0.01	0.012	no	yes	yes	no
RI_7435	ENSG00000164068	RNF123	RI	no	3	+	-0.35	0.246216	0.707192	49720799	49721105	3	1	8	0	257	159	0.65	1	0.65	1	no	yes	yes	no
RI_3431	ENSG00000114626	ABTB1	RI	no	3	+	0.048	0.0144634	0.250644	127676535	127677286	8	69	1	75	318	159	0.055	0.007	0.055	0.007	yes	no	no	yes
RI_6439	ENSG00000169592	INO80E	RI	no	16	+	0.172	0.571461	0.960741	30001211	30004657	1	1	5	13	318	159	0.333	0.161	0.333	0.161	yes	no	no	yes
RI_6928	ENSG00000173812	EIF1	RI	no	17	+	0.079	0.626051	1	41689777	41690189	19	5	19	7	307	159	0.663	0.584	0.663	0.584	yes	no	no	yes
RI_6929	ENSG00000022277	RTFDC1	RI	no	20	+	-0.712	0.000625359	0.0377047	56516934	56517201	3	8	14	1	277	159	0.177	0.889	0.177	0.889	no	yes	yes	no
RI_6436	ENSG00000196517	SLC6A9	RI	no	1	-	0.031	0.219513	0.680249	44000766	44001055	2	41	0	49	246	159	0.031	0	0.031	0	yes	no	no	yes
RI_6435	ENSG00000196517	SLC6A9	RI	no	1	-	-0.048	0.301214	0.76713	44008352	44008623	36	1	55	0	288	159	0.952	1	0.952	1	no	yes	yes	no
RI_3432	ENSG00000114626	ABTB1	RI	no	3	+	0.218	0.547359	0.939362	127676535	127677286	9	1	3	1	318	159	0.818	0.6	0.818	0.6	yes	no	no	yes
RI_4698	ENSG00000131591	C1orf159	RI	no	1	-	-0.131	0.376909	0.809603	1083914	1084383	2	9	3	5	318	159	0.1	0.231	0.1	0.231	no	yes	yes	no
RI_3435	ENSG00000114626	ABTB1	RI	no	3	+	-0.003	0.877703	1	127676966	127677286	2	98	2	83	242	159	0.013	0.016	0.013	0.016	no	yes	yes	no
RI_4697	ENSG00000131591	C1orf159	RI	no	1	-	-0.09	0.0375916	0.382438	1084352	1084506	2	42	10	46	255	159	0.029	0.119	0.029	0.119	no	yes	yes	no
RI_147	ENSG00000152291	TGOLN2	RI	no	2	-	-0.004	0.846266	1	85326507	85327685	5	80	7	99	318	159	0.03	0.034	0.03	0.034	no	yes	yes	no
RI_141	ENSG00000186815	TPCN1	RI	no	12	+	0.006	0.724832	1	113288162	113288847	5	65	12	190	318	159	0.037	0.031	0.037	0.031	yes	no	no	yes
RI_5900	ENSG00000072778	ACADVL	RI	no	17	+	-0.003	1	1	7220765	7221058	7	599	15	937	251	159	0.007	0.01	0.007	0.01	no	yes	yes	no
RI_8141	ENSG00000089693	MLF2	RI	no	12	-	0.471	0.302574	0.768072	6750176	6750766	3	0	9	4	318	159	1	0.529	1	0.529	yes	no	no	yes
RI_8142	ENSG00000089693	MLF2	RI	no	12	-	0.571	0.374121	0.809603	6752284	6752678	2	0	3	2	318	159	1	0.429	1	0.429	yes	no	no	yes
RI_149	ENSG00000177666	PNPLA2	RI	no	11	+	-0.001	1	1	823693	824130	0	377	1	622	300	159	0	0.001	0	0.001	no	yes	yes	no
RI_148	ENSG00000152291	TGOLN2	RI	no	2	-	0.229	0.404373	0.829058	85324384	85324998	8	1	8	3	318	159	0.8	0.571	0.8	0.571	yes	no	no	yes
RI_4451	ENSG00000105281	SLC1A5	RI	no	19	-	-0.412	0.0305484	0.357589	46784516	46784905	20	7	13	0	318	159	0.588	1	0.588	1	no	yes	yes	no
RI_2537	ENSG00000092010	PSME1	RI	no	14	+	0.271	0.110223	0.537912	24136984	24137431	9	6	3	8	318	159	0.429	0.158	0.429	0.158	yes	no	no	yes
RI_2658	ENSG00000103168	TAF1C	RI	no	16	-	-0.352	0.322339	0.784574	84181745	84182058	10	4	3	0	216	159	0.648	1	0.648	1	no	yes	yes	no
RI_6965	ENSG00000105698	USF2	RI	no	19	+	-0.009	0.893926	1	35278697	35279074	142	27	137	25	318	159	0.724	0.733	0.724	0.733	no	yes	yes	no
RI_6324	ENSG00000140988	RPS2	RI	no	16	-	0.017	0.950564	1	1962496	1963256	13	3	4	1	318	159	0.684	0.667	0.684	0.667	yes	no	no	yes
RI_6322	ENSG00000140988	RPS2	RI	no	16	-	0.007	1	1	1962735	1963256	453	0	273	1	318	159	1	0.993	1	0.993	yes	no	no	yes
RI_6321	ENSG00000140988	RPS2	RI	no	16	-	0.001	1	1	1962735	1963256	14	13390	4	7486	318	159	0.001	0	0.001	0	yes	no	no	yes
RI_7503	ENSG00000167840	ZNF232	RI	no	17	-	-1	0.0280146	0.34138	5108925	5109868	0	5	2	0	318	159	0	1	0	1	no	yes	yes	no
RI_7505	ENSG00000111664	GNB3	RI	no	12	+	0.667	0.139867	0.592714	6841257	6841624	9	0	1	1	318	159	1	0.333	1	0.333	yes	no	no	yes
RI_7507	ENSG00000174483	BBS1	RI	no	11	+	0	0.982945	1	66531655	66532219	2	38	2	37	318	159	0.026	0.026	0.026	0.026	no_difference	no_difference	no_difference	no_difference
RI_7506	ENSG00000158092	NCK1	RI	no	3	+	0.1	0.188562	0.651356	136945582	136946295	2	9	0	9	318	159	0.1	0	0.1	0	yes	no	no	yes
RI_7509	ENSG00000174483	BBS1	RI	no	11	+	0.029	0.173709	0.626564	66515692	66515933	3	56	0	49	287	159	0.029	0	0.029	0	yes	no	no	yes
RI_8007	ENSG00000130726	TRIM28	RI	no	19	+	0.001	1	1	58549736	58550035	4	1086	1	885	246	159	0.002	0.001	0.002	0.001	yes	no	no	yes
RI_8003	ENSG00000130726	TRIM28	RI	no	19	+	0.029	0.663988	1	58548739	58548910	44	2	59	4	246	159	0.934	0.905	0.934	0.905	yes	no	no	yes
RI_7108	ENSG00000100099	HPS4	RI	no	22	-	0.048	0.135158	0.58753	26466225	26468623	3	30	0	24	318	159	0.048	0	0.048	0	yes	no	no	yes
RI_3086	ENSG00000198276	UCKL1	RI	no	20	-	-0.006	0.629461	1	63945804	63946267	2	150	3	110	318	159	0.007	0.013	0.007	0.013	no	yes	yes	no
RI_3087	ENSG00000198276	UCKL1	RI	no	20	-	-0.274	0.070821	0.483928	63945804	63946267	2	16	3	3	318	159	0.059	0.333	0.059	0.333	no	yes	yes	no
RI_6212	ENSG00000196839	ADA	RI	no	20	-	-0.024	0.492638	0.895233	44622828	44623078	0	23	1	28	234	159	0	0.024	0	0.024	no	yes	yes	no
RI_6210	ENSG00000101194	SLC17A9	RI	no	20	+	1	0.0751993	0.488435	62962623	62963369	10	0	0	1	318	159	1	0	1	0	yes	no	no	yes
RI_551	ENSG00000186364	NUDT17	RI	no	1	+	-0.651	0.236231	0.693928	145846432	145846690	6	6	2	0	297	159	0.349	1	0.349	1	no	yes	yes	no
RI_556	ENSG00000167695	FAM57A	RI	no	17	+	0.035	0.0811681	0.496604	732411	733181	5	68	0	46	318	159	0.035	0	0.035	0	yes	no	no	yes
RI_6743	ENSG00000142453	CARM1	RI	no	19	+	-0.003	1	1	10920833	10921127	3	388	3	236	261	159	0.005	0.008	0.005	0.008	no	yes	yes	no
RI_6219	ENSG00000130734	ATG4D	RI	no	19	+	0.026	0.318368	0.780656	10551896	10552121	5	66	3	84	227	159	0.05	0.024	0.05	0.024	yes	no	no	yes
RI_6749	ENSG00000157625	TAB3	RI	no	X	-	-0.043	0.200161	0.672017	30842965	30846644	0	22	2	22	318	159	0	0.043	0	0.043	no	yes	yes	no
RI_399	ENSG00000100911	PSME2	RI	no	14	-	0.004	1	1	24144399	24145155	13	659	6	521	318	159	0.01	0.006	0.01	0.006	yes	no	no	yes
RI_7344	ENSG00000156471	PTDSS1	RI	no	8	+	-0.909	0.0159089	0.265924	96330316	96331095	1	5	4	0	318	159	0.091	1	0.091	1	no	yes	yes	no
RI_861	ENSG00000241370	RPP21	RI	no	6	+	-0.045	0.466179	0.876164	30345158	30345398	33	1	22	0	247	159	0.955	1	0.955	1	no	yes	yes	no
RI_866	ENSG00000003509	NDUFAF7	RI	no	2	+	0.833	0.00169501	0.074055	37241577	37242693	11	0	2	5	318	159	1	0.167	1	0.167	yes	no	no	yes
RI_4829	ENSG00000172732	MUS81	RI	no	11	+	0.009	0.777231	1	65865810	65866439	3	43	3	55	249	159	0.043	0.034	0.043	0.034	yes	no	no	yes
RI_1654	ENSG00000123384	LRP1	RI	no	12	+	0	1	1	57208037	57208817	0	2415	1	1774	318	159	0	0	0	0	no_difference	no_difference	no_difference	no_difference
RI_282	ENSG00000143369	ECM1	RI	no	1	+	0.042	0.260468	0.723341	150509660	150510002	113	1	95	3	318	159	0.983	0.941	0.983	0.941	yes	no	no	yes
RI_3911	ENSG00000125656	CLPP	RI	no	19	+	-0.071	0.144857	0.597537	6361868	6362542	52	2	61	0	318	159	0.929	1	0.929	1	no	yes	yes	no
RI_5629	ENSG00000175197	DDIT3	RI	no	12	-	-0.067	0.159998	0.618903	57517268	57517753	28	1	135	0	318	159	0.933	1	0.933	1	no	yes	yes	no
RI_6811	ENSG00000104529	EEF1D	RI	no	8	-	0.081	0.240432	0.699644	143581053	143581328	34	0	17	1	238	159	1	0.919	1	0.919	yes	no	no	yes
RI_2337	ENSG00000213619	NDUFS3	RI	no	11	+	0.02	0.534471	0.927971	47580524	47580984	109	0	100	1	318	159	1	0.98	1	0.98	yes	no	no	yes
RI_6102	ENSG00000060971	ACAA1	RI	no	3	-	0.009	0.214886	0.679648	38125825	38126700	11	279	5	248	318	159	0.019	0.01	0.019	0.01	yes	no	no	yes
RI_3555	ENSG00000135424	ITGA7	RI	no	12	-	-0.4	0.275472	0.74038	55694777	55695637	3	1	7	0	318	159	0.6	1	0.6	1	no	yes	yes	no
RI_3552	ENSG00000126458	RRAS	RI	no	19	-	-0.005	1	1	49636823	49637130	1	474	5	459	274	159	0.001	0.006	0.001	0.006	no	yes	yes	no
RI_3551	ENSG00000126458	RRAS	RI	no	19	-	-0.75	0.224757	0.681486	49636823	49637130	0	1	5	1	265	159	0	0.75	0	0.75	no	yes	yes	no
RI_8052	ENSG00000175166	PSMD2	RI	no	3	+	0.913	0.0126465	0.236322	184308448	184308724	3	0	2	11	302	159	1	0.087	1	0.087	yes	no	no	yes
RI_1795	ENSG00000215788	TNFRSF25	RI	no	1	-	-0.203	0.489337	0.891833	6462862	6463127	8	4	5	1	259	159	0.551	0.754	0.551	0.754	no	yes	yes	no
RI_3558	ENSG00000100918	REC8	RI	no	14	+	0.359	0.707524	1	24177708	24178100	1	0	3	1	267	159	1	0.641	1	0.641	yes	no	no	yes
RI_8053	ENSG00000175166	PSMD2	RI	no	3	+	-0.009	1	1	184307356	184307677	211	1	324	0	288	159	0.991	1	0.991	1	no	yes	yes	no
RI_2932	ENSG00000270647	TAF15	RI	no	17	+	0.236	0.176439	0.630545	35820023	35820437	18	0	5	1	246	159	1	0.764	1	0.764	yes	no	no	yes
RI_2931	ENSG00000270647	TAF15	RI	no	17	+	-0.042	0.587534	0.972535	35844476	35845038	32	1	13	0	224	159	0.958	1	0.958	1	no	yes	yes	no
RI_2930	ENSG00000270647	TAF15	RI	no	17	+	-0.027	0.462929	0.874547	35844476	35845038	73	1	61	0	318	159	0.973	1	0.973	1	no	yes	yes	no
RI_2937	ENSG00000168237	GLYCTK	RI	no	3	+	-0.667	0.303757	0.769229	52290959	52291922	1	1	3	0	318	159	0.333	1	0.333	1	no	yes	yes	no
RI_8050	ENSG00000175166	PSMD2	RI	no	3	+	0.007	1	1	184301536	184302061	363	0	605	2	318	159	1	0.993	1	0.993	yes	no	no	yes
RI_3422	ENSG00000143499	SMYD2	RI	no	1	+	-0.14	0.165672	0.621339	214332017	214334308	37	3	23	0	318	159	0.86	1	0.86	1	no	yes	yes	no
RI_3423	ENSG00000143499	SMYD2	RI	no	1	+	-0.007	1	1	214330949	214334308	0	120	1	71	318	159	0	0.007	0	0.007	no	yes	yes	no
RI_3420	ENSG00000136908	DPM2	RI	no	9	-	-0.016	0.0989741	0.527325	127936552	127937523	16	327	28	337	318	159	0.024	0.04	0.024	0.04	no	yes	yes	no
RI_3421	ENSG00000143499	SMYD2	RI	no	1	+	0.015	0.515543	0.915249	214332017	214334308	3	99	0	50	318	159	0.015	0	0.015	0	yes	no	no	yes
RI_7630	ENSG00000158270	COLEC12	RI	no	18	-	0.353	0.0359937	0.378483	333006	335230	21	0	11	3	318	159	1	0.647	1	0.647	yes	no	no	yes
RI_7983	ENSG00000138835	RGS3	RI	no	9	+	0.387	0.498976	0.902655	113594143	113594531	2	0	9	3	301	159	1	0.613	1	0.613	yes	no	no	yes
RI_2622	ENSG00000103249	CLCN7	RI	no	16	-	0.003	0.64145	1	1449275	1450666	14	376	9	298	318	159	0.018	0.015	0.018	0.015	yes	no	no	yes
RI_6313	ENSG00000085998	POMGNT1	RI	no	1	-	-0.08	0.242586	0.703389	46193382	46193925	23	1	45	0	318	159	0.92	1	0.92	1	no	yes	yes	no
RI_7382	ENSG00000158286	RNF207	RI	no	1	+	-0.714	0.0692653	0.481201	6212681	6213183	4	5	4	0	318	159	0.286	1	0.286	1	no	yes	yes	no
RI_2209	ENSG00000185189	NRBP2	RI	no	8	-	-0.125	0.0646125	0.466594	143839508	143839825	65	101	28	24	318	159	0.243	0.368	0.243	0.368	no	yes	yes	no
RI_3333	ENSG00000168256	NKIRAS2	RI	no	17	+	0.13	0.107237	0.532374	42022398	42022640	69	13	59	21	250	159	0.771	0.641	0.771	0.641	yes	no	no	yes
RI_779	ENSG00000224078	SNHG14	RI	no	15	+	0.08	0.326985	0.784574	25103858	25106294	29	0	23	1	318	159	1	0.92	1	0.92	yes	no	no	yes
RI_3337	ENSG00000090674	MCOLN1	RI	no	19	+	-0.015	0.289193	0.759383	7527519	7527960	0	259	5	168	318	159	0	0.015	0	0.015	no	yes	yes	no
RI_3334	ENSG00000168256	NKIRAS2	RI	no	17	+	0.085	0.0339168	0.365966	42022398	42022640	77	0	69	4	255	159	1	0.915	1	0.915	yes	no	no	yes
RI_2201	ENSG00000158411	MITD1	RI	no	2	-	-0.25	0.261231	0.72417	99169262	99169610	9	2	7	0	239	159	0.75	1	0.75	1	no	yes	yes	no
RI_2202	ENSG00000158411	MITD1	RI	no	2	-	-0.047	0.577004	0.965929	99169262	99169610	9	34	7	19	237	159	0.151	0.198	0.151	0.198	no	yes	yes	no
RI_2205	ENSG00000170315	UBB	RI	no	17	+	-0.009	0.00535887	0.139903	16381901	16382526	6941	80	8047	57	318	159	0.977	0.986	0.977	0.986	no	yes	yes	no
RI_2204	ENSG00000170315	UBB	RI	no	17	+	0.002	1	1	16381901	16382186	7051	0	8059	8	318	159	1	0.998	1	0.998	yes	no	no	yes
RI_2206	ENSG00000170315	UBB	RI	no	17	+	0.866	0	0	16381901	16382186	110	0	12	58	212	159	1	0.134	1	0.134	yes	no	no	yes
RI_2060	ENSG00000110719	TCIRG1	RI	no	11	+	-0.041	0.424081	0.84219	68042945	68043497	23	61	24	48	318	159	0.159	0.2	0.159	0.2	no	yes	yes	no
RI_2063	ENSG00000143575	HAX1	RI	no	1	+	0	1	1	154274949	154275260	1	288	1	259	310	159	0.002	0.002	0.002	0.002	no_difference	no_difference	no_difference	no_difference
RI_2065	ENSG00000143575	HAX1	RI	no	1	+	0.002	1	1	154275153	154275483	1	311	0	365	290	159	0.002	0	0.002	0	yes	no	no	yes
RI_7736	ENSG00000203875	SNHG5	RI	no	6	-	0.355	0.0138094	0.243391	85677794	85678032	13	9	3	13	243	159	0.486	0.131	0.486	0.131	yes	no	no	yes
RI_3894	ENSG00000126088	UROD	RI	no	1	+	0.009	0.467947	0.876553	45013135	45013354	49	576	31	434	234	159	0.055	0.046	0.055	0.046	yes	no	no	yes
RI_2591	ENSG00000092531	SNAP23	RI	no	15	+	-0.007	1	1	42512954	42513447	1	294	5	282	318	159	0.002	0.009	0.002	0.009	no	yes	yes	no
RI_5935	ENSG00000147140	NONO	RI	no	X	+	-0.034	0.342823	0.787149	71297835	71298508	56	1	83	0	318	159	0.966	1	0.966	1	no	yes	yes	no
RI_2848	ENSG00000115211	EIF2B4	RI	no	2	-	0.02	0.117271	0.556232	27369413	27369919	5	107	1	147	318	159	0.023	0.003	0.023	0.003	yes	no	no	yes
RI_2842	ENSG00000197070	ARRDC1	RI	no	9	+	0.067	0.432182	0.848499	137613614	137614214	22	0	28	1	318	159	1	0.933	1	0.933	yes	no	no	yes
RI_7146	ENSG00000187838	PLSCR3	RI	no	17	-	-0.025	0.0391551	0.38843	7393143	7393509	1	266	6	133	260	159	0.002	0.027	0.002	0.027	no	yes	yes	no
RI_5487	ENSG00000113108	APBB3	RI	no	5	-	0.305	0.0764501	0.488435	140561586	140562227	21	8	5	7	318	159	0.568	0.263	0.568	0.263	yes	no	no	yes
RI_5484	ENSG00000113108	APBB3	RI	no	5	-	-0.637	0.384924	0.817831	140561586	140561849	1	1	2	0	279	159	0.363	1	0.363	1	no	yes	yes	no
RI_5485	ENSG00000113108	APBB3	RI	no	5	-	0.704	0.00345962	0.105933	140561586	140561849	11	1	2	6	300	159	0.854	0.15	0.854	0.15	yes	no	no	yes
RI_2442	ENSG00000142687	KIAA0319L	RI	no	1	-	-0.357	0.275912	0.74038	35442905	35443255	0	3	1	1	287	159	0	0.357	0	0.357	no	yes	yes	no
RI_2440	ENSG00000122952	ZWINT	RI	no	10	-	0.041	0.332517	0.784574	56357437	56358459	3	35	0	11	318	159	0.041	0	0.041	0	yes	no	no	yes
RI_2447	ENSG00000204356	NELFE	RI	no	6	-	-0.021	0.0463521	0.411989	31953728	31954134	3	182	9	151	318	159	0.008	0.029	0.008	0.029	no	yes	yes	no
RI_5644	ENSG00000100241	SBF1	RI	no	22	-	0.108	0.239138	0.698181	50467531	50467923	39	1	43	4	318	159	0.951	0.843	0.951	0.843	yes	no	no	yes
RI_3483	ENSG00000214193	SH3D21	RI	no	1	+	0.667	0.386347	0.819172	36321055	36321778	2	0	1	1	318	159	1	0.333	1	0.333	yes	no	no	yes
RI_5316	ENSG00000163050	COQ8A	RI	no	1	+	0.02	0.603328	0.98437	226982026	226982763	1	24	0	51	318	159	0.02	0	0.02	0	yes	no	no	yes
RI_2118	ENSG00000095066	HOOK2	RI	no	19	-	0.056	0.2051	0.679648	12774668	12774897	3	35	0	18	228	159	0.056	0	0.056	0	yes	no	no	yes
RI_5643	ENSG00000100241	SBF1	RI	no	22	-	0.003	1	1	50447321	50447609	2	246	1	225	226	159	0.006	0.003	0.006	0.003	yes	no	no	yes
RI_959	ENSG00000137221	TJAP1	RI	no	6	+	0.333	0.290585	0.759388	43503622	43504667	8	0	4	1	318	159	1	0.667	1	0.667	yes	no	no	yes
RI_957	ENSG00000137221	TJAP1	RI	no	6	+	0.029	0.177336	0.632295	43503622	43506553	8	78	3	73	318	159	0.049	0.02	0.049	0.02	yes	no	no	yes
RI_952	ENSG00000133895	MEN1	RI	no	11	-	-0.011	0.332411	0.784574	64805634	64806368	3	146	5	118	318	159	0.01	0.021	0.01	0.021	no	yes	yes	no
RI_5933	ENSG00000147140	NONO	RI	no	X	+	-0.008	0.0858015	0.500429	71297835	71298508	37	1188	45	975	318	159	0.015	0.023	0.015	0.023	no	yes	yes	no
RI_7547	ENSG00000184163	C1QTNF12	RI	no	1	-	1	0.122322	0.567041	1243061	1243463	1	0	0	4	318	159	1	0	1	0	yes	no	no	yes
RI_1815	ENSG00000089818	NECAP1	RI	no	12	+	-0.009	1	1	8091768	8092784	0	66	2	113	318	159	0	0.009	0	0.009	no	yes	yes	no
RI_1814	ENSG00000089818	NECAP1	RI	no	12	+	-0.012	0.777361	1	8090194	8091850	0	48	2	83	318	159	0	0.012	0	0.012	no	yes	yes	no
RI_4849	ENSG00000010295	IFFO1	RI	no	12	-	0.014	0.636794	1	6548064	6548545	9	65	8	74	318	159	0.065	0.051	0.065	0.051	yes	no	no	yes
RI_4501	ENSG00000141458	NPC1	RI	no	18	-	-0.667	0.169085	0.622923	23533354	23534559	1	1	7	0	318	159	0.333	1	0.333	1	no	yes	yes	no
RI_5002	ENSG00000115556	PLCD4	RI	no	2	+	0.667	0.0651869	0.466594	218636470	218637181	8	0	2	2	318	159	1	0.333	1	0.333	yes	no	no	yes
RI_5003	ENSG00000115556	PLCD4	RI	no	2	+	0.058	0.497235	0.900949	218633604	218634221	2	7	4	28	318	159	0.125	0.067	0.125	0.067	yes	no	no	yes
RI_5001	ENSG00000115556	PLCD4	RI	no	2	+	0.5	0.205714	0.679648	218636470	218637173	8	0	2	1	318	159	1	0.5	1	0.5	yes	no	no	yes
RI_5008	ENSG00000136490	LIMD2	RI	no	17	-	-0.111	0.361337	0.802603	63699256	63700108	16	1	18	0	318	159	0.889	1	0.889	1	no	yes	yes	no
RI_5009	ENSG00000136490	LIMD2	RI	no	17	-	-0.135	0.451322	0.865793	63699256	63700108	16	5	18	3	318	159	0.615	0.75	0.615	0.75	no	yes	yes	no
RI_1362	ENSG00000167671	UBXN6	RI	no	19	-	0.189	0.36104	0.802603	4446499	4446920	2	3	1	6	276	159	0.277	0.088	0.277	0.088	yes	no	no	yes
RI_1361	ENSG00000167671	UBXN6	RI	no	19	-	0.002	1	1	4446048	4446413	3	435	1	337	243	159	0.004	0.002	0.004	0.002	yes	no	no	yes
RI_1360	ENSG00000167671	UBXN6	RI	no	19	-	-0.75	0.396175	0.826272	4446499	4446920	2	3	1	0	318	159	0.25	1	0.25	1	no	yes	yes	no
RI_1495	ENSG00000242802	AP5Z1	RI	no	7	+	0.706	0.0256079	0.325556	4783322	4783798	6	0	5	6	318	159	1	0.294	1	0.294	yes	no	no	yes
RI_1494	ENSG00000242802	AP5Z1	RI	no	7	+	-0.01	1	1	4789831	4790591	0	89	1	52	318	159	0	0.01	0	0.01	no	yes	yes	no
RI_1365	ENSG00000161281	COX7A1	RI	no	19	-	0	1	1	36151461	36151755	1	161	1	134	280	159	0.004	0.004	0.004	0.004	no_difference	no_difference	no_difference	no_difference
RI_1364	ENSG00000161281	COX7A1	RI	no	19	-	-0.245	0.511686	0.911689	36151461	36151755	1	4	1	1	264	159	0.131	0.376	0.131	0.376	no	yes	yes	no
RI_2665	ENSG00000143624	INTS3	RI	no	1	+	0.643	0.00884179	0.181637	153773192	153774808	9	0	10	9	318	159	1	0.357	1	0.357	yes	no	no	yes
RI_6798	ENSG00000168970	JMJD7-PLA2G4B	RI	no	15	+	0.125	0.0658039	0.466594	41836474	41836940	4	14	0	12	318	159	0.125	0	0.125	0	yes	no	no	yes
RI_7236	ENSG00000162909	CAPN2	RI	no	1	+	-0.1	0.152243	0.610146	223769840	223770525	36	2	40	0	318	159	0.9	1	0.9	1	no	yes	yes	no
RI_1960	ENSG00000099797	TECR	RI	no	19	+	0.006	1	1	14563981	14564287	4	468	0	466	242	159	0.006	0	0.006	0	yes	no	no	yes
RI_5267	ENSG00000006534	ALDH3B1	RI	no	11	+	0.005	1	1	68015296	68018637	1	110	0	39	318	159	0.005	0	0.005	0	yes	no	no	yes
RI_1969	ENSG00000168894	RNF181	RI	no	2	+	-0.014	0.752349	1	85596518	85597016	145	1	170	0	318	159	0.986	1	0.986	1	no	yes	yes	no
RI_6920	ENSG00000198830	HMGN2	RI	no	1	+	-0.001	0.726002	1	26473482	26474135	28	1255	14	554	318	159	0.011	0.012	0.011	0.012	no	yes	yes	no
RI_1564	ENSG00000123349	PFDN5	RI	no	12	+	-0.036	0.407917	0.832887	53295838	53296324	54	1	50	0	318	159	0.964	1	0.964	1	no	yes	yes	no
RI_1567	ENSG00000167645	YIF1B	RI	no	19	-	0.003	1	1	38309223	38309643	4	453	2	387	234	159	0.006	0.003	0.006	0.003	yes	no	no	yes
RI_1561	ENSG00000123349	PFDN5	RI	no	12	+	-0.009	0.923629	1	53296429	53297924	14	22	16	24	318	159	0.241	0.25	0.241	0.25	no	yes	yes	no
RI_1560	ENSG00000123349	PFDN5	RI	no	12	+	-0.007	0.0154358	0.264541	53295838	53296275	67	2321	77	1757	318	159	0.014	0.021	0.014	0.021	no	yes	yes	no
RI_1563	ENSG00000123349	PFDN5	RI	no	12	+	-0.003	1	1	53295838	53296275	1830	3	1336	0	318	159	0.997	1	0.997	1	no	yes	yes	no
RI_1562	ENSG00000123349	PFDN5	RI	no	12	+	-0.034	0.414179	0.838084	53295838	53296324	56	1	51	0	318	159	0.966	1	0.966	1	no	yes	yes	no
RI_1569	ENSG00000134077	THUMPD3	RI	no	3	+	-1	0.173626	0.626564	9363097	9363728	0	1	3	0	318	159	0	1	0	1	no	yes	yes	no
RI_7648	ENSG00000118495	PLAGL1	RI	no	6	-	0.024	0.320295	0.782326	143964786	143966230	2	41	0	35	318	159	0.024	0	0.024	0	yes	no	no	yes
RI_1763	ENSG00000088205	DDX18	RI	no	2	+	0.037	0.430417	0.846642	117826268	117829466	42	0	52	1	318	159	1	0.963	1	0.963	yes	no	no	yes
RI_1762	ENSG00000088205	DDX18	RI	no	2	+	-0.059	0.416455	0.838176	117822146	117822780	0	7	1	8	318	159	0	0.059	0	0.059	no	yes	yes	no
RI_4519	ENSG00000138668	HNRNPD	RI	no	4	-	-1	0.043355	0.402783	82373445	82373737	0	2	4	0	318	159	0	1	0	1	no	yes	yes	no
RI_1760	ENSG00000164054	SHISA5	RI	no	3	-	-0.104	0.166833	0.621952	48469360	48469843	34	2	35	0	315	159	0.896	1	0.896	1	no	yes	yes	no
RI_6921	ENSG00000198830	HMGN2	RI	no	1	+	0.133	0.234765	0.693366	26473702	26474135	28	0	13	1	318	159	1	0.867	1	0.867	yes	no	no	yes
RI_4515	ENSG00000138668	HNRNPD	RI	no	4	-	0.741	0.0243365	0.319881	82373445	82373991	8	0	2	3	304	159	1	0.259	1	0.259	yes	no	no	yes
RI_4514	ENSG00000123143	PKN1	RI	no	19	+	0.007	1	1	14467564	14467793	2	195	0	196	234	159	0.007	0	0.007	0	yes	no	no	yes
RI_4513	ENSG00000123143	PKN1	RI	no	19	+	0.001	1	1	14470574	14470851	2	321	1	207	246	159	0.004	0.003	0.004	0.003	yes	no	no	yes
RI_4512	ENSG00000123143	PKN1	RI	no	19	+	1	0.173626	0.626564	14469340	14469988	3	0	0	1	318	159	1	0	1	0	yes	no	no	yes
RI_1768	ENSG00000084207	GSTP1	RI	no	11	+	-0.571	0.0915054	0.514221	67584133	67585241	3	2	8	0	318	159	0.429	1	0.429	1	no	yes	yes	no
RI_5350	ENSG00000165802	NSMF	RI	no	9	-	0.007	0.348062	0.793166	137452735	137453180	7	202	5	254	318	159	0.017	0.01	0.017	0.01	yes	no	no	yes
RI_5862	ENSG00000145916	RMND5B	RI	no	5	+	0.153	0.524368	0.920801	178142582	178142992	11	1	9	2	315	159	0.847	0.694	0.847	0.694	yes	no	no	yes
RI_5864	ENSG00000145916	RMND5B	RI	no	5	+	0.02	0.412441	0.837298	178142582	178142992	2	56	0	37	281	159	0.02	0	0.02	0	yes	no	no	yes
RI_1874	ENSG00000124222	STX16	RI	no	20	+	-0.027	0.432117	0.848499	58651271	58652087	73	1	77	0	318	159	0.973	1	0.973	1	no	yes	yes	no
RI_4193	ENSG00000145020	AMT	RI	no	3	-	-0.065	0.544358	0.936549	49419709	49420342	5	20	3	7	318	159	0.111	0.176	0.111	0.176	no	yes	yes	no
RI_6919	ENSG00000198830	HMGN2	RI	no	1	+	0.125	0.246218	0.707192	26473702	26474135	28	0	14	1	318	159	1	0.875	1	0.875	yes	no	no	yes
RI_7423	ENSG00000133107	TRPC4	RI	no	13	-	-1	0.334202	0.784574	37636842	37637625	0	1	1	0	318	159	0	1	0	1	no	yes	yes	no
RI_7420	ENSG00000148218	ALAD	RI	no	9	-	-0.002	0.939966	1	113390592	113390933	6	85	6	81	279	159	0.039	0.041	0.039	0.041	no	yes	yes	no
RI_7427	ENSG00000164068	RNF123	RI	no	3	+	-0.031	0.122658	0.567041	49720799	49721105	5	99	15	134	283	159	0.028	0.059	0.028	0.059	no	yes	yes	no
RI_7428	ENSG00000164068	RNF123	RI	no	3	+	0.039	0.0235705	0.313802	49712478	49713587	6	74	0	78	318	159	0.039	0	0.039	0	yes	no	no	yes
RI_7499	ENSG00000116871	MAP7D1	RI	no	1	+	-0.01	0.486664	0.890114	36176198	36176581	1	121	3	120	254	159	0.005	0.015	0.005	0.015	no	yes	yes	no
RI_174	ENSG00000126107	HECTD3	RI	no	1	-	0.017	0.398581	0.826755	45005793	45006116	3	100	0	99	271	159	0.017	0	0.017	0	yes	no	no	yes
RI_175	ENSG00000197226	TBC1D9B	RI	no	5	-	0.417	0.245986	0.707192	179865837	179867302	4	1	2	3	318	159	0.667	0.25	0.667	0.25	yes	no	no	yes
RI_5912	ENSG00000115355	CCDC88A	RI	no	2	-	0.255	0.0773186	0.488435	55295596	55296056	10	8	3	10	318	159	0.385	0.13	0.385	0.13	yes	no	no	yes
RI_178	ENSG00000197756	RPL37A	RI	no	2	+	0	1	1	216498824	216499398	2	5034	2	3752	318	159	0	0	0	0	no_difference	no_difference	no_difference	no_difference
RI_179	ENSG00000197756	RPL37A	RI	no	2	+	0	1	1	216499948	216501467	4	6897	5	5160	318	159	0	0	0	0	no_difference	no_difference	no_difference	no_difference
RI_614	ENSG00000142546	NOSIP	RI	no	19	-	0.273	0.0754033	0.488435	49557089	49558978	3	4	0	6	318	159	0.273	0	0.273	0	yes	no	no	yes
RI_6350	ENSG00000152556	PFKM	RI	no	12	+	0.005	0.747675	1	48134942	48135383	15	151	11	127	318	159	0.047	0.042	0.047	0.042	yes	no	no	yes
RI_6357	ENSG00000061656	SPAG4	RI	no	20	+	0.226	0.107779	0.532374	35618449	35618720	3	4	2	16	294	159	0.289	0.063	0.289	0.063	yes	no	no	yes
RI_6356	ENSG00000061656	SPAG4	RI	no	20	+	0.374	0.0987283	0.527325	35617519	35617840	5	2	4	9	318	159	0.556	0.182	0.556	0.182	yes	no	no	yes
RI_6354	ENSG00000213599	SLX1A-SULT1A3	RI	no	16	+	-0.01	0.953104	1	30202689	30203685	0	1	1	49	318	159	0	0.01	0	0.01	no	yes	yes	no
RI_6359	ENSG00000141452	C18orf8	RI	no	18	+	0.023	0.172098	0.626564	23530228	23530612	4	75	2	123	247	159	0.033	0.01	0.033	0.01	yes	no	no	yes
RI_6358	ENSG00000141452	C18orf8	RI	no	18	+	-0.083	0.669141	1	23530228	23530612	12	3	18	3	318	159	0.667	0.75	0.667	0.75	no	yes	yes	no
RI_8018	ENSG00000143224	PPOX	RI	no	1	+	-0.037	0.385866	0.819172	161167099	161167486	0	15	1	14	294	159	0	0.037	0	0.037	no	yes	yes	no
RI_6591	ENSG00000169718	DUS1L	RI	no	17	-	0.079	0.00439587	0.12175	82058340	82058818	24	87	9	102	318	159	0.121	0.042	0.121	0.042	yes	no	no	yes
RI_6590	ENSG00000169718	DUS1L	RI	no	17	-	-0.1	0.528334	0.924248	82061208	82061721	18	1	10	0	318	159	0.9	1	0.9	1	no	yes	yes	no
RI_6593	ENSG00000169718	DUS1L	RI	no	17	-	0.103	0.234731	0.693366	82061208	82061721	26	0	35	2	318	159	1	0.897	1	0.897	yes	no	no	yes
RI_6592	ENSG00000169718	DUS1L	RI	no	17	-	0.161	0.0606692	0.462926	82058340	82058818	35	28	15	26	318	159	0.385	0.224	0.385	0.224	yes	no	no	yes
RI_7515	ENSG00000132522	GPS2	RI	no	17	-	0	1	1	7313028	7313291	3	254	2	167	245	159	0.008	0.008	0.008	0.008	no_difference	no_difference	no_difference	no_difference
RI_6599	ENSG00000142303	ADAMTS10	RI	no	19	-	0.117	0.190675	0.654285	8596072	8596412	7	23	1	13	245	159	0.165	0.048	0.165	0.048	yes	no	no	yes
RI_8015	ENSG00000154277	UCHL1	RI	no	4	+	0.029	4.77396e-15	1.8511e-12	41257114	41257737	317	2744	163	3033	318	159	0.055	0.026	0.055	0.026	yes	no	no	yes
RI_4736	ENSG00000130827	PLXNA3	RI	no	X	+	0.18	0.699882	1	154468660	154468969	1	3	0	1	242	159	0.18	0	0.18	0	yes	no	no	yes
RI_4732	ENSG00000176014	TUBB6	RI	no	18	+	-0.003	1	1	12308240	12308795	5	1183	7	681	318	159	0.002	0.005	0.002	0.005	no	yes	yes	no
RI_4738	ENSG00000143442	POGZ	RI	no	1	-	-0.002	0.848198	1	151406606	151407023	4	112	3	72	318	159	0.018	0.02	0.018	0.02	no	yes	yes	no
RI_8043	ENSG00000198198	SZT2	RI	no	1	+	-0.048	0.471623	0.879721	43448611	43450171	40	1	26	0	318	159	0.952	1	0.952	1	no	yes	yes	no
RI_2834	ENSG00000173846	PLK3	RI	no	1	+	0.005	0.336129	0.784574	44803599	44804024	1	48	2	204	318	159	0.01	0.005	0.01	0.005	yes	no	no	yes
RI_7549	ENSG00000134440	NARS	RI	no	18	-	-0.005	1	1	57602354	57602943	0	457	4	426	318	159	0	0.005	0	0.005	no	yes	yes	no
RI_5659	ENSG00000148824	MTG1	RI	no	10	+	-0.031	0.356536	0.79935	133401528	133402245	13	85	13	57	318	159	0.071	0.102	0.071	0.102	no	yes	yes	no
RI_5658	ENSG00000114867	EIF4G1	RI	no	3	+	-0.003	1	1	184331265	184331606	0	885	5	861	265	159	0	0.003	0	0.003	no	yes	yes	no
RI_6386	ENSG00000197150	ABCB8	RI	no	7	+	0.02	0.401304	0.827715	151034272	151034599	2	65	0	42	234	159	0.02	0	0.02	0	yes	no	no	yes
RI_7437	ENSG00000102878	HSF4	RI	no	16	+	0.714	0.00994782	0.195305	67165945	67166395	9	0	4	5	318	159	1	0.286	1	0.286	yes	no	no	yes
RI_7180	ENSG00000161179	YDJC	RI	no	22	-	-0.095	0.0149657	0.25791	21629307	21629761	0	34	4	19	318	159	0	0.095	0	0.095	no	yes	yes	no
RI_541	ENSG00000087303	NID2	RI	no	14	-	-0.011	0.20904	0.679648	52005736	52006660	368	2	507	0	318	159	0.989	1	0.989	1	no	yes	yes	no
RI_540	ENSG00000087303	NID2	RI	no	14	-	-0.001	1	1	52005736	52006660	0	1322	2	1488	318	159	0	0.001	0	0.001	no	yes	yes	no
RI_6772	ENSG00000099624	ATP5D	RI	no	19	+	0.017	0.516278	0.915249	1244314	1244825	12	83	8	76	318	159	0.067	0.05	0.067	0.05	yes	no	no	yes
RI_545	ENSG00000164112	TMEM155	RI	no	4	-	0.068	0.593248	0.975745	121761537	121761892	2	15	0	3	292	159	0.068	0	0.068	0	yes	no	no	yes
RI_5656	ENSG00000004534	RBM6	RI	no	3	+	-0.007	0.562156	0.950823	50061461	50062108	4	149	4	97	318	159	0.013	0.02	0.013	0.02	no	yes	yes	no
RI_7310	ENSG00000243649	CFB	RI	no	6	+	-0.018	0.570227	0.95939	31947944	31948512	0	75	1	28	318	159	0	0.018	0	0.018	no	yes	yes	no
RI_7311	ENSG00000150991	UBC	RI	no	12	-	-0.016	0.0182025	0.270163	124913369	124913774	4036	141	4561	118	318	159	0.935	0.951	0.935	0.951	no	yes	yes	no
RI_7358	ENSG00000168818	STX18	RI	no	4	-	0.011	0.371555	0.809603	4418967	4420944	3	131	0	114	318	159	0.011	0	0.011	0	yes	no	no	yes
RI_7210	ENSG00000160972	PPP1R16A	RI	no	8	+	0.034	0.131227	0.584864	144500266	144500612	6	62	5	135	253	159	0.057	0.023	0.057	0.023	yes	no	no	yes
RI_381	ENSG00000185000	DGAT1	RI	no	8	-	0.009	1	1	144318260	144318566	2	134	0	160	256	159	0.009	0	0.009	0	yes	no	no	yes
RI_380	ENSG00000185000	DGAT1	RI	no	8	-	0.037	0.0316814	0.361694	144318094	144318362	20	188	8	184	249	159	0.064	0.027	0.064	0.027	yes	no	no	yes
RI_7312	ENSG00000150991	UBC	RI	no	12	-	0.016	0.356866	0.79935	124913289	124913774	25	167	25	221	318	159	0.07	0.054	0.07	0.054	yes	no	no	yes
RI_385	ENSG00000013441	CLK1	RI	no	2	-	0.025	0.344873	0.789517	200856890	200857884	2	39	0	112	318	159	0.025	0	0.025	0	yes	no	no	yes
RI_384	ENSG00000174775	HRAS	RI	no	11	-	0.008	0.369867	0.809603	532241	532755	7	221	4	224	266	159	0.019	0.011	0.019	0.011	yes	no	no	yes
RI_7350	ENSG00000108591	DRG2	RI	no	17	+	-0.011	0.442452	0.855131	18099632	18100435	5	134	6	99	318	159	0.018	0.029	0.018	0.029	no	yes	yes	no
RI_7351	ENSG00000189077	TMEM120A	RI	no	7	-	-0.039	0.0374584	0.382438	75988082	75988341	11	196	18	141	261	159	0.033	0.072	0.033	0.072	no	yes	yes	no
RI_388	ENSG00000013441	CLK1	RI	no	2	-	0.065	0.658585	1	200859679	200861466	9	0	29	1	318	159	1	0.935	1	0.935	yes	no	no	yes
RI_7354	ENSG00000166913	YWHAB	RI	no	20	+	-0.002	1	1	44904967	44906096	1	892	5	759	318	159	0.001	0.003	0.001	0.003	no	yes	yes	no
RI_4002	ENSG00000089820	ARHGAP4	RI	no	X	-	-0.17	0.43397	0.850872	153910170	153910611	0	3	1	3	259	159	0	0.17	0	0.17	no	yes	yes	no
RI_5303	ENSG00000167995	BEST1	RI	no	11	+	-0.042	0.902753	1	61958145	61959578	0	1	2	23	318	159	0	0.042	0	0.042	no	yes	yes	no
RI_6221	ENSG00000130935	NOL11	RI	no	17	+	0.034	0.424926	0.843326	67738121	67739010	48	0	56	1	318	159	1	0.966	1	0.966	yes	no	no	yes
RI_2839	ENSG00000197070	ARRDC1	RI	no	9	+	-0.013	0.72272	1	137612895	137613510	3	33	7	59	318	159	0.043	0.056	0.043	0.056	no	yes	yes	no
RI_7696	ENSG00000168002	POLR2G	RI	no	11	+	0.167	0.0554031	0.441483	62761794	62762866	4	10	0	10	318	159	0.167	0	0.167	0	yes	no	no	yes
RI_3182	ENSG00000125124	BBS2	RI	no	16	-	0.077	0.307627	0.770476	56502316	56502808	33	0	24	1	318	159	1	0.923	1	0.923	yes	no	no	yes
RI_3638	ENSG00000183258	DDX41	RI	no	5	-	0.004	1	1	177512495	177512876	1	125	0	165	292	159	0.004	0	0.004	0	yes	no	no	yes
RI_3636	ENSG00000105193	RPS16	RI	no	19	-	0.001	0.866817	1	39433664	39435708	4888	105	3942	87	318	159	0.959	0.958	0.959	0.958	yes	no	no	yes
RI_3635	ENSG00000105193	RPS16	RI	no	19	-	0.002	1	1	39433664	39435708	27	5094	11	4330	318	159	0.003	0.001	0.003	0.001	yes	no	no	yes
RI_3634	ENSG00000105193	RPS16	RI	no	19	-	-0.001	1	1	39433521	39433761	6	5415	15	4668	253	159	0.001	0.002	0.001	0.002	no	yes	yes	no
RI_3633	ENSG00000105193	RPS16	RI	no	19	-	0	1	1	39433222	39433569	0	5059	3	4174	261	159	0	0	0	0	no_difference	no_difference	no_difference	no_difference
RI_3632	ENSG00000105193	RPS16	RI	no	19	-	-0.006	1	1	39433521	39433761	274	1	197	0	277	159	0.994	1	0.994	1	no	yes	yes	no
RI_6179	ENSG00000172037	LAMB2	RI	no	3	-	-0.006	1	1	49132791	49133020	266	1	258	0	239	159	0.994	1	0.994	1	no	yes	yes	no
RI_2320	ENSG00000177042	TMEM80	RI	no	11	+	-0.2	0.854364	1	698868	700235	8	1	1	0	318	159	0.8	1	0.8	1	no	yes	yes	no
RI_5470	ENSG00000165458	INPPL1	RI	no	11	+	-0.224	0.552381	0.943558	72228848	72229230	4	5	2	1	240	159	0.346	0.57	0.346	0.57	no	yes	yes	no
RI_6177	ENSG00000172037	LAMB2	RI	no	3	-	-0.001	1	1	49121113	49121592	0	491	1	494	228	159	0	0.001	0	0.001	no	yes	yes	no
RI_2324	ENSG00000184014	DENND5A	RI	no	11	-	-0.002	1	1	9142721	9143485	5	303	5	258	318	159	0.008	0.01	0.008	0.01	no	yes	yes	no
RI_3520	ENSG00000140983	RHOT2	RI	no	16	+	-0.077	0.378231	0.810796	668352	668699	24	1	24	0	318	159	0.923	1	0.923	1	no	yes	yes	no
RI_3527	ENSG00000102904	TSNAXIP1	RI	no	16	+	-0.185	0.251394	0.713199	67825666	67826282	0	5	2	6	233	159	0	0.185	0	0.185	no	yes	yes	no
RI_1630	ENSG00000160753	RUSC1	RI	no	1	+	0.046	0.138551	0.592436	155325101	155325490	121	0	83	2	318	159	1	0.954	1	0.954	yes	no	no	yes
RI_3528	ENSG00000102904	TSNAXIP1	RI	no	16	+	0.571	0.161912	0.619155	67825666	67826076	5	0	3	2	318	159	1	0.429	1	0.429	yes	no	no	yes
RI_2693	ENSG00000147454	SLC25A37	RI	no	8	+	-0.267	0.00132893	0.0634207	23566107	23568378	33	6	63	0	318	159	0.733	1	0.733	1	no	yes	yes	no
RI_3459	ENSG00000171793	CTPS1	RI	no	1	+	-0.015	0.501789	0.905799	41008658	41008890	0	114	4	182	237	159	0	0.015	0	0.015	no	yes	yes	no
RI_2691	ENSG00000147454	SLC25A37	RI	no	8	+	-0.019	0.861943	1	23566107	23568378	33	8	63	14	318	159	0.673	0.692	0.673	0.692	no	yes	yes	no
RI_3981	ENSG00000151923	TIAL1	RI	no	10	-	-0.002	1	1	119576610	119577203	1	281	2	273	318	159	0.002	0.004	0.002	0.004	no	yes	yes	no
RI_3457	ENSG00000176170	SPHK1	RI	no	17	+	-0.11	0.623106	0.998386	76386220	76386561	13	1	5	0	256	159	0.89	1	0.89	1	no	yes	yes	no
RI_3513	ENSG00000140983	RHOT2	RI	no	16	+	-0.01	0.515338	0.915249	668352	668569	20	292	22	260	234	159	0.044	0.054	0.044	0.054	no	yes	yes	no
RI_1636	ENSG00000095906	NUBP2	RI	no	16	+	-0.001	0.832913	1	1787940	1788207	4	223	5	239	244	159	0.012	0.013	0.012	0.013	no	yes	yes	no
RI_2216	ENSG00000127580	WDR24	RI	no	16	-	-0.012	0.791818	1	685868	686186	4	56	2	22	235	159	0.046	0.058	0.046	0.058	no	yes	yes	no
RI_6006	ENSG00000137955	RABGGTB	RI	no	1	+	0.159	0.103614	0.527325	75789951	75790274	7	13	4	24	252	159	0.254	0.095	0.254	0.095	yes	no	no	yes
RI_2215	ENSG00000168710	AHCYL1	RI	no	1	+	-0.143	0.530092	0.924567	110018551	110019090	0	2	1	3	318	159	0	0.143	0	0.143	no	yes	yes	no
RI_2210	ENSG00000185189	NRBP2	RI	no	8	-	0.005	1	1	143839508	143840030	1	133	0	41	261	159	0.005	0	0.005	0	yes	no	no	yes
RI_2219	ENSG00000144224	UBXN4	RI	no	2	+	0	0.990468	1	135753538	135754277	1	4	2	8	318	159	0.111	0.111	0.111	0.111	no_difference	no_difference	no_difference	no_difference
RI_5928	ENSG00000167103	PIP5KL1	RI	no	9	-	-0.177	0.280071	0.746831	127927152	127927331	0	6	1	3	246	159	0	0.177	0	0.177	no	yes	yes	no
RI_765	ENSG00000038358	EDC4	RI	no	16	+	-0.015	0.326988	0.784574	67881264	67881533	1	108	3	96	237	159	0.006	0.021	0.006	0.021	no	yes	yes	no
RI_4432	ENSG00000142534	RPS11	RI	no	19	+	0.001	1	1	49497193	49498046	63	11140	34	6897	318	159	0.003	0.002	0.003	0.002	yes	no	no	yes
RI_83	ENSG00000126457	PRMT1	RI	no	19	+	0.009	1	1	49684753	49685028	327	0	376	2	280	159	1	0.991	1	0.991	yes	no	no	yes
RI_2072	ENSG00000140319	SRP14	RI	no	15	-	0.002	1	1	40038281	40038948	11	3403	1	3247	318	159	0.002	0	0.002	0	yes	no	no	yes
RI_3857	ENSG00000089157	RPLP0	RI	no	12	-	0	1	1	120199117	120199485	0	13732	7	10086	262	159	0	0	0	0	no_difference	no_difference	no_difference	no_difference
RI_3856	ENSG00000089157	RPLP0	RI	no	12	-	-1	0.0944035	0.520577	120199165	120199485	0	1	7	0	248	159	0	1	0	1	no	yes	yes	no
RI_3854	ENSG00000089280	FUS	RI	no	16	+	0.123	0.187974	0.650776	31184938	31188357	77	8	43	9	318	159	0.828	0.705	0.828	0.705	yes	no	no	yes
RI_3853	ENSG00000135111	TBX3	RI	no	12	-	0.333	0.753213	1	114679504	114679933	1	0	4	1	318	159	1	0.667	1	0.667	yes	no	no	yes
RI_2588	ENSG00000135506	OS9	RI	no	12	+	0	1	1	57715759	57716193	6	697	5	595	279	159	0.005	0.005	0.005	0.005	no_difference	no_difference	no_difference	no_difference
RI_2586	ENSG00000135506	OS9	RI	no	12	+	-0.002	1	1	57695961	57696373	1	990	6	945	318	159	0.001	0.003	0.001	0.003	no	yes	yes	no
RI_2855	ENSG00000068745	IP6K2	RI	no	3	-	-0.178	0.0684618	0.479387	48694623	48695421	37	4	29	0	318	159	0.822	1	0.822	1	no	yes	yes	no
RI_2857	ENSG00000068745	IP6K2	RI	no	3	-	0.14	0.428082	0.846136	48694693	48695421	3	5	1	5	318	159	0.231	0.091	0.231	0.091	yes	no	no	yes
RI_2852	ENSG00000113013	HSPA9	RI	no	5	-	0.008	0.137758	0.591044	138556773	138557496	20	800	11	1256	318	159	0.012	0.004	0.012	0.004	yes	no	no	yes
RI_2581	ENSG00000076604	TRAF4	RI	no	17	+	-0.009	0.397054	0.826272	28747842	28748178	2	235	6	283	227	159	0.006	0.015	0.006	0.015	no	yes	yes	no
RI_615	ENSG00000142546	NOSIP	RI	no	19	-	-0.108	0.138534	0.592436	49556548	49556993	33	2	40	0	318	159	0.892	1	0.892	1	no	yes	yes	no
RI_2451	ENSG00000204356	NELFE	RI	no	6	-	0.002	1	1	31956692	31957010	1	284	0	283	260	159	0.002	0	0.002	0	yes	no	no	yes
RI_2452	ENSG00000204356	NELFE	RI	no	6	-	-0.021	0.899649	1	31956692	31957010	16	3	18	3	275	159	0.755	0.776	0.755	0.776	no	yes	yes	no
RI_2101	ENSG00000108528	SLC25A11	RI	no	17	-	-0.009	0.314619	0.777649	4938153	4938429	1	323	6	338	243	159	0.002	0.011	0.002	0.011	no	yes	yes	no
RI_2456	ENSG00000154743	TSEN2	RI	no	3	+	0.067	0.311826	0.775688	12529761	12531659	1	7	0	10	318	159	0.067	0	0.067	0	yes	no	no	yes
RI_5671	ENSG00000187778	MCRS1	RI	no	12	-	1	0.334202	0.784574	49566076	49566841	1	0	0	1	318	159	1	0	1	0	yes	no	no	yes
RI_2459	ENSG00000111653	ING4	RI	no	12	-	0.22	0.00141578	0.0655487	6652661	6653050	12	19	1	24	318	159	0.24	0.02	0.24	0.02	yes	no	no	yes
RI_2108	ENSG00000186166	CCDC84	RI	no	11	+	0.017	0.512057	0.911826	119011938	119012254	2	62	0	35	303	159	0.017	0	0.017	0	yes	no	no	yes
RI_5677	ENSG00000172936	MYD88	RI	no	3	+	-0.102	0.435289	0.85159	38140387	38140848	5	23	2	4	318	159	0.098	0.2	0.098	0.2	no	yes	yes	no
RI_5676	ENSG00000172936	MYD88	RI	no	3	+	0.007	0.504899	0.905799	38140387	38140848	5	152	2	108	318	159	0.016	0.009	0.016	0.009	yes	no	no	yes
RI_5451	ENSG00000099840	IZUMO4	RI	no	19	+	0.027	0.831699	1	2097251	2097495	1	23	0	3	249	159	0.027	0	0.027	0	yes	no	no	yes
RI_5453	ENSG00000161981	SNRNP25	RI	no	16	+	0.003	1	1	55776	56613	1	166	0	126	318	159	0.003	0	0.003	0	yes	no	no	yes
RI_5109	ENSG00000136003	ISCU	RI	no	12	+	0.061	0.18018	0.637306	108564059	108564392	10	37	9	66	281	159	0.133	0.072	0.133	0.072	yes	no	no	yes
RI_5108	ENSG00000136003	ISCU	RI	no	12	+	-0.609	0.00874084	0.181637	108564059	108564392	10	9	9	0	275	159	0.391	1	0.391	1	no	yes	yes	no
RI_945	ENSG00000105258	POLR2I	RI	no	19	-	-0.072	0.0001857	0.0180013	36114338	36114713	33	265	55	182	318	159	0.059	0.131	0.059	0.131	no	yes	yes	no
RI_4983	ENSG00000160813	PPP1R35	RI	no	7	-	-0.823	0.0788526	0.488435	100435630	100436064	1	3	3	0	246	159	0.177	1	0.177	1	no	yes	yes	no
RI_4984	ENSG00000160813	PPP1R35	RI	no	7	-	-0.024	0.299027	0.764811	100435630	100436064	1	60	3	55	238	159	0.011	0.035	0.011	0.035	no	yes	yes	no
RI_4986	ENSG00000103034	NDRG4	RI	no	16	+	0.009	1	1	58508961	58509189	2	111	0	76	302	159	0.009	0	0.009	0	yes	no	no	yes
RI_6889	ENSG00000114388	NPRL2	RI	no	3	-	-0.024	0.331774	0.784574	50349664	50350022	0	39	2	51	255	159	0	0.024	0	0.024	no	yes	yes	no
RI_5581	ENSG00000002016	RAD52	RI	no	12	-	0.103	0.0749763	0.488435	929763	930144	3	13	0	15	318	159	0.103	0	0.103	0	yes	no	no	yes
RI_4859	ENSG00000137203	TFAP2A	RI	no	6	-	1	0.0196998	0.288249	10409900	10410335	7	0	0	2	301	159	1	0	1	0	yes	no	no	yes
RI_4850	ENSG00000010295	IFFO1	RI	no	12	-	0.025	0.692896	1	6548064	6548545	9	27	8	30	318	159	0.143	0.118	0.143	0.118	yes	no	no	yes
RI_1020	ENSG00000234741	GAS5	RI	no	1	-	-0.035	0.701654	1	173866527	173866796	46	7	73	9	318	159	0.767	0.802	0.767	0.802	no	yes	yes	no
RI_1021	ENSG00000234741	GAS5	RI	no	1	-	0.004	0.317522	0.779853	173864483	173864704	35	762	35	978	318	159	0.022	0.018	0.022	0.018	yes	no	no	yes
RI_5077	ENSG00000115694	STK25	RI	no	2	-	-0.679	0.00173459	0.0747318	241499406	241500281	2	13	6	1	318	159	0.071	0.75	0.071	0.75	no	yes	yes	no
RI_1025	ENSG00000116580	GON4L	RI	no	1	-	0.026	0.23244	0.693366	155815804	155816262	3	41	1	53	318	159	0.035	0.009	0.035	0.009	yes	no	no	yes
RI_1028	ENSG00000104231	ZFAND1	RI	no	8	-	0.008	1	1	81713917	81714895	1	63	0	66	318	159	0.008	0	0.008	0	yes	no	no	yes
RI_1029	ENSG00000104231	ZFAND1	RI	no	8	-	0.017	0.49905	0.902655	81714803	81715114	2	75	0	59	249	159	0.017	0	0.017	0	yes	no	no	yes
RI_4218	ENSG00000214021	TTLL3	RI	no	3	+	-0.022	0.876911	1	9817644	9818920	5	10	4	7	318	159	0.2	0.222	0.2	0.222	no	yes	yes	no
RI_1372	ENSG00000013573	DDX11	RI	no	12	+	0.053	0.429585	0.846136	31089402	31090094	3	27	0	6	318	159	0.053	0	0.053	0	yes	no	no	yes
RI_1375	ENSG00000013573	DDX11	RI	no	12	+	1	0.173626	0.626564	31094294	31094634	3	0	0	1	318	159	1	0	1	0	yes	no	no	yes
RI_1377	ENSG00000204628	RACK1	RI	no	5	-	-0.001	1	1	181236928	181237719	0	1724	3	1080	318	159	0	0.001	0	0.001	no	yes	yes	no
RI_6344	ENSG00000155363	MOV10	RI	no	1	+	-0.008	0.69439	1	112698286	112698789	1	138	3	120	318	159	0.004	0.012	0.004	0.012	no	yes	yes	no
RI_6935	ENSG00000069399	BCL3	RI	no	19	+	0.242	0.436365	0.85159	44758245	44758841	1	1	1	5	318	159	0.333	0.091	0.333	0.091	yes	no	no	yes
RI_1799	ENSG00000132612	VPS4A	RI	no	16	+	-0.033	0.886558	1	69320687	69321116	2	5	1	2	318	159	0.167	0.2	0.167	0.2	no	yes	yes	no
RI_1977	ENSG00000130822	PNCK	RI	no	X	-	-0.13	0.7462	1	153671879	153672200	0	1	1	4	265	159	0	0.13	0	0.13	no	yes	yes	no
RI_1790	ENSG00000100124	ANKRD54	RI	no	22	-	0.022	0.503139	0.905799	37832957	37833206	6	57	6	86	234	159	0.067	0.045	0.067	0.045	yes	no	no	yes
RI_5292	ENSG00000104774	MAN2B1	RI	no	19	-	0.003	1	1	12655693	12656687	4	266	3	399	318	159	0.007	0.004	0.007	0.004	yes	no	no	yes
RI_1970	ENSG00000168894	RNF181	RI	no	2	+	-0.018	0.167322	0.621952	85596518	85597016	334	4	429	1	318	159	0.977	0.995	0.977	0.995	no	yes	yes	no
RI_1971	ENSG00000168894	RNF181	RI	no	2	+	-1	0.0433686	0.402783	85596518	85597016	0	2	4	0	315	159	0	1	0	1	no	yes	yes	no
RI_1572	ENSG00000125447	GGA3	RI	no	17	-	0.048	0.0168292	0.268348	75241399	75241696	5	62	0	92	256	159	0.048	0	0.048	0	yes	no	no	yes
RI_1573	ENSG00000125447	GGA3	RI	no	17	-	-0.007	1	1	75239788	75241057	0	68	1	72	318	159	0	0.007	0	0.007	no	yes	yes	no
RI_1570	ENSG00000125447	GGA3	RI	no	17	-	0.077	0.000557767	0.0361389	75240341	75241057	8	48	0	87	318	159	0.077	0	0.077	0	yes	no	no	yes
RI_1571	ENSG00000125447	GGA3	RI	no	17	-	0.012	0.502651	0.905799	75241614	75242473	2	59	1	93	318	159	0.017	0.005	0.017	0.005	yes	no	no	yes
RI_1576	ENSG00000168090	COPS6	RI	no	7	+	0.667	0.0460118	0.411989	100090591	100091152	4	1	0	3	318	159	0.667	0	0.667	0	yes	no	no	yes
RI_7635	ENSG00000042493	CAPG	RI	no	2	-	-0.001	1	1	85401784	85402158	2	195	1	80	318	159	0.005	0.006	0.005	0.006	no	yes	yes	no
RI_1575	ENSG00000196155	PLEKHG4	RI	no	16	+	0.75	0.0840392	0.500429	67277509	67280806	4	0	2	3	318	159	1	0.25	1	0.25	yes	no	no	yes
RI_7638	ENSG00000258388	PPT2-EGFL8	RI	no	6	+	1	0.00869215	0.181637	32166137	32166620	4	0	0	4	318	159	1	0	1	0	yes	no	no	yes
RI_6135	ENSG00000134574	DDB2	RI	no	11	+	0.098	0.640288	1	47234756	47235412	6	0	37	2	318	159	1	0.902	1	0.902	yes	no	no	yes
RI_5857	ENSG00000109113	RAB34	RI	no	17	-	0	1	1	28715640	28715901	4	779	3	636	252	159	0.003	0.003	0.003	0.003	no_difference	no_difference	no_difference	no_difference
RI_1777	ENSG00000123737	EXOSC9	RI	no	4	+	0.111	0.192816	0.660172	121813865	121816447	2	8	0	8	318	159	0.111	0	0.111	0	yes	no	no	yes
RI_4504	ENSG00000141458	NPC1	RI	no	18	-	-0.006	0.805303	1	23533354	23534559	183	4	427	8	318	159	0.958	0.964	0.958	0.964	no	yes	yes	no
RI_5859	ENSG00000172890	NADSYN1	RI	no	11	+	-0.008	1	1	71484311	71485648	0	97	2	132	318	159	0	0.008	0	0.008	no	yes	yes	no
RI_1779	ENSG00000143621	ILF2	RI	no	1	-	0.011	0.0740089	0.488435	153663018	153663276	17	649	5	525	239	159	0.017	0.006	0.017	0.006	yes	no	no	yes
RI_4503	ENSG00000141458	NPC1	RI	no	18	-	-0.004	1	1	23533354	23534559	1	379	7	730	318	159	0.001	0.005	0.001	0.005	no	yes	yes	no
RI_4974	ENSG00000099622	CIRBP	RI	no	19	+	0.636	0	0	1271980	1274440	116	0	39	34	318	159	1	0.364	1	0.364	yes	no	no	yes
RI_1485	ENSG00000118046	STK11	RI	no	19	+	-0.006	1	1	1221212	1222006	0	215	3	240	318	159	0	0.006	0	0.006	no	yes	yes	no
RI_4184	ENSG00000145020	AMT	RI	no	3	-	-0.097	0.0328923	0.361694	49419259	49421572	0	27	3	14	318	159	0	0.097	0	0.097	no	yes	yes	no
RI_4185	ENSG00000145020	AMT	RI	no	3	-	0.667	0.128973	0.57898	49416793	49417718	10	0	1	1	318	159	1	0.333	1	0.333	yes	no	no	yes
RI_4186	ENSG00000145020	AMT	RI	no	3	-	-0.4	0.403183	0.827715	49419259	49420342	6	2	3	0	318	159	0.6	1	0.6	1	no	yes	yes	no
RI_6037	ENSG00000168488	ATXN2L	RI	no	16	+	-0.389	0.118606	0.559957	28835277	28835758	1	4	6	3	318	159	0.111	0.5	0.111	0.5	no	yes	yes	no
RI_2825	ENSG00000127445	PIN1	RI	no	19	+	1	0.122322	0.567041	9849089	9849682	1	0	0	4	318	159	1	0	1	0	yes	no	no	yes
RI_1122	ENSG00000108592	FTSJ3	RI	no	17	-	0.007	1	1	63826257	63826672	1	73	0	144	318	159	0.007	0	0.007	0	yes	no	no	yes
RI_1488	ENSG00000118046	STK11	RI	no	19	+	-0.02	0.0500982	0.424603	1220372	1220717	1	237	8	227	233	159	0.003	0.023	0.003	0.023	no	yes	yes	no
RI_7189	ENSG00000115414	FN1	RI	no	2	-	-0.002	1	1	215379129	215382325	7	2605	17	2457	318	159	0.001	0.003	0.001	0.003	no	yes	yes	no
RI_7186	ENSG00000115414	FN1	RI	no	2	-	0	1	1	215384019	215384976	1	8538	1	9019	318	159	0	0	0	0	no_difference	no_difference	no_difference	no_difference
RI_7181	ENSG00000161179	YDJC	RI	no	22	-	-0.058	0.0257674	0.326132	21629307	21629761	0	54	4	35	293	159	0	0.058	0	0.058	no	yes	yes	no
RI_7183	ENSG00000243708	PLA2G4B	RI	no	15	+	-0.222	0.7104	1	41841230	41841949	7	1	2	0	318	159	0.778	1	0.778	1	no	yes	yes	no
RI_7182	ENSG00000243708	PLA2G4B	RI	no	15	+	0.5	0.485538	0.889432	41841230	41841949	2	0	2	1	318	159	1	0.5	1	0.5	yes	no	no	yes
RI_8162	ENSG00000160953	MUM1	RI	no	19	+	-0.047	0.318604	0.780656	1357008	1358464	18	69	17	44	318	159	0.115	0.162	0.115	0.162	no	yes	yes	no
RI_8160	ENSG00000147403	RPL10	RI	no	X	+	0.001	1	1	154399802	154400626	15	7358	3	3570	318	159	0.001	0	0.001	0	yes	no	no	yes
RI_5885	ENSG00000072778	ACADVL	RI	no	17	+	-0.425	0.134594	0.58753	7223924	7224243	4	2	7	0	235	159	0.575	1	0.575	1	no	yes	yes	no
RI_7749	ENSG00000138002	IFT172	RI	no	2	-	0.1	0.0627894	0.466594	27457840	27458223	3	14	0	18	307	159	0.1	0	0.1	0	yes	no	no	yes
RI_7747	ENSG00000163444	TMEM183A	RI	no	1	+	0.091	0.650248	1	203007402	203007863	6	0	18	1	285	159	1	0.909	1	0.909	yes	no	no	yes
RI_169	ENSG00000148926	ADM	RI	no	11	+	0.003	1	1	10305679	10306098	10	866	4	714	308	159	0.006	0.003	0.006	0.003	yes	no	no	yes
RI_168	ENSG00000148926	ADM	RI	no	11	+	0.015	0.955676	1	10305376	10305798	8	3	5	2	318	159	0.571	0.556	0.571	0.556	yes	no	no	yes
RI_167	ENSG00000148926	ADM	RI	no	11	+	0.286	0.325723	0.784574	10305083	10305798	8	0	5	1	318	159	1	0.714	1	0.714	yes	no	no	yes
RI_4431	ENSG00000142534	RPS11	RI	no	19	+	0	1	1	49497193	49498046	2	11413	1	7208	318	159	0	0	0	0	no_difference	no_difference	no_difference	no_difference
RI_165	ENSG00000182325	FBXL6	RI	no	8	-	-0.065	0.0225364	0.310664	144356299	144356713	0	55	5	51	226	159	0	0.065	0	0.065	no	yes	yes	no
RI_81	ENSG00000214087	ARL16	RI	no	17	-	0.043	0.294021	0.762585	81682033	81683126	1	11	0	20	318	159	0.043	0	0.043	0	yes	no	no	yes
RI_160	ENSG00000182325	FBXL6	RI	no	8	-	-0.206	0.112249	0.546618	144356299	144356713	22	5	35	2	307	159	0.695	0.901	0.695	0.901	no	yes	yes	no
RI_6342	ENSG00000155363	MOV10	RI	no	1	+	0.031	0.0891021	0.504064	112698286	112699810	9	98	2	76	318	159	0.044	0.013	0.044	0.013	yes	no	no	yes
RI_6343	ENSG00000155363	MOV10	RI	no	1	+	0.018	0.338414	0.784574	112699893	112700340	24	185	12	132	318	159	0.061	0.043	0.061	0.043	yes	no	no	yes
RI_4571	ENSG00000115970	THADA	RI	no	2	-	0.118	0.488304	0.891535	43291695	43292222	10	0	15	1	318	159	1	0.882	1	0.882	yes	no	no	yes
RI_69	ENSG00000130175	PRKCSH	RI	no	19	+	0	1	1	11448913	11449175	0	1697	1	1610	245	159	0	0	0	0	no_difference	no_difference	no_difference	no_difference
RI_3764	ENSG00000107331	ABCA2	RI	no	9	-	0.019	0.35506	0.79878	137010192	137010737	3	78	0	106	318	159	0.019	0	0.019	0	yes	no	no	yes
RI_7567	ENSG00000071889	FAM3A	RI	no	X	-	0.729	0.0867302	0.500701	154515759	154516158	3	0	3	5	256	159	1	0.271	1	0.271	yes	no	no	yes
RI_7566	ENSG00000071889	FAM3A	RI	no	X	-	0.025	0.678762	1	154515759	154516242	3	20	3	29	255	159	0.086	0.061	0.086	0.061	yes	no	no	yes
RI_3760	ENSG00000107331	ABCA2	RI	no	9	-	0.667	0.143705	0.596902	137022940	137023840	3	0	5	5	318	159	1	0.333	1	0.333	yes	no	no	yes
RI_4643	ENSG00000136279	DBNL	RI	no	7	+	-1	0.173626	0.626564	44057781	44058280	0	1	3	0	318	159	0	1	0	1	no	yes	yes	no
RI_6900	ENSG00000157353	FUK	RI	no	16	+	0.037	0.479766	0.88592	70478550	70479403	2	15	1	19	318	159	0.063	0.026	0.063	0.026	yes	no	no	yes
RI_6908	ENSG00000173113	TRMT112	RI	no	11	-	-0.124	0.247201	0.709022	64317263	64317510	12	1	24	0	269	159	0.876	1	0.876	1	no	yes	yes	no
RI_6909	ENSG00000159322	ADPGK	RI	no	15	-	1	0.00787833	0.178384	72760248	72760527	6	0	0	3	257	159	1	0	1	0	yes	no	no	yes
RI_7365	ENSG00000111325	OGFOD2	RI	no	12	+	0.444	0.476014	0.882135	122975810	122976767	2	0	5	2	318	159	1	0.556	1	0.556	yes	no	no	yes
RI_7367	ENSG00000111325	OGFOD2	RI	no	12	+	-0.096	0.592848	0.975745	122975810	122976767	2	5	5	7	318	159	0.167	0.263	0.167	0.263	no	yes	yes	no
RI_7366	ENSG00000111325	OGFOD2	RI	no	12	+	-0.044	0.131797	0.585721	122975810	122976767	6	68	15	80	318	159	0.042	0.086	0.042	0.086	no	yes	yes	no
RI_6769	ENSG00000011485	PPP5C	RI	no	19	+	0.004	1	1	46387365	46388448	3	267	1	204	318	159	0.006	0.002	0.006	0.002	yes	no	no	yes
RI_575	ENSG00000145191	EIF2B5	RI	no	3	+	0.006	1	1	184143051	184144224	1	84	0	98	318	159	0.006	0	0.006	0	yes	no	no	yes
RI_576	ENSG00000100564	PIGH	RI	no	14	-	0.065	0.33985	0.784969	67593742	67593952	27	0	23	1	254	159	1	0.935	1	0.935	yes	no	no	yes
RI_6763	ENSG00000185507	IRF7	RI	no	11	-	0.158	0.0201395	0.291929	613784	614037	6	21	0	18	243	159	0.158	0	0.158	0	yes	no	no	yes
RI_6760	ENSG00000103266	STUB1	RI	no	16	+	-0.007	1	1	681792	682076	269	1	267	0	318	159	0.993	1	0.993	1	no	yes	yes	no
RI_6761	ENSG00000103266	STUB1	RI	no	16	+	-0.062	0.516731	0.915249	681792	682076	15	23	21	24	274	159	0.275	0.337	0.275	0.337	no	yes	yes	no
RI_7167	ENSG00000080823	MOK	RI	no	14	-	1	0.153425	0.610146	102232534	102233789	1	0	0	3	318	159	1	0	1	0	yes	no	no	yes
RI_7166	ENSG00000167578	RAB4B	RI	no	19	+	0.04	0.0610897	0.462926	40780018	40780499	3	36	0	76	318	159	0.04	0	0.04	0	yes	no	no	yes
RI_7165	ENSG00000167578	RAB4B	RI	no	19	+	-0.244	0.427981	0.846136	40780018	40780499	5	2	8	1	318	159	0.556	0.8	0.556	0.8	no	yes	yes	no
RI_378	ENSG00000131435	PDLIM4	RI	no	5	+	0	1	1	132271302	132271908	5	434	5	387	318	159	0.006	0.006	0.006	0.006	no_difference	no_difference	no_difference	no_difference
RI_379	ENSG00000185000	DGAT1	RI	no	8	-	-0.021	0.466466	0.876164	144317021	144317252	7	89	10	87	235	159	0.051	0.072	0.051	0.072	no	yes	yes	no
RI_372	ENSG00000111077	TNS2	RI	no	12	+	-0.133	0.386793	0.819557	53059046	53060258	26	2	11	0	318	159	0.867	1	0.867	1	no	yes	yes	no
RI_373	ENSG00000111077	TNS2	RI	no	12	+	0.015	0.307992	0.770476	53058315	53058637	8	185	1	64	284	159	0.024	0.009	0.024	0.009	yes	no	no	yes
RI_370	ENSG00000163930	BAP1	RI	no	3	-	0.75	0.00964504	0.194279	52406252	52406907	6	1	0	4	318	159	0.75	0	0.75	0	yes	no	no	yes
RI_7168	ENSG00000080823	MOK	RI	no	14	-	0.143	0.093838	0.520577	102232534	102233789	1	3	0	27	318	159	0.143	0	0.143	0	yes	no	no	yes
RI_3491	ENSG00000026950	BTN3A1	RI	no	6	+	0.067	0.135256	0.58753	26409893	26410032	16	68	5	47	249	159	0.131	0.064	0.131	0.064	yes	no	no	yes
RI_3629	ENSG00000182272	B4GALNT4	RI	no	11	+	-0.041	0.498274	0.902303	375638	375956	7	67	3	17	231	159	0.067	0.108	0.067	0.108	no	yes	yes	no
RI_3199	ENSG00000125691	RPL23	RI	no	17	-	0.4	0.459197	0.870147	38852597	38853105	3	0	3	1	318	159	1	0.6	1	0.6	yes	no	no	yes
RI_3624	ENSG00000187243	MAGED4B	RI	no	X	-	-0.482	0.0645019	0.466594	52062221	52062664	2	5	7	2	272	159	0.19	0.672	0.19	0.672	no	yes	yes	no
RI_3197	ENSG00000168397	ATG4B	RI	no	2	+	0.006	1	1	241651009	241651335	4	227	2	331	310	159	0.009	0.003	0.009	0.003	yes	no	no	yes
RI_3192	ENSG00000139190	VAMP1	RI	no	12	-	0.11	0.22295	0.681486	6462236	6464941	19	20	14	26	318	159	0.322	0.212	0.322	0.212	yes	no	no	yes
RI_6168	ENSG00000155636	RBM45	RI	no	2	+	0.008	0.783841	1	178123521	178123912	3	40	2	35	318	159	0.036	0.028	0.036	0.028	yes	no	no	yes
RI_6160	ENSG00000214655	ZSWIM8	RI	no	10	+	-0.029	0.677919	1	73800639	73801195	115	32	94	23	318	159	0.642	0.671	0.642	0.671	no	yes	yes	no
RI_6161	ENSG00000214655	ZSWIM8	RI	no	10	+	-0.023	0.52285	0.920477	73794146	73794639	30	114	22	68	318	159	0.116	0.139	0.116	0.139	no	yes	yes	no
RI_6162	ENSG00000214655	ZSWIM8	RI	no	10	+	0.002	0.931651	1	73794146	73794639	4	89	3	72	318	159	0.022	0.02	0.022	0.02	yes	no	no	yes
RI_6166	ENSG00000168890	TMEM150A	RI	no	2	-	0.006	1	1	85601020	85601482	5	265	1	163	318	159	0.009	0.003	0.009	0.003	yes	no	no	yes
RI_6167	ENSG00000168890	TMEM150A	RI	no	2	-	-0.737	0.373883	0.809603	85601020	85601482	5	7	1	0	318	159	0.263	1	0.263	1	no	yes	yes	no
RI_3530	ENSG00000102904	TSNAXIP1	RI	no	16	+	-0.2	0.45828	0.870147	67827472	67828064	0	2	1	2	318	159	0	0.2	0	0.2	no	yes	yes	no
RI_3536	ENSG00000170296	GABARAP	RI	no	17	-	-0.129	0.0634731	0.466594	7241600	7242252	27	2	61	0	318	159	0.871	1	0.871	1	no	yes	yes	no
RI_281	ENSG00000143369	ECM1	RI	no	1	+	0.229	0.294641	0.76292	150509660	150510002	9	0	5	1	236	159	1	0.771	1	0.771	yes	no	no	yes
RI_80	ENSG00000214087	ARL16	RI	no	17	-	0.003	1	1	81682033	81683126	1	171	0	167	318	159	0.003	0	0.003	0	yes	no	no	yes
RI_3449	ENSG00000164039	BDH2	RI	no	4	-	0.211	0.257716	0.720211	103085698	103086540	43	6	8	3	318	159	0.782	0.571	0.782	0.571	yes	no	no	yes
RI_2669	ENSG00000169714	CNBP	RI	no	3	-	0.002	1	1	129171078	129171538	3	336	1	325	318	159	0.004	0.002	0.004	0.002	yes	no	no	yes
RI_2668	ENSG00000169714	CNBP	RI	no	3	-	0.043	0.379427	0.811713	129171078	129171538	3	21	1	20	318	159	0.067	0.024	0.067	0.024	yes	no	no	yes
RI_3441	ENSG00000152527	PLEKHH2	RI	no	2	+	0.12	0.128949	0.57898	43710488	43712383	3	11	0	9	318	159	0.12	0	0.12	0	yes	no	no	yes
RI_2917	ENSG00000174080	CTSF	RI	no	11	-	-0.002	1	1	66565670	66565927	0	317	1	277	237	159	0	0.002	0	0.002	no	yes	yes	no
RI_2664	ENSG00000143624	INTS3	RI	no	1	+	-0.002	1	1	153772339	153772711	2	180	3	179	318	159	0.006	0.008	0.006	0.008	no	yes	yes	no
RI_2911	ENSG00000114354	TFG	RI	no	3	+	0.002	1	1	100732507	100732672	683	0	769	1	233	159	1	0.998	1	0.998	yes	no	no	yes
RI_2662	ENSG00000103168	TAF1C	RI	no	16	-	0.099	0.299317	0.764811	84181327	84181663	34	31	14	20	286	159	0.379	0.28	0.379	0.28	yes	no	no	yes
RI_2661	ENSG00000103168	TAF1C	RI	no	16	-	0.012	0.821209	1	84180169	84181186	1	42	0	27	318	159	0.012	0	0.012	0	yes	no	no	yes
RI_2660	ENSG00000103168	TAF1C	RI	no	16	-	-0.033	0.688331	1	84181745	84182058	11	36	8	21	236	159	0.171	0.204	0.171	0.204	no	yes	yes	no
RI_8143	ENSG00000089693	MLF2	RI	no	12	-	1	0.00478028	0.128943	6750176	6750766	4	0	0	5	318	159	1	0	1	0	yes	no	no	yes
RI_3434	ENSG00000114626	ABTB1	RI	no	3	+	0.089	0.000772497	0.0435688	127677464	127677843	13	78	0	59	270	159	0.089	0	0.089	0	yes	no	no	yes
RI_2263	ENSG00000122545	SEPT7	RI	no	7	+	0.001	1	1	35898247	35903215	1	694	0	693	318	159	0.001	0	0.001	0	yes	no	no	yes
RI_2267	ENSG00000162066	AMDHD2	RI	no	16	+	-0.222	0.620521	0.996818	2527560	2527879	7	1	3	0	318	159	0.778	1	0.778	1	no	yes	yes	no
RI_2266	ENSG00000162066	AMDHD2	RI	no	16	+	-0.133	0.0155875	0.265673	2528451	2528718	18	99	16	33	248	159	0.104	0.237	0.104	0.237	no	yes	yes	no
RI_2269	ENSG00000148444	COMMD3	RI	no	10	+	-1	0.0162023	0.265924	22318271	22319018	0	2	8	0	318	159	0	1	0	1	no	yes	yes	no
RI_758	ENSG00000272333	KMT2B	RI	no	19	+	-0.629	0.304526	0.769386	35733257	35733686	2	2	2	0	269	159	0.371	1	0.371	1	no	yes	yes	no
RI_6019	ENSG00000159214	CCDC24	RI	no	1	+	0.091	0.224965	0.681486	43995600	43995856	1	6	0	14	265	159	0.091	0	0.091	0	yes	no	no	yes
RI_2915	ENSG00000174080	CTSF	RI	no	11	-	0.667	0.211206	0.679648	66564087	66564648	3	0	2	2	318	159	1	0.333	1	0.333	yes	no	no	yes
RI_6736	ENSG00000160014	CALM3	RI	no	19	+	0	1	1	46608481	46608981	2	1652	1	813	318	159	0.001	0.001	0.001	0.001	no_difference	no_difference	no_difference	no_difference
RI_2007	ENSG00000277053	GTF2IP1	RI	no	7	-	0.09	0.341282	0.785636	75186115	75187295	70	1	15	1	318	159	0.972	0.882	0.972	0.882	yes	no	no	yes
RI_2005	ENSG00000115073	ACTR1B	RI	no	2	-	-0.001	0.886286	1	97658426	97659003	5	209	5	189	318	159	0.012	0.013	0.012	0.013	no	yes	yes	no
RI_2004	ENSG00000168811	IL12A	RI	no	3	+	0.055	0.422852	0.841365	159993450	159993609	6	22	8	48	233	159	0.157	0.102	0.157	0.102	yes	no	no	yes
RI_3846	ENSG00000156990	RPUSD3	RI	no	3	-	-1	0.172918	0.626564	9843464	9844018	0	1	3	0	274	159	0	1	0	1	no	yes	yes	no
RI_3847	ENSG00000156990	RPUSD3	RI	no	3	-	0.254	0.320806	0.782959	9841735	9842082	17	2	5	2	318	159	0.81	0.556	0.81	0.556	yes	no	no	yes
RI_3841	ENSG00000166140	ZFYVE19	RI	no	15	+	0.105	0.151933	0.610146	40809851	40810216	38	0	34	2	318	159	1	0.895	1	0.895	yes	no	no	yes
RI_8145	ENSG00000089693	MLF2	RI	no	12	-	0.023	0.332851	0.784574	6750176	6750766	131	0	168	2	318	159	1	0.977	1	0.977	yes	no	no	yes
RI_4701	ENSG00000147789	ZNF7	RI	no	8	+	1	0.224636	0.681486	144829042	144829604	2	0	0	1	318	159	1	0	1	0	yes	no	no	yes
RI_6887	ENSG00000114388	NPRL2	RI	no	3	-	-0.005	0.770381	1	50349385	50349828	2	63	3	71	318	159	0.016	0.021	0.016	0.021	no	yes	yes	no
RI_5665	ENSG00000104365	IKBKB	RI	no	8	+	0.714	0.0437778	0.40537	42319269	42320844	5	0	4	5	318	159	1	0.286	1	0.286	yes	no	no	yes
RI_5663	ENSG00000037757	MRI1	RI	no	19	+	0.093	0.373507	0.809603	13768358	13768680	38	1	24	2	318	159	0.95	0.857	0.95	0.857	yes	no	no	yes
RI_6886	ENSG00000114388	NPRL2	RI	no	3	-	0.001	1	1	50347758	50348241	1	62	1	69	318	159	0.008	0.007	0.008	0.007	yes	no	no	yes
RI_6885	ENSG00000114388	NPRL2	RI	no	3	-	-0.035	0.887246	1	50349385	50349828	3	3	7	6	318	159	0.333	0.368	0.333	0.368	no	yes	yes	no
RI_5669	ENSG00000222009	BTBD19	RI	no	1	+	-0.078	0.143934	0.596902	44812995	44813269	1	34	3	19	231	159	0.02	0.098	0.02	0.098	no	yes	yes	no
RI_620	ENSG00000270820	AC016727.1	RI	no	2	+	-1	0.224744	0.681486	61471379	61471808	0	1	2	0	306	159	0	1	0	1	no	yes	yes	no
RI_6884	ENSG00000197728	RPS26	RI	no	12	+	-0.001	1	1	56042424	56043493	2	2109	4	1399	318	159	0	0.001	0	0.001	no	yes	yes	no
RI_2465	ENSG00000111653	ING4	RI	no	12	-	0.022	0.336125	0.784574	6652661	6653050	2	45	0	47	318	159	0.022	0	0.022	0	yes	no	no	yes
RI_2464	ENSG00000111653	ING4	RI	no	12	-	0.022	0.383332	0.815346	6652661	6653050	2	45	0	29	318	159	0.022	0	0.022	0	yes	no	no	yes
RI_2466	ENSG00000101557	USP14	RI	no	18	+	0.004	1	1	209970	210493	2	273	0	314	318	159	0.004	0	0.004	0	yes	no	no	yes
RI_2460	ENSG00000111653	ING4	RI	no	12	-	0.395	0.0177205	0.268854	6652661	6653050	12	7	1	7	318	159	0.462	0.067	0.462	0.067	yes	no	no	yes
RI_3998	ENSG00000107404	DVL1	RI	no	1	-	-0.499	0.523977	0.920801	1339286	1339649	4	3	1	0	211	159	0.501	1	0.501	1	no	yes	yes	no
RI_3999	ENSG00000107404	DVL1	RI	no	1	-	0.8	0.101134	0.527325	1339286	1339649	4	0	1	2	318	159	1	0.2	1	0.2	yes	no	no	yes
RI_2712	ENSG00000183207	RUVBL2	RI	no	19	+	-0.056	0.475806	0.882135	49009972	49010611	34	1	22	0	318	159	0.944	1	0.944	1	no	yes	yes	no
RI_2711	ENSG00000183207	RUVBL2	RI	no	19	+	0.005	1	1	49009972	49010611	4	308	1	374	318	159	0.006	0.001	0.006	0.001	yes	no	no	yes
RI_2710	ENSG00000007923	DNAJC11	RI	no	1	-	0.356	0.20506	0.679648	6637446	6638364	5	2	2	4	318	159	0.556	0.2	0.556	0.2	yes	no	no	yes
RI_971	ENSG00000150316	CWC15	RI	no	11	-	0.002	1	1	94970976	94971487	6	330	4	303	318	159	0.009	0.007	0.009	0.007	yes	no	no	yes
RI_1163	ENSG00000187801	ZFP69B	RI	no	1	+	0.1	0.58485	0.971722	40456944	40457439	2	9	0	2	318	159	0.1	0	0.1	0	yes	no	no	yes
RI_1162	ENSG00000142102	PGGHG	RI	no	11	+	-0.167	0.0941388	0.520577	290677	292095	0	10	2	5	318	159	0	0.167	0	0.167	no	yes	yes	no
RI_1164	ENSG00000187801	ZFP69B	RI	no	1	+	0.167	0.0536364	0.441483	40456944	40457439	2	5	0	15	318	159	0.167	0	0.167	0	yes	no	no	yes
RI_977	ENSG00000163156	SCNM1	RI	no	1	+	-0.273	0.648125	1	151166668	151167022	5	1	2	0	299	159	0.727	1	0.727	1	no	yes	yes	no
RI_2486	ENSG00000132768	DPH2	RI	no	1	+	0.038	0.357387	0.79935	43971386	43972070	60	0	50	1	318	159	1	0.962	1	0.962	yes	no	no	yes
RI_5599	ENSG00000115307	AUP1	RI	no	2	-	-0.04	0.154252	0.610146	74526940	74527363	0	41	2	27	284	159	0	0.04	0	0.04	no	yes	yes	no
RI_3460	ENSG00000171793	CTPS1	RI	no	1	+	0.124	0.504532	0.905799	41008658	41008890	7	0	11	1	247	159	1	0.876	1	0.876	yes	no	no	yes
RI_5062	ENSG00000161013	MGAT4B	RI	no	5	-	0.001	1	1	179799505	179800068	8	1083	4	773	318	159	0.004	0.003	0.004	0.003	yes	no	no	yes
RI_5063	ENSG00000161013	MGAT4B	RI	no	5	-	0.667	0.0781809	0.488435	179799505	179800068	7	0	2	2	318	159	1	0.333	1	0.333	yes	no	no	yes
RI_1019	ENSG00000234741	GAS5	RI	no	1	-	-0.006	0.0799336	0.490998	173866527	173866796	47	1498	75	1711	318	159	0.015	0.021	0.015	0.021	no	yes	yes	no
RI_5066	ENSG00000161013	MGAT4B	RI	no	5	-	0.75	0.0840392	0.500429	179799505	179800068	4	0	2	3	318	159	1	0.25	1	0.25	yes	no	no	yes
RI_1011	ENSG00000234741	GAS5	RI	no	1	-	0.006	0.196155	0.665724	173863900	173864304	15	480	10	561	318	159	0.015	0.009	0.015	0.009	yes	no	no	yes
RI_1013	ENSG00000234741	GAS5	RI	no	1	-	0.023	1.13268e-05	0.00175679	173864256	173864506	53	705	24	924	318	159	0.036	0.013	0.036	0.013	yes	no	no	yes
RI_1012	ENSG00000234741	GAS5	RI	no	1	-	0.056	0.628067	1	173863900	173864304	15	16	10	14	318	159	0.319	0.263	0.319	0.263	yes	no	no	yes
RI_2910	ENSG00000114354	TFG	RI	no	3	+	0.002	1	1	100732507	100732672	727	0	796	1	241	159	1	0.998	1	0.998	yes	no	no	yes
RI_4888	ENSG00000188603	CLN3	RI	no	16	-	0.058	0.0649488	0.466594	28491713	28492042	10	51	4	62	318	159	0.089	0.031	0.089	0.031	yes	no	no	yes
RI_7161	ENSG00000135940	COX5B	RI	no	2	+	0.727	0.0131791	0.239073	97646440	97647140	9	0	3	4	318	159	1	0.273	1	0.273	yes	no	no	yes
RI_4119	ENSG00000007376	RPUSD1	RI	no	16	-	0.8	0.142223	0.596886	786193	786928	3	0	1	2	318	159	1	0.2	1	0.2	yes	no	no	yes
RI_1909	ENSG00000100211	CBY1	RI	no	22	+	0.697	0.0414958	0.399159	38670883	38671136	6	0	2	3	244	159	1	0.303	1	0.303	yes	no	no	yes
RI_5971	ENSG00000160410	SHKBP1	RI	no	19	+	-0.022	0.100995	0.527325	40577395	40577630	9	253	12	160	273	159	0.02	0.042	0.02	0.042	no	yes	yes	no
RI_5288	ENSG00000163319	MRPS18C	RI	no	4	+	1	0.040558	0.39688	83460972	83461236	2	0	0	4	258	159	1	0	1	0	yes	no	no	yes
RI_1903	ENSG00000118515	SGK1	RI	no	6	-	0	1	1	134173273	134173566	1	164	1	147	262	159	0.004	0.004	0.004	0.004	no_difference	no_difference	no_difference	no_difference
RI_1902	ENSG00000118515	SGK1	RI	no	6	-	0.007	1	1	134170825	134171178	2	178	0	205	265	159	0.007	0	0.007	0	yes	no	no	yes
RI_1901	ENSG00000118515	SGK1	RI	no	6	-	-0.011	0.105786	0.531529	134174510	134174861	0	255	5	244	303	159	0	0.011	0	0.011	no	yes	yes	no
RI_7992	ENSG00000165283	STOML2	RI	no	9	-	0.001	1	1	35100597	35101011	2	456	1	345	318	159	0.002	0.001	0.002	0.001	yes	no	no	yes
RI_7993	ENSG00000177082	WDR73	RI	no	15	-	0.016	0.489839	0.891833	84647889	84648625	3	41	2	53	318	159	0.035	0.019	0.035	0.019	yes	no	no	yes
RI_7622	ENSG00000170949	ZNF160	RI	no	19	-	-0.307	0.186273	0.646328	53091412	53091720	4	12	3	2	265	159	0.167	0.474	0.167	0.474	no	yes	yes	no
RI_7623	ENSG00000170949	ZNF160	RI	no	19	-	-0.532	0.215921	0.679648	53091412	53091720	4	3	3	0	241	159	0.468	1	0.468	1	no	yes	yes	no
RI_7997	ENSG00000159377	PSMB4	RI	no	1	+	0	1	1	151401238	151401630	3	1326	2	1241	318	159	0.001	0.001	0.001	0.001	no_difference	no_difference	no_difference	no_difference
RI_1588	ENSG00000101158	NELFCD	RI	no	20	+	-0.146	0.0490276	0.420121	58993623	58994239	57	7	74	2	318	159	0.803	0.949	0.803	0.949	no	yes	yes	no
RI_4080	ENSG00000162878	PKDCC	RI	no	2	+	-0.018	0.856078	1	42054641	42055020	82	1	9	0	244	159	0.982	1	0.982	1	no	yes	yes	no
RI_7998	ENSG00000159377	PSMB4	RI	no	1	+	-0.465	0.389965	0.82266	151400900	151401355	2	1	3	0	276	159	0.535	1	0.535	1	no	yes	yes	no
RI_1580	ENSG00000177685	CRACR2B	RI	no	11	+	0.333	0.511685	0.911689	830249	830713	3	0	4	1	318	159	1	0.667	1	0.667	yes	no	no	yes
RI_1741	ENSG00000171720	HDAC3	RI	no	5	-	0.164	0.574243	0.963443	141628113	141628639	8	7	1	2	318	159	0.364	0.2	0.364	0.2	yes	no	no	yes
RI_1740	ENSG00000171720	HDAC3	RI	no	5	-	0.019	0.0647299	0.466594	141628113	141628639	8	185	1	219	318	159	0.021	0.002	0.021	0.002	yes	no	no	yes
RI_5846	ENSG00000140400	MAN2C1	RI	no	15	-	0.027	0.14312	0.596886	75358461	75358808	4	96	0	73	243	159	0.027	0	0.027	0	yes	no	no	yes
RI_5847	ENSG00000140400	MAN2C1	RI	no	15	-	0.036	0.0277723	0.34138	75361285	75361720	7	94	0	75	318	159	0.036	0	0.036	0	yes	no	no	yes
RI_5844	ENSG00000140400	MAN2C1	RI	no	15	-	1	0.0971653	0.525664	75361285	75361720	7	0	0	1	318	159	1	0	1	0	yes	no	no	yes
RI_5845	ENSG00000140400	MAN2C1	RI	no	15	-	0.05	0.145163	0.598001	75356605	75356902	19	101	5	56	265	159	0.101	0.051	0.101	0.051	yes	no	no	yes
RI_4531	ENSG00000102901	CENPT	RI	no	16	-	-0.202	0.209393	0.679648	67832227	67832545	13	2	12	0	262	159	0.798	1	0.798	1	no	yes	yes	no
RI_4530	ENSG00000102901	CENPT	RI	no	16	-	0.102	0.372194	0.809603	67832227	67832545	16	0	15	1	270	159	1	0.898	1	0.898	yes	no	no	yes
RI_4533	ENSG00000130713	EXOSC2	RI	no	9	+	0.01	0.376187	0.809603	130697581	130698251	1	49	0	63	318	159	0.01	0	0.01	0	yes	no	no	yes
RI_5849	ENSG00000140400	MAN2C1	RI	no	15	-	0.067	0.107576	0.532374	75359058	75359425	7	31	3	42	318	159	0.101	0.034	0.101	0.034	yes	no	no	yes
RI_1345	ENSG00000110492	MDK	RI	no	11	+	-0.024	0.788779	1	46381710	46382133	144	23	43	6	318	159	0.758	0.782	0.758	0.782	no	yes	yes	no
RI_1347	ENSG00000110492	MDK	RI	no	11	+	-0.258	0.0012154	0.0598439	46381752	46382133	144	25	43	0	318	159	0.742	1	0.742	1	no	yes	yes	no
RI_1346	ENSG00000110492	MDK	RI	no	11	+	0.031	0.663959	1	46381752	46382133	144	19	43	7	233	159	0.838	0.807	0.838	0.807	yes	no	no	yes
RI_5034	ENSG00000122435	TRMT13	RI	no	1	+	-0.052	0.750884	1	100140407	100141019	12	1	20	1	318	159	0.857	0.909	0.857	0.909	no	yes	yes	no
RI_7192	ENSG00000167257	RNF214	RI	no	11	+	0.034	0.0648273	0.466594	117238600	117239860	5	71	0	59	318	159	0.034	0	0.034	0	yes	no	no	yes
RI_7193	ENSG00000104884	ERCC2	RI	no	19	-	-0.018	0.351758	0.794628	45368929	45369147	1	65	4	94	235	159	0.01	0.028	0.01	0.028	no	yes	yes	no
RI_7194	ENSG00000166340	TPP1	RI	no	11	-	0.002	1	1	6618775	6619267	4	1173	1	1017	318	159	0.002	0	0.002	0	yes	no	no	yes
RI_5032	ENSG00000132341	RAN	RI	no	12	+	-0.002	1	1	130872583	130872920	9	1246	11	953	318	159	0.004	0.006	0.004	0.006	no	yes	yes	no
RI_4407	ENSG00000075826	SEC31B	RI	no	10	-	1	0.123041	0.567241	100488857	100489398	5	0	0	1	318	159	1	0	1	0	yes	no	no	yes
RI_4154	ENSG00000124155	PIGT	RI	no	20	+	-0.007	0.931481	1	45416516	45418979	41	2	45	2	318	159	0.911	0.918	0.911	0.918	no	yes	yes	no
RI_4153	ENSG00000124155	PIGT	RI	no	20	+	0.001	1	1	45416516	45418979	1	738	0	671	318	159	0.001	0	0.001	0	yes	no	no	yes
RI_7756	ENSG00000242086	LINC00969	RI	no	3	+	0.667	0.46709	0.876164	195708153	195708513	1	0	3	3	318	159	1	0.333	1	0.333	yes	no	no	yes
RI_4409	ENSG00000167733	HSD11B1L	RI	no	19	+	0	1	1	5684818	5685119	1	43	1	43	241	159	0.015	0.015	0.015	0.015	no_difference	no_difference	no_difference	no_difference
RI_7751	ENSG00000242086	LINC00969	RI	no	3	+	0.073	0.809477	1	195708133	195708807	3	4	1	2	318	159	0.273	0.2	0.273	0.2	yes	no	no	yes
RI_7752	ENSG00000242086	LINC00969	RI	no	3	+	0.327	0.350609	0.794628	195708133	195708807	3	1	3	4	318	159	0.6	0.273	0.6	0.273	yes	no	no	yes
RI_99	ENSG00000206503	HLA-A	RI	no	6	+	-0.006	0.677779	1	29944499	29945091	265	3	491	4	318	159	0.978	0.984	0.978	0.984	no	yes	yes	no
RI_118	ENSG00000117410	ATP6V0B	RI	no	1	+	-0.002	1	1	43976301	43976659	2	632	7	934	318	159	0.002	0.004	0.002	0.004	no	yes	yes	no
RI_92	ENSG00000088340	FER1L4	RI	no	20	-	0.143	0.151635	0.610146	35559340	35560638	1	3	0	13	318	159	0.143	0	0.143	0	yes	no	no	yes
RI_93	ENSG00000088340	FER1L4	RI	no	20	-	0.053	0.362554	0.802742	35560122	35560638	1	9	0	10	318	159	0.053	0	0.053	0	yes	no	no	yes
RI_94	ENSG00000088340	FER1L4	RI	no	20	-	-0.286	0.431729	0.848499	35563853	35564918	5	1	5	0	318	159	0.714	1	0.714	1	no	yes	yes	no
RI_117	ENSG00000117410	ATP6V0B	RI	no	1	+	0.667	0.174885	0.628579	43974970	43975848	3	0	3	3	318	159	1	0.333	1	0.333	yes	no	no	yes
RI_114	ENSG00000198105	ZNF248	RI	no	10	-	0.472	0.0114105	0.219117	37828764	37833116	12	2	10	13	318	159	0.75	0.278	0.75	0.278	yes	no	no	yes
RI_115	ENSG00000118473	SGIP1	RI	no	1	+	-0.023	0.485718	0.889432	66694693	66695493	84	1	74	0	318	159	0.977	1	0.977	1	no	yes	yes	no
RI_8159	ENSG00000147403	RPL10	RI	no	X	+	-0.826	0.0249639	0.321648	154399802	154400626	16	38	3	0	318	159	0.174	1	0.174	1	no	yes	yes	no
RI_76	ENSG00000104823	ECH1	RI	no	19	-	0.004	1	1	38817315	38817575	2	354	0	253	244	159	0.004	0	0.004	0	yes	no	no	yes
RI_7287	ENSG00000108788	MLX	RI	no	17	+	0.002	0.821109	1	42568469	42568943	4	176	4	220	318	159	0.011	0.009	0.011	0.009	yes	no	no	yes
RI_7284	ENSG00000108788	MLX	RI	no	17	+	-0.003	1	1	42569203	42569606	0	221	2	288	318	159	0	0.003	0	0.003	no	yes	yes	no
RI_7282	ENSG00000149136	SSRP1	RI	no	11	-	0.007	0.540635	0.933268	57328296	57330138	8	313	3	246	318	159	0.013	0.006	0.013	0.006	yes	no	no	yes
RI_73	ENSG00000104823	ECH1	RI	no	19	-	-0.32	0.302494	0.768072	38815856	38816355	17	4	5	0	318	159	0.68	1	0.68	1	no	yes	yes	no
RI_7281	ENSG00000149136	SSRP1	RI	no	11	-	-0.004	1	1	57330290	57330927	0	305	2	235	318	159	0	0.004	0	0.004	no	yes	yes	no
RI_6802	ENSG00000168970	JMJD7-PLA2G4B	RI	no	15	+	-1	0.172259	0.626564	41845942	41846382	0	1	3	0	250	159	0	1	0	1	no	yes	yes	no
RI_78	ENSG00000214087	ARL16	RI	no	17	-	0.005	0.572047	0.960741	81682033	81683594	6	219	3	170	318	159	0.014	0.009	0.014	0.009	yes	no	no	yes
RI_6372	ENSG00000065000	AP3D1	RI	no	19	-	0.369	0.655587	1	2108686	2108876	1	0	5	2	232	159	1	0.631	1	0.631	yes	no	no	yes
RI_6578	ENSG00000115677	HDLBP	RI	no	2	-	-0.159	0.724769	1	241268953	241269295	2	1	4	1	258	159	0.552	0.711	0.552	0.711	no	yes	yes	no
RI_6577	ENSG00000115677	HDLBP	RI	no	2	-	-0.112	0.210007	0.679648	241268953	241269295	0	9	2	10	253	159	0	0.112	0	0.112	no	yes	yes	no
RI_6576	ENSG00000115677	HDLBP	RI	no	2	-	-0.006	1	1	241255050	241255548	1066	3	1022	0	318	159	0.994	1	0.994	1	no	yes	yes	no
RI_6573	ENSG00000175061	LRRC75A-AS1	RI	no	17	+	0.001	1	1	16439326	16439703	2	1380	0	1082	271	159	0.001	0	0.001	0	yes	no	no	yes
RI_6572	ENSG00000175061	LRRC75A-AS1	RI	no	17	+	1	0.0169556	0.268348	16439326	16439703	2	0	0	7	275	159	1	0	1	0	yes	no	no	yes
RI_6571	ENSG00000175061	LRRC75A-AS1	RI	no	17	+	-0.021	4.46576e-05	0.00554112	16439036	16439414	16	799	42	660	318	159	0.01	0.031	0.01	0.031	no	yes	yes	no
RI_5694	ENSG00000008517	IL32	RI	no	16	+	-0.082	0.361913	0.802742	3065661	3065826	0	8	1	7	254	159	0	0.082	0	0.082	no	yes	yes	no
RI_6043	ENSG00000196998	WDR45	RI	no	X	-	0.237	0.123858	0.569198	49076644	49077911	29	8	11	8	318	159	0.644	0.407	0.644	0.407	yes	no	no	yes
RI_6976	ENSG00000196642	RABL6	RI	no	9	+	0.167	0.266692	0.730728	136831720	136832370	2	5	0	4	318	159	0.167	0	0.167	0	yes	no	no	yes
RI_6975	ENSG00000196642	RABL6	RI	no	9	+	0.005	1	1	136831720	136832370	2	187	0	175	318	159	0.005	0	0.005	0	yes	no	no	yes
RI_6055	ENSG00000164088	PPM1M	RI	no	3	+	-0.016	0.949637	1	52248152	52248453	0	62	1	38	255	159	0	0.016	0	0.016	no	yes	yes	no
RI_6719	ENSG00000123136	DDX39A	RI	no	19	-	0.492	0.0787931	0.488435	14409741	14410334	7	1	4	5	318	159	0.778	0.286	0.778	0.286	yes	no	no	yes
RI_7377	ENSG00000178035	IMPDH2	RI	no	3	-	0.002	1	1	49028430	49028806	3	603	0	448	318	159	0.002	0	0.002	0	yes	no	no	yes
RI_7374	ENSG00000178035	IMPDH2	RI	no	3	-	0.006	1	1	49024494	49024802	4	273	1	169	238	159	0.01	0.004	0.01	0.004	yes	no	no	yes
RI_561	ENSG00000144021	CIAO1	RI	no	2	+	0.027	0.00275539	0.0982438	96268456	96269355	14	197	4	282	318	159	0.034	0.007	0.034	0.007	yes	no	no	yes
RI_6716	ENSG00000123136	DDX39A	RI	no	19	-	-0.057	0.00262876	0.0972658	14409302	14409645	3	160	11	96	246	159	0.012	0.069	0.012	0.069	no	yes	yes	no
RI_6715	ENSG00000123136	DDX39A	RI	no	19	-	-0.03	0.132884	0.586575	14409741	14410334	11	169	10	76	318	159	0.032	0.062	0.032	0.062	no	yes	yes	no
RI_7174	ENSG00000177731	FLII	RI	no	17	-	-0.003	1	1	18245353	18245660	1	360	3	296	293	159	0.002	0.005	0.002	0.005	no	yes	yes	no
RI_2371	ENSG00000265241	RBM8A	RI	no	1	-	-0.054	0.0692579	0.481201	145926808	145927077	7	77	20	97	292	159	0.047	0.101	0.047	0.101	no	yes	yes	no
RI_369	ENSG00000163930	BAP1	RI	no	3	-	0.75	0.0593954	0.459463	52406252	52406907	6	1	0	2	318	159	0.75	0	0.75	0	yes	no	no	yes
RI_368	ENSG00000163930	BAP1	RI	no	3	-	1	0.0246739	0.32159	52406252	52406907	6	0	0	2	318	159	1	0	1	0	yes	no	no	yes
RI_7172	ENSG00000177731	FLII	RI	no	17	-	-0.006	1	1	18245554	18246062	322	1	246	0	318	159	0.994	1	0.994	1	no	yes	yes	no
RI_7173	ENSG00000177731	FLII	RI	no	17	-	-0.007	1	1	18245554	18246062	274	1	216	0	318	159	0.993	1	0.993	1	no	yes	yes	no
RI_365	ENSG00000163930	BAP1	RI	no	3	-	0.02	0.0477629	0.418655	52402778	52403298	9	194	1	182	318	159	0.023	0.003	0.023	0.003	yes	no	no	yes
RI_6482	ENSG00000007541	PIGQ	RI	no	16	+	0.001	1	1	580182	580972	1	102	1	114	318	159	0.005	0.004	0.005	0.004	yes	no	no	yes
RI_367	ENSG00000163930	BAP1	RI	no	3	-	-0.286	0.00055921	0.0361389	52402778	52403298	45	9	57	0	318	159	0.714	1	0.714	1	no	yes	yes	no
RI_366	ENSG00000163930	BAP1	RI	no	3	-	0.646	0.0708263	0.483928	52402778	52403298	11	1	1	2	318	159	0.846	0.2	0.846	0.2	yes	no	no	yes
RI_7178	ENSG00000177731	FLII	RI	no	17	-	-0.005	1	1	18245743	18246062	0	362	2	289	241	159	0	0.005	0	0.005	no	yes	yes	no
RI_6486	ENSG00000142186	SCYL1	RI	no	11	+	0.258	0.0556387	0.441483	65538269	65538704	18	8	13	17	280	159	0.561	0.303	0.561	0.303	yes	no	no	yes
RI_363	ENSG00000163930	BAP1	RI	no	3	-	0.016	0.318412	0.780656	52406252	52406907	6	185	0	155	318	159	0.016	0	0.016	0	yes	no	no	yes
RI_7797	ENSG00000008128	CDK11A	RI	no	1	-	-0.014	0.745972	1	1703475	1703940	0	48	1	34	318	159	0	0.014	0	0.014	no	yes	yes	no
RI_7331	ENSG00000166347	CYB5A	RI	no	18	-	0.001	1	1	74255740	74260944	1	465	0	124	318	159	0.001	0	0.001	0	yes	no	no	yes
RI_6531	ENSG00000125458	NT5C	RI	no	17	-	0.058	0.00160277	0.0710256	75131044	75131281	22	191	3	139	233	159	0.073	0.015	0.073	0.015	yes	no	no	yes
RI_6155	ENSG00000198753	PLXNB3	RI	no	X	+	-0.026	0.444288	0.857079	153775886	153776214	75	1	75	0	318	159	0.974	1	0.974	1	no	yes	yes	no
RI_6620	ENSG00000129255	MPDU1	RI	no	17	+	0.015	0.347236	0.793166	7586898	7587271	23	207	14	176	301	159	0.055	0.04	0.055	0.04	yes	no	no	yes
RI_7431	ENSG00000164068	RNF123	RI	no	3	+	0	1	1	49713737	49713997	1	85	1	78	242	159	0.008	0.008	0.008	0.008	no_difference	no_difference	no_difference	no_difference
RI_6158	ENSG00000214655	ZSWIM8	RI	no	10	+	0.003	1	1	73800639	73801195	3	238	1	174	318	159	0.006	0.003	0.006	0.003	yes	no	no	yes
RI_3299	ENSG00000149499	EML3	RI	no	11	-	-0.018	0.371026	0.809603	62603943	62604201	5	129	8	122	229	159	0.026	0.044	0.026	0.044	no	yes	yes	no
RI_7828	ENSG00000173575	CHD2	RI	no	15	+	0.117	0.162587	0.619155	93014695	93014909	57	5	63	12	280	159	0.866	0.749	0.866	0.749	yes	no	no	yes
RI_5254	ENSG00000103496	STX4	RI	no	16	+	0.072	0.073663	0.488435	31039540	31039818	75	0	68	3	281	159	1	0.928	1	0.928	yes	no	no	yes
RI_6399	ENSG00000166579	NDEL1	RI	no	17	+	0.644	0.213993	0.679648	8443926	8444357	5	0	1	1	288	159	1	0.356	1	0.356	yes	no	no	yes
RI_299	ENSG00000011243	AKAP8L	RI	no	19	-	-0.069	0.305781	0.769386	15403474	15403715	84	33	100	29	260	159	0.609	0.678	0.609	0.678	no	yes	yes	no
RI_298	ENSG00000011243	AKAP8L	RI	no	19	-	0.147	0.555897	0.944355	15403474	15404042	11	3	6	3	318	159	0.647	0.5	0.647	0.5	yes	no	no	yes
RI_3509	ENSG00000140983	RHOT2	RI	no	16	+	0.259	0.148687	0.605027	672253	672566	13	2	15	8	245	159	0.808	0.549	0.808	0.549	yes	no	no	yes
RI_3508	ENSG00000140983	RHOT2	RI	no	16	+	0.5	0.643274	1	669552	670175	1	0	2	1	318	159	1	0.5	1	0.5	yes	no	no	yes
RI_291	ENSG00000184436	THAP7	RI	no	22	-	0.01	1	1	21000646	21001411	2	100	0	159	318	159	0.01	0	0.01	0	yes	no	no	yes
RI_3056	ENSG00000073792	IGF2BP2	RI	no	3	-	0.014	0.711141	1	185689354	185689627	157	5	123	5	290	159	0.945	0.931	0.945	0.931	yes	no	no	yes
RI_293	ENSG00000197448	GSTK1	RI	no	7	+	0.333	0.753213	1	143264547	143265092	1	0	4	1	318	159	1	0.667	1	0.667	yes	no	no	yes
RI_3053	ENSG00000115053	NCL	RI	no	2	-	-1	0.0630959	0.466594	231458265	231459125	0	2	3	0	318	159	0	1	0	1	no	yes	yes	no
RI_294	ENSG00000197448	GSTK1	RI	no	7	+	-0.005	1	1	143264547	143265092	4	504	8	418	318	159	0.004	0.009	0.004	0.009	no	yes	yes	no
RI_3051	ENSG00000148229	POLE3	RI	no	9	-	0.154	0.280708	0.746831	113409609	113410140	19	0	11	1	318	159	1	0.846	1	0.846	yes	no	no	yes
RI_296	ENSG00000104870	FCGRT	RI	no	19	+	-0.001	1	1	49524506	49525573	3	506	3	408	318	159	0.003	0.004	0.003	0.004	no	yes	yes	no
RI_6927	ENSG00000173812	EIF1	RI	no	17	+	-0.002	1	1	41689777	41690189	2	2506	7	1985	304	159	0	0.002	0	0.002	no	yes	yes	no
RI_2903	ENSG00000128159	TUBGCP6	RI	no	22	-	0.5	0.00301226	0.101455	50219287	50219791	22	0	12	6	318	159	1	0.5	1	0.5	yes	no	no	yes
RI_2905	ENSG00000128159	TUBGCP6	RI	no	22	-	0.025	0.727539	1	50219956	50221874	6	19	6	24	318	159	0.136	0.111	0.136	0.111	yes	no	no	yes
RI_6922	ENSG00000198830	HMGN2	RI	no	1	+	0.001	1	1	26473482	26474135	6	1223	1	502	318	159	0.002	0.001	0.002	0.001	yes	no	no	yes
RI_2270	ENSG00000148444	COMMD3	RI	no	10	+	-0.15	0.569645	0.95939	22318271	22318713	6	2	12	2	318	159	0.6	0.75	0.6	0.75	no	yes	yes	no
RI_2271	ENSG00000148444	COMMD3	RI	no	10	+	-0.016	0.0553631	0.441483	22318271	22318713	5	253	12	223	318	159	0.01	0.026	0.01	0.026	no	yes	yes	no
RI_2272	ENSG00000116337	AMPD2	RI	no	1	+	-0.069	0.239254	0.698181	109628082	109628535	21	1	43	0	249	159	0.931	1	0.931	1	no	yes	yes	no
RI_2273	ENSG00000158796	DEDD	RI	no	1	-	-0.204	0.12772	0.578055	161124137	161124526	32	8	27	2	318	159	0.667	0.871	0.667	0.871	no	yes	yes	no
RI_747	ENSG00000103365	GGA2	RI	no	16	-	-0.016	0.313242	0.776561	23493359	23494378	1	61	4	81	318	159	0.008	0.024	0.008	0.024	no	yes	yes	no
RI_2276	ENSG00000171703	TCEA2	RI	no	20	+	-0.229	0.525824	0.921976	64069764	64070414	1	2	3	2	318	159	0.2	0.429	0.2	0.429	no	yes	yes	no
RI_2277	ENSG00000171703	TCEA2	RI	no	20	+	-0.008	0.489904	0.891833	64069764	64070414	1	152	3	130	318	159	0.003	0.011	0.003	0.011	no	yes	yes	no
RI_586	ENSG00000079308	TNS1	RI	no	2	-	0.027	0.148041	0.605027	217880897	217882411	4	71	0	50	318	159	0.027	0	0.027	0	yes	no	no	yes
RI_7008	ENSG00000083838	ZNF446	RI	no	19	+	-0.069	0.0872709	0.501323	58479642	58480019	1	34	4	22	318	159	0.014	0.083	0.014	0.083	no	yes	yes	no
RI_588	ENSG00000147535	PLPP5	RI	no	8	-	-0.105	0.373562	0.809603	38267896	38268990	17	1	18	0	318	159	0.895	1	0.895	1	no	yes	yes	no
RI_7009	ENSG00000083838	ZNF446	RI	no	19	+	0.333	0.753213	1	58479642	58480019	1	0	4	1	318	159	1	0.667	1	0.667	yes	no	no	yes
RI_2018	ENSG00000104522	TSTA3	RI	no	8	-	0.008	0.529889	0.924567	143614319	143614697	11	179	6	136	318	159	0.03	0.022	0.03	0.022	yes	no	no	yes
RI_2019	ENSG00000104522	TSTA3	RI	no	8	-	-0.034	0.00256882	0.0972658	143613523	143613817	0	181	11	161	305	159	0	0.034	0	0.034	no	yes	yes	no
RI_2873	ENSG00000111667	USP5	RI	no	12	+	-0.001	1	1	6863829	6864195	1	352	1	260	234	159	0.002	0.003	0.002	0.003	no	yes	yes	no
RI_2017	ENSG00000104522	TSTA3	RI	no	8	-	0.085	0.369452	0.809603	143614163	143614385	19	0	18	1	265	159	1	0.915	1	0.915	yes	no	no	yes
RI_5613	ENSG00000139372	TDG	RI	no	12	+	-1	0.102214	0.527325	103982798	103983389	0	5	1	0	318	159	0	1	0	1	no	yes	yes	no
RI_5617	ENSG00000167393	PPP2R3B	RI	no	X	-	-0.032	0.375675	0.809603	341306	341931	4	50	5	33	318	159	0.038	0.07	0.038	0.07	no	yes	yes	no
RI_5614	ENSG00000139372	TDG	RI	no	12	+	-1	0.334202	0.784574	103982798	103983389	0	1	1	0	318	159	0	1	0	1	no	yes	yes	no
RI_5618	ENSG00000167393	PPP2R3B	RI	no	X	-	-0.667	0.305118	0.769386	341306	341931	2	2	2	0	318	159	0.333	1	0.333	1	no	yes	yes	no
RI_3475	ENSG00000198818	SFT2D1	RI	no	6	-	0.014	0.250957	0.712883	166322856	166324595	5	100	2	104	318	159	0.024	0.01	0.024	0.01	yes	no	no	yes
RI_3474	ENSG00000198818	SFT2D1	RI	no	6	-	0.5	0.286309	0.757146	166322856	166324595	5	0	2	1	318	159	1	0.5	1	0.5	yes	no	no	yes
RI_3470	ENSG00000084072	PPIE	RI	no	1	+	0.033	0.0134584	0.241318	39741894	39743297	7	104	0	149	318	159	0.033	0	0.033	0	yes	no	no	yes
RI_2472	ENSG00000231500	RPS18	RI	no	6	+	0.842	0.000758942	0.0435688	33275964	33276510	7	0	6	16	318	159	1	0.158	1	0.158	yes	no	no	yes
RI_635	ENSG00000182809	CRIP2	RI	no	14	+	-0.006	1	1	105478265	105478507	0	303	2	216	247	159	0	0.006	0	0.006	no	yes	yes	no
RI_634	ENSG00000182809	CRIP2	RI	no	14	+	0.002	1	1	105479124	105479493	2	424	0	315	318	159	0.002	0	0.002	0	yes	no	no	yes
RI_633	ENSG00000182809	CRIP2	RI	no	14	+	0.001	1	1	105478449	105478871	1	346	0	275	318	159	0.001	0	0.001	0	yes	no	no	yes
RI_631	ENSG00000163938	GNL3	RI	no	3	+	-0.007	1	1	52690591	52691071	0	151	3	210	318	159	0	0.007	0	0.007	no	yes	yes	no
RI_2705	ENSG00000140398	NEIL1	RI	no	15	+	-0.506	0.0892682	0.504064	75354249	75354492	0	4	2	1	311	159	0	0.506	0	0.506	no	yes	yes	no
RI_5433	ENSG00000126581	BECN1	RI	no	17	-	0.006	1	1	42818543	42819609	3	235	1	262	264	159	0.008	0.002	0.008	0.002	yes	no	no	yes
RI_5432	ENSG00000126581	BECN1	RI	no	17	-	0.4	0.0642793	0.466594	42818543	42819609	13	0	9	3	318	159	1	0.6	1	0.6	yes	no	no	yes
RI_5430	ENSG00000126581	BECN1	RI	no	17	-	0.278	0.351359	0.794628	42818786	42819609	7	1	6	3	318	159	0.778	0.5	0.778	0.5	yes	no	no	yes
RI_5125	ENSG00000090905	TNRC6A	RI	no	16	+	-0.189	0.112586	0.5474	24805013	24805733	45	14	33	4	318	159	0.616	0.805	0.616	0.805	no	yes	yes	no
RI_2709	ENSG00000007923	DNAJC11	RI	no	1	-	0.004	0.763137	1	6637446	6638364	7	174	5	150	318	159	0.02	0.016	0.02	0.016	yes	no	no	yes
RI_5256	ENSG00000103496	STX4	RI	no	16	+	-0.022	0.0158621	0.265924	31034225	31034536	3	242	12	219	294	159	0.007	0.029	0.007	0.029	no	yes	yes	no
RI_2494	ENSG00000213930	GALT	RI	no	9	+	0.136	0.667533	1	34647540	34647849	7	2	4	2	318	159	0.636	0.5	0.636	0.5	yes	no	no	yes
RI_2495	ENSG00000213930	GALT	RI	no	9	+	-0.04	0.39887	0.826755	34647491	34647961	12	83	8	36	247	159	0.085	0.125	0.085	0.125	no	yes	yes	no
RI_2496	ENSG00000213930	GALT	RI	no	9	+	0.333	0.290585	0.759388	34647491	34647961	8	0	4	1	318	159	1	0.667	1	0.667	yes	no	no	yes
RI_2490	ENSG00000213930	GALT	RI	no	9	+	1	0.224636	0.681486	34647088	34648171	2	0	0	1	318	159	1	0	1	0	yes	no	no	yes
RI_2491	ENSG00000213930	GALT	RI	no	9	+	0.012	0.828554	1	34648333	34648894	2	82	0	31	318	159	0.012	0	0.012	0	yes	no	no	yes
RI_2492	ENSG00000213930	GALT	RI	no	9	+	-0.009	0.592454	0.975745	34647088	34647961	4	117	3	57	318	159	0.017	0.026	0.017	0.026	no	yes	yes	no
RI_2493	ENSG00000213930	GALT	RI	no	9	+	0.038	0.136906	0.589368	34648761	34649081	9	102	1	46	261	159	0.051	0.013	0.051	0.013	yes	no	no	yes
RI_2499	ENSG00000213930	GALT	RI	no	9	+	0	0.981578	1	34647088	34648171	5	109	2	43	311	159	0.023	0.023	0.023	0.023	no_difference	no_difference	no_difference	no_difference
RI_1000	ENSG00000137074	APTX	RI	no	9	-	0.143	0.528	0.924248	32987543	32988134	7	0	12	1	318	159	1	0.857	1	0.857	yes	no	no	yes
RI_1001	ENSG00000137074	APTX	RI	no	9	-	-0.667	0.155617	0.610146	32987543	32988134	4	4	3	0	318	159	0.333	1	0.333	1	no	yes	yes	no
RI_7406	ENSG00000134905	CARS2	RI	no	13	-	-0.004	1	1	110645966	110647239	1	253	2	167	318	159	0.002	0.006	0.002	0.006	no	yes	yes	no
RI_5720	ENSG00000117385	P3H1	RI	no	1	-	-0.009	0.214197	0.679648	42746374	42747412	14	415	18	338	318	159	0.017	0.026	0.017	0.026	no	yes	yes	no
RI_5547	ENSG00000161265	U2AF1L4	RI	no	19	-	-0.435	0.161696	0.619155	35743154	35743345	4	2	6	0	245	159	0.565	1	0.565	1	no	yes	yes	no
RI_5546	ENSG00000161265	U2AF1L4	RI	no	19	-	0.113	0.270557	0.733627	35744322	35744738	10	14	6	17	318	159	0.263	0.15	0.263	0.15	yes	no	no	yes
RI_4238	ENSG00000177954	RPS27	RI	no	1	+	-0.146	0.27961	0.746436	153990762	153991034	3	9	13	17	269	159	0.165	0.311	0.165	0.311	no	yes	yes	no
RI_5543	ENSG00000161960	EIF4A1	RI	no	17	+	-0.19	0.214614	0.679648	7574259	7574678	4	12	5	5	318	159	0.143	0.333	0.143	0.333	no	yes	yes	no
RI_5542	ENSG00000161960	EIF4A1	RI	no	17	+	-0.001	1	1	7574259	7574678	0	2882	4	2856	318	159	0	0.001	0	0.001	no	yes	yes	no
RI_8144	ENSG00000089693	MLF2	RI	no	12	-	-0.001	1	1	6750176	6750766	6	1607	9	1759	318	159	0.002	0.003	0.002	0.003	no	yes	yes	no
RI_4894	ENSG00000135596	MICAL1	RI	no	6	-	-0.667	0.0637859	0.466594	109446135	109446772	3	3	6	0	318	159	0.333	1	0.333	1	no	yes	yes	no
RI_4895	ENSG00000135596	MICAL1	RI	no	6	-	-0.842	0.00879782	0.181637	109446135	109446772	3	8	5	0	318	159	0.158	1	0.158	1	no	yes	yes	no
RI_4236	ENSG00000227057	WDR46	RI	no	6	-	-0.035	0.0167351	0.268348	33279107	33279610	0	117	7	109	280	159	0	0.035	0	0.035	no	yes	yes	no
RI_4237	ENSG00000227057	WDR46	RI	no	6	-	-0.006	0.583058	0.970617	33288147	33288470	3	178	3	111	280	159	0.009	0.015	0.009	0.015	no	yes	yes	no
RI_981	ENSG00000149480	MTA2	RI	no	11	-	-1	0.043355	0.402783	62597315	62597712	0	2	4	0	318	159	0	1	0	1	no	yes	yes	no
RI_1176	ENSG00000204351	SKIV2L	RI	no	6	+	0.155	0.00190678	0.0810252	31967955	31968448	94	0	87	8	318	159	1	0.845	1	0.845	yes	no	no	yes
RI_965	ENSG00000173540	GMPPB	RI	no	3	-	0.295	0.135313	0.58753	49723597	49723951	10	0	12	3	266	159	1	0.705	1	0.705	yes	no	no	yes
RI_964	ENSG00000173171	MTX1	RI	no	1	+	0.571	0.161912	0.619155	155210547	155212219	5	0	3	2	318	159	1	0.429	1	0.429	yes	no	no	yes
RI_1172	ENSG00000204351	SKIV2L	RI	no	6	+	0.2	0.298861	0.764811	31961040	31961675	1	2	0	4	318	159	0.2	0	0.2	0	yes	no	no	yes
RI_962	ENSG00000173171	MTX1	RI	no	1	+	0.007	0.543436	0.935483	155210547	155212219	7	141	6	172	318	159	0.024	0.017	0.024	0.017	yes	no	no	yes
RI_2914	ENSG00000174080	CTSF	RI	no	11	-	0.601	0.298924	0.764811	66565670	66565927	3	0	1	1	239	159	1	0.399	1	0.399	yes	no	no	yes
RI_1910	ENSG00000100211	CBY1	RI	no	22	+	-0.602	0.382871	0.815146	38670883	38671136	1	1	2	0	240	159	0.398	1	0.398	1	no	yes	yes	no
RI_1911	ENSG00000101246	ARFRP1	RI	no	20	-	0.009	0.538704	0.933031	63698642	63700702	14	243	6	142	229	159	0.038	0.029	0.038	0.029	yes	no	no	yes
RI_1912	ENSG00000149483	TMEM138	RI	no	11	+	-0.109	0.0403865	0.396453	61364249	61364518	109	13	105	4	275	159	0.829	0.938	0.829	0.938	no	yes	yes	no
RI_1914	ENSG00000186141	POLR3C	RI	no	1	+	0.284	0.0177189	0.268854	145826453	145826709	32	12	14	17	271	159	0.61	0.326	0.61	0.326	yes	no	no	yes
RI_3442	ENSG00000152527	PLEKHH2	RI	no	2	+	-0.222	0.7104	1	43710488	43712383	7	1	2	0	318	159	0.778	1	0.778	1	no	yes	yes	no
RI_1178	ENSG00000204843	DCTN1	RI	no	2	-	-1	0.102779	0.527325	74365074	74365657	0	2	2	0	318	159	0	1	0	1	no	yes	yes	no
RI_1179	ENSG00000204843	DCTN1	RI	no	2	-	-0.002	1	1	74365074	74365657	0	1010	4	867	318	159	0	0.002	0	0.002	no	yes	yes	no
RI_4527	ENSG00000102901	CENPT	RI	no	16	-	1	0.0630959	0.466594	67830904	67831358	3	0	0	2	318	159	1	0	1	0	yes	no	no	yes
RI_4524	ENSG00000102901	CENPT	RI	no	16	-	-0.067	0.698571	1	67832011	67832545	9	9	8	6	318	159	0.333	0.4	0.333	0.4	no	yes	yes	no
RI_2916	ENSG00000174080	CTSF	RI	no	11	-	0.011	0.14867	0.605027	66564087	66564648	16	313	9	324	318	159	0.025	0.014	0.025	0.014	yes	no	no	yes
RI_4521	ENSG00000102901	CENPT	RI	no	16	-	-0.003	0.895809	1	67832227	67832545	23	157	19	124	297	159	0.073	0.076	0.073	0.076	no	yes	yes	no
RI_2663	ENSG00000143624	INTS3	RI	no	1	+	0.6	0.0354818	0.375647	153746956	153748755	10	0	4	3	318	159	1	0.4	1	0.4	yes	no	no	yes
RI_7611	ENSG00000196576	PLXNB2	RI	no	22	-	0.181	0.0986737	0.527325	50278434	50278840	19	0	20	3	235	159	1	0.819	1	0.819	yes	no	no	yes
RI_1591	ENSG00000101158	NELFCD	RI	no	20	+	0.012	0.21066	0.679648	58993623	58994239	7	163	3	166	318	159	0.021	0.009	0.021	0.009	yes	no	no	yes
RI_4528	ENSG00000102901	CENPT	RI	no	16	-	0.019	0.305227	0.769386	67829764	67831358	3	76	0	69	318	159	0.019	0	0.019	0	yes	no	no	yes
RI_1593	ENSG00000261884	AC040162.1	RI	no	16	-	-0.008	0.517987	0.916598	67934796	67935478	14	247	10	133	318	159	0.028	0.036	0.028	0.036	no	yes	yes	no
RI_1756	ENSG00000164054	SHISA5	RI	no	3	-	0.109	0.726885	1	48469360	48469843	7	3	3	2	318	159	0.538	0.429	0.538	0.429	yes	no	no	yes
RI_1755	ENSG00000164054	SHISA5	RI	no	3	-	0.002	1	1	48469360	48469843	7	1582	1	1318	312	159	0.002	0	0.002	0	yes	no	no	yes
RI_1752	ENSG00000156873	PHKG2	RI	no	16	+	-0.55	0.0462254	0.411989	30751105	30751603	3	6	6	1	318	159	0.2	0.75	0.2	0.75	no	yes	yes	no
RI_1750	ENSG00000156873	PHKG2	RI	no	16	+	-0.005	0.817088	1	30751105	30751603	3	55	6	92	318	159	0.027	0.032	0.027	0.032	no	yes	yes	no
RI_1751	ENSG00000156873	PHKG2	RI	no	16	+	0.25	0.590137	0.974244	30751105	30751603	3	0	6	1	318	159	1	0.75	1	0.75	yes	no	no	yes
RI_7158	ENSG00000240303	ACAD11	RI	no	3	-	-0.057	0.0506735	0.428309	132578795	132579558	3	51	18	96	318	159	0.029	0.086	0.029	0.086	no	yes	yes	no
RI_6888	ENSG00000114388	NPRL2	RI	no	3	-	-0.379	0.10719	0.532374	50349664	50350022	0	5	2	2	260	159	0	0.379	0	0.379	no	yes	yes	no
RI_1357	ENSG00000167671	UBXN6	RI	no	19	-	0.823	0.14186	0.596886	4446499	4446920	2	0	1	3	247	159	1	0.177	1	0.177	yes	no	no	yes
RI_1354	ENSG00000204525	HLA-C	RI	no	6	-	0.006	0.58899	0.973548	31269492	31270085	4	147	2	135	318	159	0.013	0.007	0.013	0.007	yes	no	no	yes
RI_6907	ENSG00000173113	TRMT112	RI	no	11	-	-0.007	0.0838079	0.500429	64316690	64317147	14	1013	22	857	247	159	0.009	0.016	0.009	0.016	no	yes	yes	no
RI_1358	ENSG00000167671	UBXN6	RI	no	19	-	0.002	1	1	4446499	4446920	2	444	1	443	274	159	0.003	0.001	0.003	0.001	yes	no	no	yes
RI_1359	ENSG00000167671	UBXN6	RI	no	19	-	0.049	0.0376027	0.382438	4446048	4446413	183	0	144	4	296	159	1	0.951	1	0.951	yes	no	no	yes
RI_7769	ENSG00000114416	FXR1	RI	no	3	+	0.006	0.737946	1	180962882	180963090	37	267	48	375	245	159	0.083	0.077	0.083	0.077	yes	no	no	yes
RI_4410	ENSG00000167733	HSD11B1L	RI	no	19	+	0.353	0.24301	0.703845	5684818	5685119	3	2	1	4	245	159	0.493	0.14	0.493	0.14	yes	no	no	yes
RI_4418	ENSG00000185803	SLC52A2	RI	no	8	+	-0.151	0.199961	0.672017	144359622	144360493	25	10	53	11	318	159	0.556	0.707	0.556	0.707	no	yes	yes	no
RI_7767	ENSG00000182196	ARL6IP4	RI	no	12	+	0	0.994259	1	122982468	122982908	9	388	7	299	239	159	0.015	0.015	0.015	0.015	no_difference	no_difference	no_difference	no_difference
RI_109	ENSG00000189337	KAZN	RI	no	1	+	-0.016	0.583246	0.970617	15060171	15063622	0	69	1	30	318	159	0	0.016	0	0.016	no	yes	yes	no
RI_108	ENSG00000181027	FKRP	RI	no	19	+	-0.028	0.768095	1	46748514	46748884	2	14	2	10	267	159	0.078	0.106	0.078	0.106	no	yes	yes	no
RI_101	ENSG00000206503	HLA-A	RI	no	6	+	0.8	0.383491	0.815346	29944499	29945091	1	0	1	2	318	159	1	0.2	1	0.2	yes	no	no	yes
RI_103	ENSG00000110844	PRPF40B	RI	no	12	+	-0.009	0.878701	1	49633013	49633547	1	14	1	11	318	159	0.034	0.043	0.034	0.043	no	yes	yes	no
RI_5940	ENSG00000164050	PLXNB1	RI	no	3	-	0.028	0.0336297	0.365642	48410454	48411036	6	103	0	151	318	159	0.028	0	0.028	0	yes	no	no	yes
RI_105	ENSG00000110844	PRPF40B	RI	no	12	+	-0.353	0.167627	0.621952	49631859	49632880	11	3	8	0	318	159	0.647	1	0.647	1	no	yes	yes	no
RI_104	ENSG00000110844	PRPF40B	RI	no	12	+	0.076	0.217891	0.679648	49642234	49642675	4	17	1	17	318	159	0.105	0.029	0.105	0.029	yes	no	no	yes
RI_5945	ENSG00000164050	PLXNB1	RI	no	3	-	0.085	0.216771	0.679648	48413068	48413818	34	0	43	2	318	159	1	0.915	1	0.915	yes	no	no	yes
RI_5944	ENSG00000164050	PLXNB1	RI	no	3	-	0.187	0.0540602	0.441483	48410454	48411036	35	0	26	3	318	159	1	0.813	1	0.813	yes	no	no	yes
RI_4096	ENSG00000133460	SLC2A11	RI	no	22	+	-0.8	0.0760221	0.488435	23882758	23884024	1	2	5	0	318	159	0.2	1	0.2	1	no	yes	yes	no
RI_7530	ENSG00000140682	TGFB1I1	RI	no	16	+	-0.001	1	1	31473681	31473977	3	616	1	172	258	159	0.003	0.004	0.003	0.004	no	yes	yes	no
RI_7328	ENSG00000168067	MAP4K2	RI	no	11	-	-0.03	0.175078	0.628579	64797274	64797534	0	40	4	75	278	159	0	0.03	0	0.03	no	yes	yes	no
RI_6369	ENSG00000065000	AP3D1	RI	no	19	-	-0.006	0.212832	0.679648	2109085	2109958	3	388	7	331	318	159	0.004	0.01	0.004	0.01	no	yes	yes	no
RI_7542	ENSG00000100288	CHKB	RI	no	22	-	0.849	0.141156	0.595523	50581606	50581862	2	0	1	3	298	159	1	0.151	1	0.151	yes	no	no	yes
RI_6815	ENSG00000104529	EEF1D	RI	no	8	-	-0.077	4.23522e-05	0.00547402	143581053	143581328	506	28	397	3	289	159	0.909	0.986	0.909	0.986	no	yes	yes	no
RI_6360	ENSG00000120889	TNFRSF10B	RI	no	8	-	-0.069	0.00819325	0.181637	23028330	23028602	150	291	259	357	245	159	0.251	0.32	0.251	0.32	no	yes	yes	no
RI_6361	ENSG00000004399	PLXND1	RI	no	3	-	0.046	0.325671	0.784574	129572608	129572982	53	0	40	1	310	159	1	0.954	1	0.954	yes	no	no	yes
RI_6366	ENSG00000143420	ENSA	RI	no	1	-	0.5	0.392576	0.823598	150627053	150627592	3	0	2	1	318	159	1	0.5	1	0.5	yes	no	no	yes
RI_6364	ENSG00000087470	DNM1L	RI	no	12	+	1	0.334202	0.784574	32740153	32740518	1	0	0	1	318	159	1	0	1	0	yes	no	no	yes
RI_7818	ENSG00000138385	SSB	RI	no	2	+	-0.002	1	1	169808476	169808902	0	567	2	471	318	159	0	0.002	0	0.002	no	yes	yes	no
RI_7849	ENSG00000105221	AKT2	RI	no	19	-	0.002	1	1	40235889	40236385	1	219	0	163	310	159	0.002	0	0.002	0	yes	no	no	yes
RI_6564	ENSG00000175061	LRRC75A-AS1	RI	no	17	+	-0.001	1	1	16439580	16440253	20	1579	22	1464	318	159	0.006	0.007	0.006	0.007	no	yes	yes	no
RI_750	ENSG00000108262	GIT1	RI	no	17	-	0.016	0.619632	0.996818	29575287	29575703	2	63	0	105	317	159	0.016	0	0.016	0	yes	no	no	yes
RI_6566	ENSG00000175061	LRRC75A-AS1	RI	no	17	+	-0.011	0.507815	0.907202	16439326	16440253	356	2	275	0	318	159	0.989	1	0.989	1	no	yes	yes	no
RI_6567	ENSG00000175061	LRRC75A-AS1	RI	no	17	+	-0.113	4.51655e-06	0.000778352	16439326	16439703	830	238	816	137	318	159	0.636	0.749	0.636	0.749	no	yes	yes	no
RI_918	ENSG00000088881	EBF4	RI	no	20	+	0.058	0.331685	0.784574	2751921	2752263	2	20	0	10	256	159	0.058	0	0.058	0	yes	no	no	yes
RI_6563	ENSG00000175061	LRRC75A-AS1	RI	no	17	+	-0.007	0.46751	0.876263	16439326	16439703	75	591	76	527	318	159	0.06	0.067	0.06	0.067	no	yes	yes	no
RI_5681	ENSG00000127980	PEX1	RI	no	7	-	0.061	0.15541	0.610146	92492952	92494396	4	21	2	38	318	159	0.087	0.026	0.087	0.026	yes	no	no	yes
RI_4954	ENSG00000104915	STX10	RI	no	19	-	-0.014	0.454643	0.868947	13144061	13144671	1	332	6	241	248	159	0.002	0.016	0.002	0.016	no	yes	yes	no
RI_857	ENSG00000241370	RPP21	RI	no	6	+	0.021	0.255993	0.71941	30345158	30345398	5	101	2	104	227	159	0.034	0.013	0.034	0.013	yes	no	no	yes
RI_4702	ENSG00000147789	ZNF7	RI	no	8	+	0.03	0.293674	0.762585	144829042	144829604	2	32	0	23	318	159	0.03	0	0.03	0	yes	no	no	yes
RI_5469	ENSG00000165458	INPPL1	RI	no	11	+	0	0.978454	1	72233440	72233744	33	448	27	363	290	159	0.039	0.039	0.039	0.039	no_difference	no_difference	no_difference	no_difference
RI_1843	ENSG00000130787	HIP1R	RI	no	12	+	-0.096	0.174135	0.62737	122860046	122860210	5	64	3	12	228	159	0.052	0.148	0.052	0.148	no	yes	yes	no
RI_6962	ENSG00000164327	RICTOR	RI	no	5	-	0.062	0.842769	1	38945490	38945724	3	0	24	1	251	159	1	0.938	1	0.938	yes	no	no	yes
RI_6963	ENSG00000105698	USF2	RI	no	19	+	0.007	0.645643	1	35269445	35269699	11	210	8	191	246	159	0.033	0.026	0.033	0.026	yes	no	no	yes
RI_855	ENSG00000241370	RPP21	RI	no	6	+	-0.006	0.51693	0.915249	30345297	30346557	3	163	5	165	318	159	0.009	0.015	0.009	0.015	no	yes	yes	no
RI_6966	ENSG00000105698	USF2	RI	no	19	+	-0.071	0.814388	1	35278945	35279308	3	3	4	3	222	159	0.417	0.488	0.417	0.488	no	yes	yes	no
RI_6969	ENSG00000165637	VDAC2	RI	no	10	+	0.003	1	1	75219062	75219356	3	527	1	684	246	159	0.004	0.001	0.004	0.001	yes	no	no	yes
RI_8008	ENSG00000130726	TRIM28	RI	no	19	+	0.002	0.974553	1	58549736	58550035	40	1	38	1	250	159	0.962	0.96	0.962	0.96	yes	no	no	yes
RI_180	ENSG00000103145	HCFC1R1	RI	no	16	-	-0.001	1	1	3023232	3023968	7	917	4	380	318	159	0.004	0.005	0.004	0.005	no	yes	yes	no
RI_7608	ENSG00000196576	PLXNB2	RI	no	22	-	-0.013	0.595437	0.978308	50281359	50281742	283	2	267	0	287	159	0.987	1	0.987	1	no	yes	yes	no
RI_6708	ENSG00000125520	SLC2A4RG	RI	no	20	+	-0.004	1	1	63741868	63742230	0	368	1	174	231	159	0	0.004	0	0.004	no	yes	yes	no
RI_6446	ENSG00000265681	RPL17	RI	no	18	-	0.034	0.0192218	0.282587	49491531	49491833	395	0	398	7	318	159	1	0.966	1	0.966	yes	no	no	yes
RI_7387	ENSG00000007384	RHBDF1	RI	no	16	-	0.037	0.266543	0.730728	59232	59494	63	0	90	2	278	159	1	0.963	1	0.963	yes	no	no	yes
RI_7386	ENSG00000007384	RHBDF1	RI	no	16	-	-0.003	0.774346	1	58973	59349	6	188	9	240	279	159	0.018	0.021	0.018	0.021	no	yes	yes	no
RI_6704	ENSG00000077782	FGFR1	RI	no	8	-	-0.004	1	1	38427920	38428435	7	578	7	350	318	159	0.006	0.01	0.006	0.01	no	yes	yes	no
RI_6705	ENSG00000077782	FGFR1	RI	no	8	-	0.003	1	1	38427920	38428435	2	296	0	179	318	159	0.003	0	0.003	0	yes	no	no	yes
RI_7381	ENSG00000088448	ANKRD10	RI	no	13	-	-0.378	0.00241462	0.0960274	110883194	110883793	23	7	32	0	318	159	0.622	1	0.622	1	no	yes	yes	no
RI_1331	ENSG00000068438	FTSJ1	RI	no	X	+	0.003	1	1	48477960	48478518	1	168	0	136	318	159	0.003	0	0.003	0	yes	no	no	yes
RI_358	ENSG00000187531	SIRT7	RI	no	17	-	-0.006	1	1	81913773	81914167	0	72	1	81	318	159	0	0.006	0	0.006	no	yes	yes	no
RI_359	ENSG00000187531	SIRT7	RI	no	17	-	0.004	0.912116	1	81914293	81915512	5	48	7	72	318	159	0.05	0.046	0.05	0.046	yes	no	no	yes
RI_7142	ENSG00000187838	PLSCR3	RI	no	17	-	0.004	1	1	7393600	7394267	3	338	0	150	318	159	0.004	0	0.004	0	yes	no	no	yes
RI_7145	ENSG00000187838	PLSCR3	RI	no	17	-	-0.856	0.0230291	0.310664	7393143	7393509	1	3	6	0	316	159	0.144	1	0.144	1	no	yes	yes	no
RI_7147	ENSG00000187838	PLSCR3	RI	no	17	-	-0.835	0.0228519	0.310664	7393143	7393509	1	3	6	0	269	159	0.165	1	0.165	1	no	yes	yes	no
RI_350	ENSG00000139644	TMBIM6	RI	no	12	+	0.013	0.770088	1	49758382	49758708	143	0	156	1	318	159	1	0.987	1	0.987	yes	no	no	yes
RI_353	ENSG00000187531	SIRT7	RI	no	17	-	0.005	0.806119	1	81911938	81913880	2	83	1	72	318	159	0.012	0.007	0.012	0.007	yes	no	no	yes
RI_354	ENSG00000187531	SIRT7	RI	no	17	-	0.275	0.50654	0.907202	81914293	81914726	3	0	4	1	241	159	1	0.725	1	0.725	yes	no	no	yes
RI_355	ENSG00000187531	SIRT7	RI	no	17	-	-0.007	1	1	81914293	81914702	0	46	1	93	231	159	0	0.007	0	0.007	no	yes	yes	no
RI_356	ENSG00000187531	SIRT7	RI	no	17	-	-1	0.154328	0.610146	81914293	81914702	0	3	1	0	305	159	0	1	0	1	no	yes	yes	no
RI_357	ENSG00000187531	SIRT7	RI	no	17	-	-0.009	1	1	81917829	81918132	0	55	1	79	229	159	0	0.009	0	0.009	no	yes	yes	no
RI_3209	ENSG00000120008	WDR11	RI	no	10	+	-0.001	1	1	120905875	120906855	1	113	1	107	318	159	0.004	0.005	0.004	0.005	no	yes	yes	no
RI_6140	ENSG00000123815	COQ8B	RI	no	19	-	-0.124	0.5814	0.969625	40705095	40705447	13	1	6	0	292	159	0.876	1	0.876	1	no	yes	yes	no
RI_6141	ENSG00000123815	COQ8B	RI	no	19	-	-0.017	0.741448	1	40705095	40705447	13	65	6	25	301	159	0.096	0.113	0.096	0.113	no	yes	yes	no
RI_6630	ENSG00000169045	HNRNPH1	RI	no	5	-	0.045	0.309041	0.771608	179616125	179617110	44	94	20	59	318	159	0.19	0.145	0.19	0.145	yes	no	no	yes
RI_6631	ENSG00000169045	HNRNPH1	RI	no	5	-	-0.067	0.289133	0.759383	179616125	179617110	56	2	32	0	318	159	0.933	1	0.933	1	no	yes	yes	no
RI_6632	ENSG00000169045	HNRNPH1	RI	no	5	-	-0.073	0.291973	0.761246	179616125	179617110	51	2	29	0	318	159	0.927	1	0.927	1	no	yes	yes	no
RI_456	ENSG00000183735	TBK1	RI	no	12	+	-0.222	0.197382	0.667096	64485454	64486017	7	1	21	0	318	159	0.778	1	0.778	1	no	yes	yes	no
RI_6148	ENSG00000164828	SUN1	RI	no	7	+	-0.035	0.40247	0.827715	852608	852952	8	66	6	30	303	159	0.06	0.095	0.06	0.095	no	yes	yes	no
RI_6149	ENSG00000164828	SUN1	RI	no	7	+	-0.004	0.84462	1	852608	852952	7	128	5	81	300	159	0.028	0.032	0.028	0.032	no	yes	yes	no
RI_6639	ENSG00000213658	LAT	RI	no	16	+	0.025	0.53757	0.931587	28986539	28986714	3	33	2	40	245	159	0.056	0.031	0.056	0.031	yes	no	no	yes
RI_3288	ENSG00000150990	DHX37	RI	no	12	-	0.03	0.195433	0.66473	124950412	124950804	3	52	0	37	297	159	0.03	0	0.03	0	yes	no	no	yes
RI_6711	ENSG00000104763	ASAH1	RI	no	8	-	-0.029	0.00395486	0.114519	18064456	18067298	12	298	37	361	318	159	0.02	0.049	0.02	0.049	no	yes	yes	no
RI_6381	ENSG00000164211	STARD4	RI	no	5	-	0.88	0.209397	0.679648	111500245	111501116	1	0	3	11	318	159	1	0.12	1	0.12	yes	no	no	yes
RI_6382	ENSG00000167770	OTUB1	RI	no	11	+	-0.074	0.626532	1	63996529	63996941	25	1	9	0	318	159	0.926	1	0.926	1	no	yes	yes	no
RI_6383	ENSG00000167770	OTUB1	RI	no	11	+	0.025	0.00246301	0.0967122	63996529	63996941	25	329	9	369	318	159	0.037	0.012	0.037	0.012	yes	no	no	yes
RI_6389	ENSG00000165055	METTL2B	RI	no	7	+	0.015	0.44846	0.862487	128476728	128477173	4	63	2	62	318	159	0.031	0.016	0.031	0.016	yes	no	no	yes
RI_3284	ENSG00000197858	GPAA1	RI	no	8	+	-0.174	0.269653	0.733568	144085042	144085446	19	2	13	0	318	159	0.826	1	0.826	1	no	yes	yes	no
RI_3285	ENSG00000197858	GPAA1	RI	no	8	+	0.003	1	1	144083388	144083861	5	353	3	353	318	159	0.007	0.004	0.007	0.004	yes	no	no	yes
RI_3518	ENSG00000140983	RHOT2	RI	no	16	+	-0.385	0.0346526	0.36939	672253	672825	16	5	15	0	318	159	0.615	1	0.615	1	no	yes	yes	no
RI_7131	ENSG00000103202	NME4	RI	no	16	+	-0.389	0.235592	0.693366	398207	399123	3	2	9	1	318	159	0.429	0.818	0.429	0.818	no	yes	yes	no
RI_3512	ENSG00000140983	RHOT2	RI	no	16	+	-0.015	0.396739	0.826272	668352	668699	19	223	22	195	244	159	0.053	0.068	0.053	0.068	no	yes	yes	no
RI_3510	ENSG00000140983	RHOT2	RI	no	16	+	0.029	0.414776	0.838176	670891	671203	41	139	25	107	240	159	0.163	0.134	0.163	0.134	yes	no	no	yes
RI_3516	ENSG00000140983	RHOT2	RI	no	16	+	0.031	0.758526	1	670122	670357	40	28	24	19	248	159	0.478	0.447	0.478	0.447	yes	no	no	yes
RI_3517	ENSG00000140983	RHOT2	RI	no	16	+	-0.009	0.6016	0.98437	672253	672566	13	189	15	177	262	159	0.04	0.049	0.04	0.049	no	yes	yes	no
RI_3514	ENSG00000140983	RHOT2	RI	no	16	+	-0.421	0.348485	0.793166	668655	670175	11	4	3	0	318	159	0.579	1	0.579	1	no	yes	yes	no
RI_3515	ENSG00000140983	RHOT2	RI	no	16	+	-0.006	0.579884	0.96866	670122	670357	2	171	3	142	231	159	0.008	0.014	0.008	0.014	no	yes	yes	no
RI_3266	ENSG00000130813	C19orf66	RI	no	19	+	0.889	0.0991973	0.527325	10089306	10089695	2	0	1	4	318	159	1	0.111	1	0.111	yes	no	no	yes
RI_3260	ENSG00000182796	TMEM198B	RI	no	12	+	-0.118	0.282009	0.748966	55832958	55833541	3	11	10	16	318	159	0.12	0.238	0.12	0.238	no	yes	yes	no
RI_2392	ENSG00000138760	SCARB2	RI	no	4	-	-0.003	1	1	76163224	76166301	1	923	7	996	318	159	0.001	0.004	0.001	0.004	no	yes	yes	no
RI_2643	ENSG00000214078	CPNE1	RI	no	20	-	0.004	0.619203	0.996818	35632162	35632385	7	338	3	207	234	159	0.014	0.01	0.014	0.01	yes	no	no	yes
RI_7137	ENSG00000196547	MAN2A2	RI	no	15	+	0.007	1	1	90912042	90912664	1	70	0	78	318	159	0.007	0	0.007	0	yes	no	no	yes
RI_2245	ENSG00000160781	PAQR6	RI	no	1	-	0.09	0.790753	1	156245781	156246250	2	11	0	1	293	159	0.09	0	0.09	0	yes	no	no	yes
RI_4399	ENSG00000213780	GTF2H4	RI	no	6	+	0.222	0.335693	0.784574	30911683	30912146	10	0	7	1	318	159	1	0.778	1	0.778	yes	no	no	yes
RI_6034	ENSG00000168488	ATXN2L	RI	no	16	+	-0.045	0.453856	0.867979	28835932	28837237	1	15	3	18	318	159	0.032	0.077	0.032	0.077	no	yes	yes	no
RI_2241	ENSG00000268895	A1BG-AS1	RI	no	19	+	0.2	0.0294249	0.348381	58353713	58355183	2	4	0	19	318	159	0.2	0	0.2	0	yes	no	no	yes
RI_6030	ENSG00000168488	ATXN2L	RI	no	16	+	0.002	1	1	28835277	28835758	1	274	0	243	307	159	0.002	0	0.002	0	yes	no	no	yes
RI_6031	ENSG00000168488	ATXN2L	RI	no	16	+	1	0.0412939	0.399159	28835277	28835758	1	0	0	15	313	159	1	0	1	0	yes	no	no	yes
RI_4000	ENSG00000107404	DVL1	RI	no	1	-	0.007	1	1	1339286	1339649	4	231	1	274	300	159	0.009	0.002	0.009	0.002	yes	no	no	yes
RI_5340	ENSG00000013275	PSMC4	RI	no	19	+	0.001	1	1	39980285	39980717	3	323	4	471	318	159	0.005	0.004	0.005	0.004	yes	no	no	yes
RI_2803	ENSG00000142541	RPL13A	RI	no	19	+	0	1	1	49490778	49491099	16	13323	11	10091	318	159	0.001	0.001	0.001	0.001	no_difference	no_difference	no_difference	no_difference
RI_2802	ENSG00000142541	RPL13A	RI	no	19	+	-0.123	0.681495	1	49489849	49490297	2	2	10	6	299	159	0.347	0.47	0.347	0.47	no	yes	yes	no
RI_2801	ENSG00000142541	RPL13A	RI	no	19	+	0.486	0.00844135	0.181637	49490778	49491099	14	0	10	6	251	159	1	0.514	1	0.514	yes	no	no	yes
RI_2800	ENSG00000142541	RPL13A	RI	no	19	+	-1	0.224636	0.681486	49489849	49490297	0	1	2	0	318	159	0	1	0	1	no	yes	yes	no
RI_2804	ENSG00000149823	VPS51	RI	no	11	+	-0.008	1	1	65109704	65110603	0	222	3	189	318	159	0	0.008	0	0.008	no	yes	yes	no
RI_2809	ENSG00000129347	KRI1	RI	no	19	-	0.043	0.0265205	0.333063	10564928	10565790	5	49	1	88	318	159	0.049	0.006	0.049	0.006	yes	no	no	yes
RI_5346	ENSG00000248098	BCKDHA	RI	no	19	+	-0.015	0.835635	1	41410636	41411009	0	138	3	118	264	159	0	0.015	0	0.015	no	yes	yes	no
RI_5600	ENSG00000115307	AUP1	RI	no	2	-	-0.084	0.803118	1	74526940	74527363	3	1	13	3	310	159	0.606	0.69	0.606	0.69	no	yes	yes	no
RI_5601	ENSG00000115307	AUP1	RI	no	2	-	-0.012	0.0833768	0.500429	74526940	74527363	3	397	15	450	318	159	0.004	0.016	0.004	0.016	no	yes	yes	no
RI_5603	ENSG00000115307	AUP1	RI	no	2	-	0.004	1	1	74529131	74529499	3	398	1	586	237	159	0.005	0.001	0.005	0.001	yes	no	no	yes
RI_5607	ENSG00000175110	MRPS22	RI	no	3	+	0.146	0.0625593	0.466594	139350178	139351060	42	0	35	3	318	159	1	0.854	1	0.854	yes	no	no	yes
RI_5608	ENSG00000175110	MRPS22	RI	no	3	+	0.025	0.0700931	0.482113	139350178	139351060	6	118	0	109	318	159	0.025	0	0.025	0	yes	no	no	yes
RI_3462	ENSG00000125459	MSTO1	RI	no	1	+	0.615	0.540902	0.933268	155610240	155610560	1	0	1	1	254	159	1	0.385	1	0.385	yes	no	no	yes
RI_3463	ENSG00000125459	MSTO1	RI	no	1	+	-0.054	0.179012	0.635617	155610240	155610560	1	108	1	10	250	159	0.006	0.06	0.006	0.06	no	yes	yes	no
RI_648	ENSG00000148362	C9orf142	RI	no	9	+	0.167	0.403184	0.827715	136992639	136993243	10	0	10	1	318	159	1	0.833	1	0.833	yes	no	no	yes
RI_3461	ENSG00000168137	SETD5	RI	no	3	+	0.006	1	1	9474448	9475156	2	170	0	142	318	159	0.006	0	0.006	0	yes	no	no	yes
RI_3467	ENSG00000125459	MSTO1	RI	no	1	+	0.114	0.67743	1	155611215	155611603	10	2	6	2	318	159	0.714	0.6	0.714	0.6	yes	no	no	yes
RI_3464	ENSG00000125459	MSTO1	RI	no	1	+	0.397	0.000197824	0.0185955	155611215	155611603	18	9	6	26	318	159	0.5	0.103	0.5	0.103	yes	no	no	yes
RI_3465	ENSG00000125459	MSTO1	RI	no	1	+	1	0.00136813	0.0643021	155611215	155611603	8	0	0	4	293	159	1	0	1	0	yes	no	no	yes
RI_646	ENSG00000148362	C9orf142	RI	no	9	+	0.038	0.554061	0.943558	136992639	136992974	20	35	18	40	318	159	0.222	0.184	0.222	0.184	yes	no	no	yes
RI_647	ENSG00000148362	C9orf142	RI	no	9	+	-0.059	0.0820655	0.497202	136992924	136993243	1	54	4	35	236	159	0.012	0.071	0.012	0.071	no	yes	yes	no
RI_644	ENSG00000148362	C9orf142	RI	no	9	+	-0.437	0.00306997	0.101455	136992639	136992974	20	22	18	3	318	159	0.313	0.75	0.313	0.75	no	yes	yes	no
RI_645	ENSG00000148362	C9orf142	RI	no	9	+	0	1	1	136992639	136993243	10	3	10	3	318	159	0.625	0.625	0.625	0.625	no_difference	no_difference	no_difference	no_difference
RI_5428	ENSG00000186470	BTN3A2	RI	no	6	+	0.011	0.881397	1	26367989	26368267	1	48	0	14	285	159	0.011	0	0.011	0	yes	no	no	yes
RI_5429	ENSG00000186470	BTN3A2	RI	no	6	+	0.207	0.00605173	0.148988	26373275	26373413	19	35	2	24	248	159	0.258	0.051	0.258	0.051	yes	no	no	yes
RI_5422	ENSG00000156508	EEF1A1	RI	no	6	-	-0.964	0.000372471	0.0281806	73518029	73518610	29	395	3	0	312	159	0.036	1	0.036	1	no	yes	yes	no
RI_5423	ENSG00000156508	EEF1A1	RI	no	6	-	-0.989	0.000538963	0.0361389	73518029	73518610	32	1552	2	0	297	159	0.011	1	0.011	1	no	yes	yes	no
RI_3961	ENSG00000132781	MUTYH	RI	no	1	-	0.026	0.707366	1	45332762	45333324	2	18	1	15	241	159	0.068	0.042	0.068	0.042	yes	no	no	yes
RI_3960	ENSG00000132781	MUTYH	RI	no	1	-	-0.333	0.753213	1	45332762	45333324	4	1	1	0	318	159	0.667	1	0.667	1	no	yes	yes	no
RI_2025	ENSG00000174405	LIG4	RI	no	13	-	0.166	0.854887	1	108214537	108214807	1	0	8	1	253	159	1	0.834	1	0.834	yes	no	no	yes
RI_2024	ENSG00000132424	PNISR	RI	no	6	-	0.003	0.851333	1	99414571	99416428	3	84	3	99	318	159	0.018	0.015	0.018	0.015	yes	no	no	yes
RI_5048	ENSG00000127419	TMEM175	RI	no	4	+	0.033	0.113331	0.548849	947708	948154	6	87	0	37	318	159	0.033	0	0.033	0	yes	no	no	yes
RI_5049	ENSG00000127419	TMEM175	RI	no	4	+	-0.5	0.24998	0.712064	948115	948615	4	2	4	0	318	159	0.5	1	0.5	1	no	yes	yes	no
RI_2022	ENSG00000132424	PNISR	RI	no	6	-	0.04	0.492397	0.895233	99414571	99416428	3	15	3	28	318	159	0.091	0.051	0.091	0.051	yes	no	no	yes
RI_5734	ENSG00000143761	ARF1	RI	no	1	+	0	1	1	228097077	228097452	2	2052	2	2255	237	159	0.001	0.001	0.001	0.001	no_difference	no_difference	no_difference	no_difference
RI_5737	ENSG00000072274	TFRC	RI	no	3	-	-0.091	0.116503	0.553575	196062581	196062975	40	2	56	0	318	159	0.909	1	0.909	1	no	yes	yes	no
RI_5550	ENSG00000161265	U2AF1L4	RI	no	19	-	-0.016	0.871421	1	35742528	35743904	9	20	6	12	318	159	0.184	0.2	0.184	0.2	no	yes	yes	no
RI_5551	ENSG00000161265	U2AF1L4	RI	no	19	-	-0.059	0.0371861	0.382438	35744069	35744421	0	51	3	24	318	159	0	0.059	0	0.059	no	yes	yes	no
RI_5552	ENSG00000161265	U2AF1L4	RI	no	19	-	0.032	0.759942	1	35744322	35745187	8	15	7	16	318	159	0.211	0.179	0.211	0.179	yes	no	no	yes
RI_1617	ENSG00000102316	MAGED2	RI	no	X	+	0.002	1	1	54815247	54816007	2	431	0	290	318	159	0.002	0	0.002	0	yes	no	no	yes
RI_1616	ENSG00000110274	CEP164	RI	no	11	+	-0.37	0.553464	0.943558	117394919	117395191	3	1	2	0	280	159	0.63	1	0.63	1	no	yes	yes	no
RI_1615	ENSG00000110274	CEP164	RI	no	11	+	-0.021	0.348099	0.793166	117394919	117395191	0	54	2	53	277	159	0	0.021	0	0.021	no	yes	yes	no
RI_1610	ENSG00000197343	ZNF655	RI	no	7	+	-0.04	0.134482	0.58753	99561887	99562494	0	46	2	24	318	159	0	0.04	0	0.04	no	yes	yes	no
RI_1292	ENSG00000140853	NLRC5	RI	no	16	+	0.008	0.909114	1	57028071	57028385	1	10	1	12	304	159	0.05	0.042	0.05	0.042	yes	no	no	yes
RI_1299	ENSG00000162004	CCDC78	RI	no	16	-	0.96	0.107079	0.532374	722921	723936	1	0	1	12	318	159	1	0.04	1	0.04	yes	no	no	yes
RI_1929	ENSG00000187630	DHRS4L2	RI	no	14	+	-1	0.0180237	0.270163	24000862	24001084	0	3	4	0	257	159	0	1	0	1	no	yes	yes	no
RI_5136	ENSG00000154803	FLCN	RI	no	17	-	-0.284	0.20424	0.679648	17231523	17231882	10	2	10	0	316	159	0.716	1	0.716	1	no	yes	yes	no
RI_1100	ENSG00000100151	PICK1	RI	no	22	+	0.086	0.0120997	0.228861	38073772	38074451	3	16	0	62	318	159	0.086	0	0.086	0	yes	no	no	yes
RI_1107	ENSG00000108654	DDX5	RI	no	17	-	0.024	0.351874	0.794628	64501887	64502069	360	0	130	2	259	159	1	0.976	1	0.976	yes	no	no	yes
RI_1104	ENSG00000108654	DDX5	RI	no	17	-	0	1	1	64502161	64502549	12	1591	11	1482	318	159	0.004	0.004	0.004	0.004	no_difference	no_difference	no_difference	no_difference
RI_4957	ENSG00000196199	MPHOSPH8	RI	no	13	+	0.455	0.0877506	0.503146	19670839	19671289	5	1	7	10	318	159	0.714	0.259	0.714	0.259	yes	no	no	yes
RI_6216	ENSG00000130734	ATG4D	RI	no	19	+	0	0.998933	1	10546838	10547253	4	2	2	1	275	159	0.536	0.536	0.536	0.536	no_difference	no_difference	no_difference	no_difference
RI_1109	ENSG00000108654	DDX5	RI	no	17	-	0.098	0	0	64500548	64502069	360	1127	130	1550	318	159	0.138	0.04	0.138	0.04	yes	no	no	yes
RI_1108	ENSG00000108654	DDX5	RI	no	17	-	0.085	0.000612561	0.0377047	64500548	64502069	360	0	130	6	318	159	1	0.915	1	0.915	yes	no	no	yes
RI_6217	ENSG00000130734	ATG4D	RI	no	19	+	0.002	0.983055	1	10546838	10547253	4	33	2	17	231	159	0.077	0.075	0.077	0.075	yes	no	no	yes
RI_4551	ENSG00000052749	RRP12	RI	no	10	-	0.014	0.786935	1	97370922	97372166	2	69	0	64	318	159	0.014	0	0.014	0	yes	no	no	yes
RI_7609	ENSG00000196576	PLXNB2	RI	no	22	-	-0.002	1	1	50281359	50281742	0	872	2	893	224	159	0	0.002	0	0.002	no	yes	yes	no
RI_7978	ENSG00000215041	NEURL4	RI	no	17	-	-0.02	0.396938	0.826272	7318268	7318674	0	63	2	54	296	159	0	0.02	0	0.02	no	yes	yes	no
RI_7974	ENSG00000144061	NPHP1	RI	no	2	-	0.333	0.0819998	0.497202	110163047	110164730	2	2	0	6	318	159	0.333	0	0.333	0	yes	no	no	yes
RI_7607	ENSG00000196576	PLXNB2	RI	no	22	-	-0.01	1	1	50281359	50281742	388	2	383	0	301	159	0.99	1	0.99	1	no	yes	yes	no
RI_7973	ENSG00000144061	NPHP1	RI	no	2	-	0.5	0.0652814	0.466594	110163047	110164730	2	1	0	5	318	159	0.5	0	0.5	0	yes	no	no	yes
RI_4397	ENSG00000213780	GTF2H4	RI	no	6	+	0.316	0.0287427	0.341609	30911683	30912146	27	0	13	3	318	159	1	0.684	1	0.684	yes	no	no	yes
RI_4393	ENSG00000168291	PDHB	RI	no	3	-	0.004	1	1	58431876	58433684	3	427	0	340	318	159	0.004	0	0.004	0	yes	no	no	yes
RI_6190	ENSG00000166226	CCT2	RI	no	12	+	-1	0.224785	0.681486	69588149	69588436	0	1	2	0	256	159	0	1	0	1	no	yes	yes	no
RI_1723	ENSG00000129084	PSMA1	RI	no	11	-	0.051	0.320147	0.782326	14513816	14514491	49	0	37	1	318	159	1	0.949	1	0.949	yes	no	no	yes
RI_1722	ENSG00000129084	PSMA1	RI	no	11	-	0.143	0.0518456	0.43584	14513816	14514491	48	0	36	3	318	159	1	0.857	1	0.857	yes	no	no	yes
RI_1721	ENSG00000129084	PSMA1	RI	no	11	-	0.073	0.247437	0.709022	14513816	14514491	65	1	52	3	318	159	0.97	0.897	0.97	0.897	yes	no	no	yes
RI_5742	ENSG00000008988	RPS20	RI	no	8	-	0	1	1	56073694	56074159	3	5233	1	3289	318	159	0	0	0	0	no_difference	no_difference	no_difference	no_difference
RI_4398	ENSG00000213780	GTF2H4	RI	no	6	+	-0.005	0.764596	1	30911683	30912146	1	82	1	45	318	159	0.006	0.011	0.006	0.011	no	yes	yes	no
RI_1724	ENSG00000129084	PSMA1	RI	no	11	-	0.004	0.505224	0.905799	14513816	14514491	58	790	45	705	318	159	0.035	0.031	0.035	0.031	yes	no	no	yes
RI_7518	ENSG00000132522	GPS2	RI	no	17	-	-0.003	1	1	7313567	7313988	3	236	3	166	318	159	0.006	0.009	0.006	0.009	no	yes	yes	no
RI_6196	ENSG00000178038	ALS2CL	RI	no	3	-	0.052	0.508291	0.907202	46671487	46672033	8	34	1	9	318	159	0.105	0.053	0.105	0.053	yes	no	no	yes
RI_7776	ENSG00000125967	NECAB3	RI	no	20	-	-0.005	0.91239	1	33659496	33659732	6	50	11	86	260	159	0.068	0.073	0.068	0.073	no	yes	yes	no
RI_7772	ENSG00000177646	ACAD9	RI	no	3	+	-0.001	1	1	128909343	128910149	1	121	1	100	318	159	0.004	0.005	0.004	0.005	no	yes	yes	no
RI_8090	ENSG00000124067	SLC12A4	RI	no	16	-	0.007	1	1	67950961	67951304	2	197	0	311	237	159	0.007	0	0.007	0	yes	no	no	yes
RI_6668	ENSG00000100650	SRSF5	RI	no	14	+	-0.001	1	1	69768797	69769251	9	889	9	751	318	159	0.005	0.006	0.005	0.006	no	yes	yes	no
RI_4173	ENSG00000161203	AP2M1	RI	no	3	+	0.078	0.136956	0.589368	184180848	184181286	48	0	39	2	263	159	1	0.922	1	0.922	yes	no	no	yes
RI_7227	ENSG00000205542	TMSB4X	RI	no	X	+	-0.047	0.613351	0.991979	12975109	12976361	41	1	15	0	318	159	0.953	1	0.953	1	no	yes	yes	no
RI_8096	ENSG00000172432	GTPBP2	RI	no	6	-	0.019	0.447522	0.861709	43620489	43621790	142	1	177	3	318	159	0.986	0.967	0.986	0.967	yes	no	no	yes
RI_5234	ENSG00000184009	ACTG1	RI	no	17	-	0.001	1	1	81512231	81512781	22	14868	4	6292	318	159	0.001	0	0.001	0	yes	no	no	yes
RI_1439	ENSG00000061273	HDAC7	RI	no	12	-	-0.012	0.305307	0.769386	47789812	47791308	0	135	3	127	318	159	0	0.012	0	0.012	no	yes	yes	no
RI_8084	ENSG00000137309	HMGA1	RI	no	6	+	0.254	0.153843	0.610146	34236872	34237317	11	2	46	25	318	159	0.733	0.479	0.733	0.479	yes	no	no	yes
RI_5953	ENSG00000203667	COX20	RI	no	1	+	1	0.334202	0.784574	244839746	244842058	1	0	0	1	318	159	1	0	1	0	yes	no	no	yes
RI_5955	ENSG00000130158	DOCK6	RI	no	19	-	0.023	0.274783	0.74038	11202393	11202715	5	75	2	75	258	159	0.039	0.016	0.039	0.016	yes	no	no	yes
RI_5956	ENSG00000174243	DDX23	RI	no	12	-	0.002	1	1	48837280	48837657	1	263	0	323	288	159	0.002	0	0.002	0	yes	no	no	yes
RI_5957	ENSG00000174243	DDX23	RI	no	12	-	1	0.335982	0.784574	48837280	48837657	1	0	0	1	286	159	1	0	1	0	yes	no	no	yes
RI_8087	ENSG00000124067	SLC12A4	RI	no	16	-	0.004	1	1	67945086	67945553	2	270	0	348	306	159	0.004	0	0.004	0	yes	no	no	yes
RI_7807	ENSG00000107186	MPDZ	RI	no	9	-	-0.055	0.0551392	0.441483	13133823	13136182	0	42	3	26	318	159	0	0.055	0	0.055	no	yes	yes	no
RI_7556	ENSG00000117266	CDK18	RI	no	1	+	0.029	0.590596	0.974334	205529520	205530349	1	17	0	7	318	159	0.029	0	0.029	0	yes	no	no	yes
RI_7803	ENSG00000183751	TBL3	RI	no	16	+	0.014	0.708316	1	1974055	1974292	1	46	0	60	247	159	0.014	0	0.014	0	yes	no	no	yes
RI_57	ENSG00000213920	MDP1	RI	no	14	-	-0.079	0.0388622	0.38843	24215551	24215797	1	48	6	40	232	159	0.014	0.093	0.014	0.093	no	yes	yes	no
RI_50	ENSG00000114859	CLCN2	RI	no	3	-	0.033	0.660418	1	184354903	184355529	3	17	1	10	318	159	0.081	0.048	0.081	0.048	yes	no	no	yes
RI_51	ENSG00000114859	CLCN2	RI	no	3	-	-0.048	0.336411	0.784574	184355693	184357094	0	13	1	10	318	159	0	0.048	0	0.048	no	yes	yes	no
RI_6827	ENSG00000071894	CPSF1	RI	no	8	-	-0.003	0.803741	1	144394233	144394555	3	165	3	133	236	159	0.012	0.015	0.012	0.015	no	yes	yes	no
RI_3157	ENSG00000121310	ECHDC2	RI	no	1	-	-0.005	0.835738	1	52897436	52899224	3	64	2	35	318	159	0.023	0.028	0.023	0.028	no	yes	yes	no
RI_6559	ENSG00000063177	RPL18	RI	no	19	-	0.166	0.625602	1	48616078	48617423	1	1	2	5	318	159	0.333	0.167	0.333	0.167	yes	no	no	yes
RI_6552	ENSG00000237441	RGL2	RI	no	6	-	0.024	0.437068	0.85159	33293412	33293699	9	73	8	97	237	159	0.076	0.052	0.076	0.052	yes	no	no	yes
RI_4771	ENSG00000172053	QARS	RI	no	3	-	0.008	0.256734	0.71941	49103344	49103706	14	485	4	311	318	159	0.014	0.006	0.014	0.006	yes	no	no	yes
RI_4775	ENSG00000025796	SEC63	RI	no	6	-	0.029	0.391651	0.82266	107893579	107893897	1	17	0	24	318	159	0.029	0	0.029	0	yes	no	no	yes
RI_4774	ENSG00000112655	PTK7	RI	no	6	+	-0.001	1	1	43142171	43143620	4	900	2	313	318	159	0.002	0.003	0.002	0.003	no	yes	yes	no
RI_5446	ENSG00000156482	RPL30	RI	no	8	-	0.323	0.00780028	0.178384	98044942	98045399	33	0	21	5	318	159	1	0.677	1	0.677	yes	no	no	yes
RI_5239	ENSG00000100577	GSTZ1	RI	no	14	+	-0.009	1	1	77327471	77328037	0	57	1	54	318	159	0	0.009	0	0.009	no	yes	yes	no
RI_6958	ENSG00000115204	MPV17	RI	no	2	-	-0.001	1	1	27312213	27312589	2	484	2	351	318	159	0.002	0.003	0.002	0.003	no	yes	yes	no
RI_5447	ENSG00000156482	RPL30	RI	no	8	-	0.16	0.106237	0.531529	98044867	98045399	33	0	21	2	318	159	1	0.84	1	0.84	yes	no	no	yes
RI_6951	ENSG00000171848	RRM2	RI	no	2	+	0.003	1	1	10122738	10123057	1	187	0	11	243	159	0.003	0	0.003	0	yes	no	no	yes
RI_5116	ENSG00000169738	DCXR	RI	no	17	-	-0.012	0.37377	0.809603	82036190	82036448	1	103	3	103	233	159	0.007	0.019	0.007	0.019	no	yes	yes	no
RI_6735	ENSG00000160014	CALM3	RI	no	19	+	-0.018	0.475784	0.882135	46608481	46608981	223	2	128	0	318	159	0.982	1	0.982	1	no	yes	yes	no
RI_6734	ENSG00000160014	CALM3	RI	no	19	+	1	0.104207	0.527325	46607961	46608340	2	0	0	2	266	159	1	0	1	0	yes	no	no	yes
RI_5445	ENSG00000156482	RPL30	RI	no	8	-	-0.057	0.480539	0.886448	98044867	98045399	33	1	21	0	318	159	0.943	1	0.943	1	no	yes	yes	no
RI_6731	ENSG00000141258	SGSM2	RI	no	17	+	0.061	0.127836	0.578055	2362837	2363134	17	77	7	65	241	159	0.127	0.066	0.127	0.066	yes	no	no	yes
RI_6739	ENSG00000130414	NDUFA10	RI	no	2	-	0.002	1	1	240011616	240014860	1	291	0	214	318	159	0.002	0	0.002	0	yes	no	no	yes
RI_5111	ENSG00000131503	ANKHD1	RI	no	5	+	-0.2	0.118762	0.559957	140528183	140529796	24	3	20	0	318	159	0.8	1	0.8	1	no	yes	yes	no
RI_346	ENSG00000102317	RBM3	RI	no	X	+	0	0.998269	1	48575560	48576083	3	3	2	2	318	159	0.333	0.333	0.333	0.333	no_difference	no_difference	no_difference	no_difference
RI_344	ENSG00000102317	RBM3	RI	no	X	+	0.055	0.43891	0.853288	48575560	48576083	3	13	2	19	305	159	0.107	0.052	0.107	0.052	yes	no	no	yes
RI_343	ENSG00000102317	RBM3	RI	no	X	+	-0.371	0.553514	0.943558	48575560	48575995	3	1	2	0	281	159	0.629	1	0.629	1	no	yes	yes	no
RI_340	ENSG00000213928	IRF9	RI	no	14	+	-0.021	0.592371	0.975745	24164062	24164955	92	1	43	0	318	159	0.979	1	0.979	1	no	yes	yes	no
RI_7396	ENSG00000185163	DDX51	RI	no	12	-	-0.011	0.434488	0.850872	132141497	132141956	0	58	1	46	318	159	0	0.011	0	0.011	no	yes	yes	no
RI_7390	ENSG00000092330	TINF2	RI	no	14	-	0.144	0.208094	0.679648	24239642	24240155	4	9	1	10	290	159	0.196	0.052	0.196	0.052	yes	no	no	yes
RI_4601	ENSG00000197694	SPTAN1	RI	no	9	+	-0.002	0.746475	1	128598962	128600115	8	363	9	345	318	159	0.011	0.013	0.011	0.013	no	yes	yes	no
RI_7156	ENSG00000240303	ACAD11	RI	no	3	-	-0.5	0.286309	0.757146	132578795	132579558	2	1	5	0	318	159	0.5	1	0.5	1	no	yes	yes	no
RI_7157	ENSG00000240303	ACAD11	RI	no	3	-	0.679	0.0997465	0.527325	132578795	132579558	3	0	18	19	318	159	1	0.321	1	0.321	yes	no	no	yes
RI_7154	ENSG00000172500	FIBP	RI	no	11	-	-0.007	0.262236	0.725088	65884569	65884998	9	399	12	320	318	159	0.011	0.018	0.011	0.018	no	yes	yes	no
RI_7152	ENSG00000170619	COMMD5	RI	no	8	-	0.15	0.230848	0.692679	144850824	144851395	36	2	24	4	318	159	0.9	0.75	0.9	0.75	yes	no	no	yes
RI_7153	ENSG00000172500	FIBP	RI	no	11	-	0.261	0.30597	0.769386	65884569	65884998	7	2	6	5	318	159	0.636	0.375	0.636	0.375	yes	no	no	yes
RI_5260	ENSG00000103496	STX4	RI	no	16	+	0.071	0.838033	1	31039540	31039818	4	2	3	2	232	159	0.578	0.507	0.578	0.507	yes	no	no	yes
RI_6601	ENSG00000166526	ZNF3	RI	no	7	-	0.019	0.397048	0.826272	100075134	100075630	5	63	2	52	318	159	0.038	0.019	0.038	0.019	yes	no	no	yes
RI_6602	ENSG00000160867	FGFR4	RI	no	5	+	1	0.339333	0.784945	177093137	177093496	1	0	0	1	217	159	1	0	1	0	yes	no	no	yes
RI_6604	ENSG00000141456	PELP1	RI	no	17	-	0.004	1	1	4675273	4675884	1	113	0	89	318	159	0.004	0	0.004	0	yes	no	no	yes
RI_5261	ENSG00000119402	FBXW2	RI	no	9	-	-0.478	0.0769158	0.488435	120792886	120793257	4	2	11	0	291	159	0.522	1	0.522	1	no	yes	yes	no
RI_3989	ENSG00000174444	RPL4	RI	no	15	-	0	1	1	66502611	66503164	1	6677	4	5356	318	159	0	0	0	0	no_difference	no_difference	no_difference	no_difference
RI_3078	ENSG00000137818	RPLP1	RI	no	15	+	0	1	1	69453646	69455287	6	7296	1	5973	318	159	0	0	0	0	no_difference	no_difference	no_difference	no_difference
RI_3073	ENSG00000160948	VPS28	RI	no	8	-	-0.004	0.627303	1	144425682	144426208	7	423	8	329	318	159	0.008	0.012	0.008	0.012	no	yes	yes	no
RI_3075	ENSG00000160948	VPS28	RI	no	8	-	-0.012	0.0242165	0.319658	144424214	144424819	12	607	19	415	318	159	0.01	0.022	0.01	0.022	no	yes	yes	no
RI_3074	ENSG00000160948	VPS28	RI	no	8	-	-0.298	0.303773	0.769229	144425682	144426208	3	2	16	3	318	159	0.429	0.727	0.429	0.727	no	yes	yes	no
RI_3253	ENSG00000119638	NEK9	RI	no	14	-	-0.167	0.312468	0.775897	75105949	75106702	10	1	15	0	318	159	0.833	1	0.833	1	no	yes	yes	no
RI_3252	ENSG00000124074	ENKD1	RI	no	16	-	-0.094	0.667444	1	67663419	67663841	0	2	1	6	254	159	0	0.094	0	0.094	no	yes	yes	no
RI_3708	ENSG00000149929	HIRIP3	RI	no	16	-	-0.053	0.256662	0.71941	29995102	29995463	0	21	1	10	283	159	0	0.053	0	0.053	no	yes	yes	no
RI_2380	ENSG00000130304	SLC27A1	RI	no	19	+	0.077	0.0114432	0.219117	17486562	17487335	4	24	0	52	318	159	0.077	0	0.077	0	yes	no	no	yes
RI_3258	ENSG00000182796	TMEM198B	RI	no	12	+	-0.889	5.98553e-05	0.00687671	55832958	55833541	3	12	10	0	318	159	0.111	1	0.111	1	no	yes	yes	no
RI_3705	ENSG00000121741	ZMYM2	RI	no	13	+	0.277	0.00583678	0.146014	19993062	19993919	25	11	26	38	318	159	0.532	0.255	0.532	0.255	yes	no	no	yes
RI_2384	ENSG00000114857	NKTR	RI	no	3	+	-0.154	0.343217	0.787343	42619663	42621516	1	6	3	5	318	159	0.077	0.231	0.077	0.231	no	yes	yes	no
RI_3700	ENSG00000100906	NFKBIA	RI	no	14	-	0.148	0.237483	0.696946	35402393	35402859	32	6	33	12	318	159	0.727	0.579	0.727	0.579	yes	no	no	yes
RI_3383	ENSG00000214331	AC009053.1	RI	no	16	-	-0.027	0.395566	0.826272	74352039	74352378	0	43	1	23	251	159	0	0.027	0	0.027	no	yes	yes	no
RI_3382	ENSG00000020577	SAMD4A	RI	no	14	+	0.633	0.0580999	0.452829	54784339	54784620	5	0	8	7	313	159	1	0.367	1	0.367	yes	no	no	yes
RI_3381	ENSG00000020577	SAMD4A	RI	no	14	+	0.16	0.214783	0.679648	54784339	54784620	5	7	8	28	247	159	0.315	0.155	0.315	0.155	yes	no	no	yes
RI_3380	ENSG00000107937	GTPBP4	RI	no	10	+	-0.077	0.239204	0.698181	996105	997308	0	13	1	6	318	159	0	0.077	0	0.077	no	yes	yes	no
RI_2252	ENSG00000104897	SF3A2	RI	no	19	+	0.004	1	1	2246752	2247022	1	180	0	116	237	159	0.004	0	0.004	0	yes	no	no	yes
RI_2253	ENSG00000184575	XPOT	RI	no	12	+	-0.005	1	1	64425037	64425457	0	132	2	185	313	159	0	0.005	0	0.005	no	yes	yes	no
RI_6040	ENSG00000204713	TRIM27	RI	no	6	-	-0.077	0.809617	1	28903001	28908840	0	1	1	6	318	159	0	0.077	0	0.077	no	yes	yes	no
RI_6067	ENSG00000159899	NPR2	RI	no	9	+	-0.003	1	1	35808508	35808853	1	169	1	96	229	159	0.004	0.007	0.004	0.007	no	yes	yes	no
RI_2254	ENSG00000184575	XPOT	RI	no	12	+	-0.143	0.37978	0.811908	64425037	64425457	0	3	2	6	318	159	0	0.143	0	0.143	no	yes	yes	no
RI_6044	ENSG00000196998	WDR45	RI	no	X	-	0.308	0.0696516	0.481201	49076644	49077911	22	0	9	2	318	159	1	0.692	1	0.692	yes	no	no	yes
RI_3673	ENSG00000129422	MTUS1	RI	no	8	-	0.01	0.883349	1	17653424	17654666	5	25	3	17	318	159	0.091	0.081	0.091	0.081	yes	no	no	yes
RI_3671	ENSG00000013306	SLC25A39	RI	no	17	-	-0.01	0.466224	0.876164	44320195	44320436	16	303	19	278	236	159	0.034	0.044	0.034	0.044	no	yes	yes	no
RI_6066	ENSG00000116350	SRSF4	RI	no	1	-	0.005	1	1	29159373	29160517	2	195	0	165	318	159	0.005	0	0.005	0	yes	no	no	yes
RI_3677	ENSG00000167302	TEPSIN	RI	no	17	-	1	0.143353	0.596886	81236979	81237459	4	0	0	1	318	159	1	0	1	0	yes	no	no	yes
RI_3676	ENSG00000167302	TEPSIN	RI	no	17	-	0.857	0.0230344	0.310664	81236979	81237459	6	0	1	3	318	159	1	0.143	1	0.143	yes	no	no	yes
RI_3675	ENSG00000167302	TEPSIN	RI	no	17	-	0.039	0.292277	0.761246	81236979	81237459	8	47	3	37	318	159	0.078	0.039	0.078	0.039	yes	no	no	yes
RI_3674	ENSG00000167302	TEPSIN	RI	no	17	-	-0.4	0.68887	1	81236979	81237459	6	2	1	0	318	159	0.6	1	0.6	1	no	yes	yes	no
RI_3679	ENSG00000130244	FAM98C	RI	no	19	+	0.042	0.141068	0.595523	38405518	38407077	4	36	1	43	318	159	0.053	0.011	0.053	0.011	yes	no	no	yes
RI_2810	ENSG00000129347	KRI1	RI	no	19	-	-0.023	0.286266	0.757146	10557551	10557895	0	46	3	83	244	159	0	0.023	0	0.023	no	yes	yes	no
RI_2812	ENSG00000117335	CD46	RI	no	1	+	0.131	3.6627e-06	0.000668335	207767012	207770362	32	73	20	194	318	159	0.18	0.049	0.18	0.049	yes	no	no	yes
RI_2813	ENSG00000093009	CDC45	RI	no	22	+	0.029	0.86112	1	19479737	19480217	1	18	0	2	296	159	0.029	0	0.029	0	yes	no	no	yes
RI_2815	ENSG00000138834	MAPK8IP3	RI	no	16	+	0.727	0.208315	0.679648	1743331	1745103	2	0	3	4	318	159	1	0.273	1	0.273	yes	no	no	yes
RI_2817	ENSG00000102032	RENBP	RI	no	X	-	-0.024	0.471238	0.879721	153944079	153944418	0	21	1	21	311	159	0	0.024	0	0.024	no	yes	yes	no
RI_2818	ENSG00000117122	MFAP2	RI	no	1	-	-0.039	0.114615	0.551201	16976707	16976923	5	159	4	40	260	159	0.019	0.058	0.019	0.058	no	yes	yes	no
RI_2819	ENSG00000117122	MFAP2	RI	no	1	-	-0.397	0.287105	0.757957	16976707	16976923	5	2	4	0	262	159	0.603	1	0.603	1	no	yes	yes	no
RI_3819	ENSG00000035141	FAM136A	RI	no	2	-	0.155	0.0862271	0.500429	70300839	70301603	4	8	2	21	318	159	0.2	0.045	0.2	0.045	yes	no	no	yes
RI_3812	ENSG00000166333	ILK	RI	no	11	+	0.061	0.604522	0.98437	6603815	6604360	39	10	33	11	318	159	0.661	0.6	0.661	0.6	yes	no	no	yes
RI_3814	ENSG00000166333	ILK	RI	no	11	+	0.001	1	1	6608693	6609156	2	679	1	550	261	159	0.002	0.001	0.002	0.001	yes	no	no	yes
RI_5638	ENSG00000149091	DGKZ	RI	no	11	+	0.005	0.834076	1	46378456	46379111	6	68	5	65	318	159	0.042	0.037	0.042	0.037	yes	no	no	yes
RI_5634	ENSG00000149091	DGKZ	RI	no	11	+	0.007	1	1	46374603	46374839	1	92	0	56	257	159	0.007	0	0.007	0	yes	no	no	yes
RI_5637	ENSG00000149091	DGKZ	RI	no	11	+	0.333	0.391093	0.82266	46379202	46379568	5	0	4	1	318	159	1	0.667	1	0.667	yes	no	no	yes
RI_5636	ENSG00000149091	DGKZ	RI	no	11	+	0.007	0.654752	1	46379202	46379568	5	93	4	102	318	159	0.026	0.019	0.026	0.019	yes	no	no	yes
RI_5631	ENSG00000175197	DDIT3	RI	no	12	-	0.113	0.368915	0.809603	57517268	57517753	13	0	47	3	318	159	1	0.887	1	0.887	yes	no	no	yes
RI_5630	ENSG00000175197	DDIT3	RI	no	12	-	-0.024	0.440066	0.853657	57517268	57517753	13	65	47	180	318	159	0.091	0.115	0.091	0.115	no	yes	yes	no
RI_5632	ENSG00000175197	DDIT3	RI	no	12	-	0.071	0.535117	0.928373	57517268	57517753	13	9	47	44	318	159	0.419	0.348	0.419	0.348	yes	no	no	yes
RI_659	ENSG00000171680	PLEKHG5	RI	no	1	-	0.037	0.235128	0.693366	6474450	6475138	2	20	1	45	318	159	0.048	0.011	0.048	0.011	yes	no	no	yes
RI_2657	ENSG00000185787	MORF4L1	RI	no	15	+	0	1	1	78890988	78891572	2	1280	3	1003	318	159	0.001	0.001	0.001	0.001	no_difference	no_difference	no_difference	no_difference
RI_2655	ENSG00000185787	MORF4L1	RI	no	15	+	0.4	0.555155	0.94413	78890988	78891572	2	0	3	1	318	159	1	0.6	1	0.6	yes	no	no	yes
RI_3499	ENSG00000120708	TGFBI	RI	no	5	+	0	1	1	136046334	136047015	1	22365	0	13346	318	159	0	0	0	0	no_difference	no_difference	no_difference	no_difference
RI_3498	ENSG00000120708	TGFBI	RI	no	5	+	1	0.0039805	0.114519	136058766	136059214	2	0	0	17	251	159	1	0	1	0	yes	no	no	yes
RI_6664	ENSG00000065357	DGKA	RI	no	12	+	-0.133	0.632055	1	55939414	55940433	8	2	8	1	318	159	0.667	0.8	0.667	0.8	no	yes	yes	no
RI_650	ENSG00000130204	TOMM40	RI	no	19	+	-0.526	0.32303	0.784574	44901207	44901452	4	3	2	0	235	159	0.474	1	0.474	1	no	yes	yes	no
RI_657	ENSG00000130717	UCK1	RI	no	9	-	-0.006	1	1	131528943	131529270	0	153	1	111	247	159	0	0.006	0	0.006	no	yes	yes	no
RI_2659	ENSG00000103168	TAF1C	RI	no	16	-	0.007	1	1	84183075	84183328	1	88	0	38	252	159	0.007	0	0.007	0	yes	no	no	yes
RI_5384	ENSG00000158545	ZC3H18	RI	no	16	+	1	0.214237	0.679648	88630154	88630581	1	0	0	2	243	159	1	0	1	0	yes	no	no	yes
RI_2726	ENSG00000168685	IL7R	RI	no	5	+	0.019	0.634183	1	35875982	35876434	42	0	103	1	318	159	1	0.981	1	0.981	yes	no	no	yes
RI_2725	ENSG00000087116	ADAMTS2	RI	no	5	-	-0.127	0.218367	0.679648	179150887	179151200	41	3	20	0	316	159	0.873	1	0.873	1	no	yes	yes	no
RI_5388	ENSG00000120699	EXOSC8	RI	no	13	+	0.03	0.144567	0.597134	37002933	37004561	10	104	2	61	318	159	0.046	0.016	0.046	0.016	yes	no	no	yes
RI_6251	ENSG00000127054	INTS11	RI	no	1	-	-0.333	0.138655	0.592436	1312225	1312700	0	4	2	2	318	159	0	0.333	0	0.333	no	yes	yes	no
RI_53	ENSG00000100941	PNN	RI	no	14	+	-0.306	0.0590354	0.458967	39177411	39177708	0	7	3	4	270	159	0	0.306	0	0.306	no	yes	yes	no
RI_3928	ENSG00000125826	RBCK1	RI	no	20	+	0.048	0.269773	0.733568	428490	429094	77	0	40	1	318	159	1	0.952	1	0.952	yes	no	no	yes
RI_7419	ENSG00000164930	FZD6	RI	no	8	+	0.177	0.00824636	0.181637	103299955	103300284	65	0	32	4	273	159	1	0.823	1	0.823	yes	no	no	yes
RI_2032	ENSG00000162910	MRPL55	RI	no	1	-	-0.105	0.293341	0.762585	228108436	228109016	17	1	26	0	318	159	0.895	1	0.895	1	no	yes	yes	no
RI_2033	ENSG00000162910	MRPL55	RI	no	1	-	-0.033	0.779893	1	228108436	228109031	25	10	43	15	318	159	0.556	0.589	0.556	0.589	no	yes	yes	no
RI_2035	ENSG00000187098	MITF	RI	no	3	+	0.227	0.0757744	0.488435	69937821	69938049	22	0	10	2	233	159	1	0.773	1	0.773	yes	no	no	yes
RI_5701	ENSG00000094914	AAAS	RI	no	12	-	-0.149	0.394287	0.825845	53307737	53308133	6	8	10	7	283	159	0.296	0.445	0.296	0.445	no	yes	yes	no
RI_2039	ENSG00000184205	TSPYL2	RI	no	X	+	0.012	0.603468	0.98437	53084531	53084866	6	54	16	188	290	159	0.057	0.045	0.057	0.045	yes	no	no	yes
RI_6104	ENSG00000060971	ACAA1	RI	no	3	-	0.24	0.168914	0.622923	38125825	38126700	11	6	5	8	318	159	0.478	0.238	0.478	0.238	yes	no	no	yes
RI_5562	ENSG00000143033	MTF2	RI	no	1	+	0.375	0.232169	0.693366	93110229	93110428	5	0	5	2	238	159	1	0.625	1	0.625	yes	no	no	yes
RI_5566	ENSG00000145495	MARCH6	RI	no	5	+	0.054	0.000644525	0.037723	10400783	10402139	9	79	0	134	318	159	0.054	0	0.054	0	yes	no	no	yes
RI_5569	ENSG00000089916	GPATCH2L	RI	no	14	+	-0.008	1	1	76173545	76176690	0	78	1	62	318	159	0	0.008	0	0.008	no	yes	yes	no
RI_837	ENSG00000182979	MTA1	RI	no	14	+	-0.029	0.122236	0.567041	105450057	105450324	11	204	17	170	234	159	0.035	0.064	0.035	0.064	no	yes	yes	no
RI_5232	ENSG00000184009	ACTG1	RI	no	17	-	0.026	0.776105	1	81512231	81512781	22	50	4	11	318	159	0.18	0.154	0.18	0.154	yes	no	no	yes
RI_5095	ENSG00000067365	METTL22	RI	no	16	+	0.429	0.00578586	0.145917	8628729	8629110	23	0	12	5	287	159	1	0.571	1	0.571	yes	no	no	yes
RI_5097	ENSG00000124784	RIOK1	RI	no	6	+	-0.043	0.143037	0.596886	7402602	7402897	0	32	3	41	259	159	0	0.043	0	0.043	no	yes	yes	no
RI_4885	ENSG00000188603	CLN3	RI	no	16	-	-0.015	0.342786	0.787149	28482104	28482545	0	188	3	113	286	159	0	0.015	0	0.015	no	yes	yes	no
RI_4884	ENSG00000188603	CLN3	RI	no	16	-	0.007	1	1	28482104	28482545	2	173	0	114	252	159	0.007	0	0.007	0	yes	no	no	yes
RI_1280	ENSG00000105696	TMEM59L	RI	no	19	+	-0.002	0.93985	1	18618154	18618492	2	55	3	76	260	159	0.022	0.024	0.022	0.024	no	yes	yes	no
RI_1283	ENSG00000203896	LIME1	RI	no	20	+	-0.667	0.038224	0.387419	63737283	63737647	3	3	8	0	318	159	0.333	1	0.333	1	no	yes	yes	no
RI_1936	ENSG00000125149	C16orf70	RI	no	16	+	0.08	0.400582	0.827715	67132445	67132911	21	0	23	1	318	159	1	0.92	1	0.92	yes	no	no	yes
RI_1937	ENSG00000125149	C16orf70	RI	no	16	+	-0.012	0.637656	1	67132445	67132911	0	41	1	42	318	159	0	0.012	0	0.012	no	yes	yes	no
RI_1287	ENSG00000241404	EGFL8	RI	no	6	+	0.1	0.699914	1	32167349	32167656	8	4	4	3	231	159	0.579	0.479	0.579	0.479	yes	no	no	yes
RI_1288	ENSG00000241404	EGFL8	RI	no	6	+	-0.203	0.363468	0.804191	32167349	32167656	12	2	6	0	243	159	0.797	1	0.797	1	no	yes	yes	no
RI_1289	ENSG00000241404	EGFL8	RI	no	6	+	0.384	0.456538	0.869891	32166909	32167169	4	4	0	1	255	159	0.384	0	0.384	0	yes	no	no	yes
RI_1110	ENSG00000108654	DDX5	RI	no	17	-	-0.005	1	1	64503719	64504116	372	1	382	0	308	159	0.995	1	0.995	1	no	yes	yes	no
RI_903	ENSG00000182004	SNRPE	RI	no	1	+	-0.498	0.00493063	0.130725	203861602	203862222	5	22	6	2	318	159	0.102	0.6	0.102	0.6	no	yes	yes	no
RI_5530	ENSG00000114745	GORASP1	RI	no	3	-	0.01	0.483292	0.886448	39100746	39101102	3	96	1	80	296	159	0.017	0.007	0.017	0.007	yes	no	no	yes
RI_1114	ENSG00000131876	SNRPA1	RI	no	15	-	-0.072	0.0996523	0.527325	101285725	101287010	1	26	6	30	318	159	0.019	0.091	0.019	0.091	no	yes	yes	no
RI_904	ENSG00000182004	SNRPE	RI	no	1	+	-0.286	0.389245	0.82266	203861602	203862222	5	1	6	0	318	159	0.714	1	0.714	1	no	yes	yes	no
RI_5412	ENSG00000149532	CPSF7	RI	no	11	-	0.007	0.806854	1	61420469	61421608	3	122	1	101	318	159	0.012	0.005	0.012	0.005	yes	no	no	yes
RI_4946	ENSG00000008710	PKD1	RI	no	16	-	-0.042	0.265349	0.728682	2097727	2097984	0	20	2	29	248	159	0	0.042	0	0.042	no	yes	yes	no
RI_4970	ENSG00000099622	CIRBP	RI	no	19	+	-0.044	0.395921	0.826272	1271139	1271632	1	27	2	18	241	159	0.024	0.068	0.024	0.068	no	yes	yes	no
RI_4542	ENSG00000175634	RPS6KB2	RI	no	11	+	-0.502	0.372093	0.809603	67433125	67433447	3	2	2	0	240	159	0.498	1	0.498	1	no	yes	yes	no
RI_4543	ENSG00000175634	RPS6KB2	RI	no	11	+	0.009	0.448715	0.862487	67433125	67433447	8	198	3	125	281	159	0.022	0.013	0.022	0.013	yes	no	no	yes
RI_4544	ENSG00000175634	RPS6KB2	RI	no	11	+	-0.135	0.240187	0.699587	67433125	67433447	24	2	18	0	297	159	0.865	1	0.865	1	no	yes	yes	no
RI_7942	ENSG00000112303	VNN2	RI	no	6	-	-1	0.072662	0.488435	132752460	132752749	0	1	10	0	253	159	0	1	0	1	no	yes	yes	no
RI_5531	ENSG00000114745	GORASP1	RI	no	3	-	-0.028	0.844618	1	39100304	39100877	27	3	22	2	318	159	0.818	0.846	0.818	0.846	no	yes	yes	no
RI_4381	ENSG00000139579	NABP2	RI	no	12	+	-0.023	0.0784325	0.488435	56226178	56226419	0	197	6	162	253	159	0	0.023	0	0.023	no	yes	yes	no
RI_5891	ENSG00000072778	ACADVL	RI	no	17	+	0.07	0.0953277	0.52245	7224479	7224660	53	0	85	4	255	159	1	0.93	1	0.93	yes	no	no	yes
RI_5893	ENSG00000072778	ACADVL	RI	no	17	+	0.18	0.179292	0.635617	7220121	7220676	30	4	28	9	318	159	0.789	0.609	0.789	0.609	yes	no	no	yes
RI_5892	ENSG00000072778	ACADVL	RI	no	17	+	-0.013	0.0706272	0.483928	7220463	7220676	25	670	52	893	232	159	0.025	0.038	0.025	0.038	no	yes	yes	no
RI_5895	ENSG00000072778	ACADVL	RI	no	17	+	0.105	0.24821	0.70963	7222666	7223237	45	2	52	6	318	159	0.918	0.813	0.918	0.813	yes	no	no	yes
RI_5894	ENSG00000072778	ACADVL	RI	no	17	+	0.221	0.194112	0.662417	7224479	7224660	11	1	32	11	242	159	0.878	0.657	0.878	0.657	yes	no	no	yes
RI_1737	ENSG00000171720	HDAC3	RI	no	5	-	-0.007	0.53186	0.926351	141629859	141630125	2	128	3	104	285	159	0.009	0.016	0.009	0.016	no	yes	yes	no
RI_8129	ENSG00000165792	METTL17	RI	no	14	+	-0.004	0.825586	1	20994793	20995233	11	130	6	63	318	159	0.041	0.045	0.041	0.045	no	yes	yes	no
RI_3652	ENSG00000185627	PSMD13	RI	no	11	+	0.003	1	1	244040	244469	3	350	1	399	318	159	0.004	0.001	0.004	0.001	yes	no	no	yes
RI_7707	ENSG00000141959	PFKL	RI	no	21	+	0.889	0.00348329	0.105933	44324855	44326060	9	0	1	4	318	159	1	0.111	1	0.111	yes	no	no	yes
RI_7705	ENSG00000141959	PFKL	RI	no	21	+	0.004	1	1	44313912	44316339	4	337	1	211	318	159	0.006	0.002	0.006	0.002	yes	no	no	yes
RI_1424	ENSG00000145777	TSLP	RI	no	5	+	-0.222	0.107593	0.532374	111073313	111073645	14	2	23	0	318	159	0.778	1	0.778	1	no	yes	yes	no
RI_5964	ENSG00000109133	TMEM33	RI	no	4	+	-0.029	0.603938	0.98437	41935128	41935529	93	8	165	11	314	159	0.855	0.884	0.855	0.884	no	yes	yes	no
RI_120	ENSG00000117410	ATP6V0B	RI	no	1	+	0.462	0.165975	0.621339	43975836	43976173	5	0	6	3	273	159	1	0.538	1	0.538	yes	no	no	yes
RI_126	ENSG00000182944	EWSR1	RI	no	22	+	0.109	0.00729546	0.17543	29288605	29291599	33	80	7	53	318	159	0.171	0.062	0.171	0.062	yes	no	no	yes
RI_125	ENSG00000182944	EWSR1	RI	no	22	+	-0.079	0.021976	0.305693	29298732	29299851	163	7	102	0	318	159	0.921	1	0.921	1	no	yes	yes	no
RI_124	ENSG00000182944	EWSR1	RI	no	22	+	0.055	0.235987	0.693869	29288605	29291599	47	109	12	43	318	159	0.177	0.122	0.177	0.122	yes	no	no	yes
RI_128	ENSG00000165688	PMPCA	RI	no	9	+	-0.002	1	1	136421831	136423760	0	309	1	283	318	159	0	0.002	0	0.002	no	yes	yes	no
RI_6959	ENSG00000115204	MPV17	RI	no	2	-	0.032	0.812243	1	27312213	27312589	2	6	2	8	318	159	0.143	0.111	0.143	0.111	yes	no	no	yes
RI_2830	ENSG00000165609	NUDT5	RI	no	10	-	0	1	1	12170716	12170908	3	1	3	1	289	159	0.623	0.623	0.623	0.623	no_difference	no_difference	no_difference	no_difference
RI_6544	ENSG00000113161	HMGCR	RI	no	5	+	-0.057	0.32364	0.784574	75351067	75351610	33	1	42	0	318	159	0.943	1	0.943	1	no	yes	yes	no
RI_859	ENSG00000241370	RPP21	RI	no	6	+	0.034	0.0198947	0.289734	30345297	30345573	10	141	2	142	250	159	0.043	0.009	0.043	0.009	yes	no	no	yes
RI_7836	ENSG00000115275	MOGS	RI	no	2	-	-0.062	0.132502	0.586575	74464895	74465410	60	2	79	0	318	159	0.938	1	0.938	1	no	yes	yes	no
RI_3839	ENSG00000166140	ZFYVE19	RI	no	15	+	-0.014	0.602814	0.98437	40813942	40814569	0	75	1	48	235	159	0	0.014	0	0.014	no	yes	yes	no
RI_7019	ENSG00000103174	NAGPA	RI	no	16	-	-0.021	0.415458	0.838176	5027134	5027379	4	101	4	55	237	159	0.026	0.047	0.026	0.047	no	yes	yes	no
RI_7013	ENSG00000026025	VIM	RI	no	10	+	0.8	0.0760221	0.488435	17230003	17230710	5	0	1	2	318	159	1	0.2	1	0.2	yes	no	no	yes
RI_7012	ENSG00000026025	VIM	RI	no	10	+	0	1	1	17235845	17236379	33	17518	11	10156	318	159	0.001	0.001	0.001	0.001	no_difference	no_difference	no_difference	no_difference
RI_4768	ENSG00000172053	QARS	RI	no	3	-	0.002	1	1	49098599	49098989	1	313	0	196	318	159	0.002	0	0.002	0	yes	no	no	yes
RI_4769	ENSG00000172053	QARS	RI	no	3	-	0.208	0.477246	0.882776	49103344	49103706	14	1	4	1	318	159	0.875	0.667	0.875	0.667	yes	no	no	yes
RI_4763	ENSG00000172053	QARS	RI	no	3	-	0.006	1	1	49098191	49098480	5	369	1	281	252	159	0.008	0.002	0.008	0.002	yes	no	no	yes
RI_4764	ENSG00000172053	QARS	RI	no	3	-	0.056	0.359396	0.801472	49098191	49098480	31	0	29	1	272	159	1	0.944	1	0.944	yes	no	no	yes
RI_4765	ENSG00000172053	QARS	RI	no	3	-	0.007	1	1	49097991	49098480	3	287	0	184	232	159	0.007	0	0.007	0	yes	no	no	yes
RI_4976	ENSG00000099622	CIRBP	RI	no	19	+	-0.001	1	1	1270927	1271467	1	850	2	603	261	159	0.001	0.002	0.001	0.002	no	yes	yes	no
RI_7045	ENSG00000235173	HGH1	RI	no	8	+	-0.522	0.0855545	0.500429	144138714	144139108	11	6	6	0	318	159	0.478	1	0.478	1	no	yes	yes	no
RI_7492	ENSG00000075336	TIMM21	RI	no	18	+	0.019	0.421654	0.840118	74155144	74155403	2	65	0	53	256	159	0.019	0	0.019	0	yes	no	no	yes
RI_6948	ENSG00000139531	SUOX	RI	no	12	+	-1	0.338566	0.784574	55997329	55997723	0	1	1	0	235	159	0	1	0	1	no	yes	yes	no
RI_7497	ENSG00000177200	CHD9	RI	no	16	+	0.5	0.429887	0.846136	53209481	53209813	2	0	4	2	318	159	1	0.5	1	0.5	yes	no	no	yes
RI_6942	ENSG00000221968	FADS3	RI	no	11	-	-0.015	0.507251	0.907202	61876358	61876963	267	2	429	0	318	159	0.985	1	0.985	1	no	yes	yes	no
RI_6943	ENSG00000221968	FADS3	RI	no	11	-	0.074	1.48254e-06	0.000328488	61876358	61876963	59	215	46	468	318	159	0.121	0.047	0.121	0.047	yes	no	no	yes
RI_6940	ENSG00000145029	NICN1	RI	no	3	-	-0.343	0.0429604	0.402783	49424948	49425438	23	6	15	0	318	159	0.657	1	0.657	1	no	yes	yes	no
RI_6947	ENSG00000123374	CDK2	RI	no	12	+	0.04	0.120135	0.563783	55966830	55967934	15	81	10	106	318	159	0.085	0.045	0.085	0.045	yes	no	no	yes
RI_6944	ENSG00000221968	FADS3	RI	no	11	-	0.05	0.349955	0.794628	61876358	61876963	43	0	38	1	318	159	1	0.95	1	0.95	yes	no	no	yes
RI_6723	ENSG00000130811	EIF3G	RI	no	19	-	-0.001	1	1	10118867	10119171	0	834	1	800	289	159	0	0.001	0	0.001	no	yes	yes	no
RI_6727	ENSG00000178026	LRRC75B	RI	no	22	-	0.25	0.139254	0.592714	24588213	24589393	4	6	0	4	318	159	0.25	0	0.25	0	yes	no	no	yes
RI_6725	ENSG00000130811	EIF3G	RI	no	19	-	0.125	0.376297	0.809603	10115966	10116688	15	0	14	1	318	159	1	0.875	1	0.875	yes	no	no	yes
RI_332	ENSG00000110619	CARS	RI	no	11	-	-0.261	0.0548531	0.441483	3001969	3002600	17	3	24	0	318	159	0.739	1	0.739	1	no	yes	yes	no
RI_330	ENSG00000110619	CARS	RI	no	11	-	-0.014	0.234377	0.693366	3001969	3002600	20	293	24	241	318	159	0.033	0.047	0.033	0.047	no	yes	yes	no
RI_331	ENSG00000110619	CARS	RI	no	11	-	0.204	0.215452	0.679648	3001969	3002600	16	4	19	11	318	159	0.667	0.463	0.667	0.463	yes	no	no	yes
RI_5525	ENSG00000100722	ZC3H14	RI	no	14	+	-0.032	0.046715	0.412849	88609266	88609803	0	76	6	91	318	159	0	0.032	0	0.032	no	yes	yes	no
RI_7128	ENSG00000103202	NME4	RI	no	16	+	-0.035	0.0249793	0.321648	398207	399123	3	130	9	93	318	159	0.011	0.046	0.011	0.046	no	yes	yes	no
RI_7122	ENSG00000116691	MIIP	RI	no	1	+	0.022	0.337886	0.784574	12029222	12030124	2	49	0	48	291	159	0.022	0	0.022	0	yes	no	no	yes
RI_7121	ENSG00000116691	MIIP	RI	no	1	+	-0.004	0.92966	1	12029222	12029894	5	36	4	27	318	159	0.065	0.069	0.065	0.069	no	yes	yes	no
RI_4619	ENSG00000161996	WDR90	RI	no	16	+	1	0.334202	0.784574	664987	665801	1	0	0	1	318	159	1	0	1	0	yes	no	no	yes
RI_7125	ENSG00000165280	VCP	RI	no	9	-	0.375	0.120734	0.565095	35062002	35062350	9	0	5	2	238	159	1	0.625	1	0.625	yes	no	no	yes
RI_1643	ENSG00000197989	SNHG12	RI	no	1	-	-0.158	0.201321	0.675134	28579532	28579981	1	8	5	9	318	159	0.059	0.217	0.059	0.217	no	yes	yes	no
RI_6833	ENSG00000071894	CPSF1	RI	no	8	-	0.334	0.351973	0.794628	144394233	144394555	3	1	3	4	245	159	0.661	0.327	0.661	0.327	yes	no	no	yes
RI_6830	ENSG00000071894	CPSF1	RI	no	8	-	-0.577	0.0624312	0.466594	144393882	144394160	2	2	8	0	217	159	0.423	1	0.423	1	no	yes	yes	no
RI_6831	ENSG00000071894	CPSF1	RI	no	8	-	-0.024	0.0348875	0.370619	144393882	144394160	2	218	8	177	232	159	0.006	0.03	0.006	0.03	no	yes	yes	no
RI_5934	ENSG00000147140	NONO	RI	no	X	+	-0.012	0.66073	1	71297835	71298508	160	1	168	0	318	159	0.988	1	0.988	1	no	yes	yes	no
RI_5522	ENSG00000187514	PTMA	RI	no	2	+	0	1	1	231711347	231711983	1	3907	2	2645	318	159	0	0	0	0	no_difference	no_difference	no_difference	no_difference
RI_3054	ENSG00000115053	NCL	RI	no	2	-	-0.001	1	1	231458265	231459125	0	1248	3	1300	318	159	0	0.001	0	0.001	no	yes	yes	no
RI_488	ENSG00000111144	LTA4H	RI	no	12	-	0.001	1	1	96009093	96013258	3	271	3	288	318	159	0.006	0.005	0.006	0.005	yes	no	no	yes
RI_6618	ENSG00000129255	MPDU1	RI	no	17	+	0.012	0.891502	1	7586691	7587271	22	31	14	21	318	159	0.262	0.25	0.262	0.25	yes	no	no	yes
RI_4835	ENSG00000090097	PCBP4	RI	no	3	-	-0.006	0.774748	1	51960525	51960898	3	252	5	211	318	159	0.006	0.012	0.006	0.012	no	yes	yes	no
RI_485	ENSG00000064961	HMG20B	RI	no	19	+	0.011	0.37327	0.809603	3572978	3573347	7	120	5	147	318	159	0.028	0.017	0.028	0.017	yes	no	no	yes
RI_6614	ENSG00000139641	ESYT1	RI	no	12	+	-0.003	1	1	56131039	56131316	0	288	1	200	288	159	0	0.003	0	0.003	no	yes	yes	no
RI_487	ENSG00000064961	HMG20B	RI	no	19	+	0	1	1	3576260	3576625	1	278	1	278	318	159	0.002	0.002	0.002	0.002	no_difference	no_difference	no_difference	no_difference
RI_5899	ENSG00000072778	ACADVL	RI	no	17	+	0.005	1	1	7220121	7220676	12	839	6	1221	318	159	0.007	0.002	0.007	0.002	yes	no	no	yes
RI_5286	ENSG00000101384	JAG1	RI	no	20	-	0.008	1	1	10648548	10649107	1	63	0	113	318	159	0.008	0	0.008	0	yes	no	no	yes
RI_8081	ENSG00000137309	HMGA1	RI	no	6	+	-0.112	0.381893	0.814741	34236872	34237317	11	1	46	1	318	159	0.846	0.958	0.846	0.958	no	yes	yes	no
RI_3063	ENSG00000115282	TTC31	RI	no	2	+	0.176	0.000336081	0.0267314	74490655	74491184	9	21	0	33	318	159	0.176	0	0.176	0	yes	no	no	yes
RI_3060	ENSG00000115282	TTC31	RI	no	2	+	0.04	0.405471	0.829665	74492138	74492445	4	29	3	43	232	159	0.086	0.046	0.086	0.046	yes	no	no	yes
RI_8082	ENSG00000137309	HMGA1	RI	no	6	+	-0.007	0.110262	0.537912	34236872	34237317	11	884	46	1740	318	159	0.006	0.013	0.006	0.013	no	yes	yes	no
RI_4830	ENSG00000146556	WASH2P	RI	no	2	+	0.158	0.415866	0.838176	113595692	113596203	4	4	3	7	316	159	0.335	0.177	0.335	0.177	yes	no	no	yes
RI_244	ENSG00000143669	LYST	RI	no	1	-	0.207	0.556661	0.944618	235766078	235766277	3	0	12	2	249	159	1	0.793	1	0.793	yes	no	no	yes
RI_243	ENSG00000272752	STAG3L5P-PVRIG2P-PILRB	RI	no	7	+	-0.051	0.31752	0.779853	100336113	100336337	28	1	38	0	238	159	0.949	1	0.949	1	no	yes	yes	no
RI_3068	ENSG00000160948	VPS28	RI	no	8	-	-0.014	0.41023	0.835098	144423600	144424132	26	254	26	199	276	159	0.056	0.07	0.056	0.07	no	yes	yes	no
RI_5282	ENSG00000076382	SPAG5	RI	no	17	-	-0.058	0.479802	0.88592	28578217	28578528	1	22	1	7	238	159	0.029	0.087	0.029	0.087	no	yes	yes	no
RI_7251	ENSG00000104731	KLHDC4	RI	no	16	-	0.2	0.579241	0.968629	87755193	87756477	4	0	8	1	318	159	1	0.8	1	0.8	yes	no	no	yes
RI_5898	ENSG00000072778	ACADVL	RI	no	17	+	0.007	0.258561	0.721922	7222666	7223237	31	526	39	880	318	159	0.029	0.022	0.029	0.022	yes	no	no	yes
RI_7399	ENSG00000169908	TM4SF1	RI	no	3	-	0.577	0.324047	0.784574	149375442	149375769	2	0	4	3	289	159	1	0.423	1	0.423	yes	no	no	yes
RI_5548	ENSG00000161265	U2AF1L4	RI	no	19	-	-0.223	0.373387	0.809603	35743154	35743345	4	5	6	3	248	159	0.339	0.562	0.339	0.562	no	yes	yes	no
RI_3719	ENSG00000168268	NT5DC2	RI	no	3	-	0.002	1	1	52527616	52527931	3	611	1	459	268	159	0.003	0.001	0.003	0.001	yes	no	no	yes
RI_3248	ENSG00000136718	IMP4	RI	no	2	+	-0.01	0.641198	1	130342893	130343194	9	98	18	160	308	159	0.045	0.055	0.045	0.055	no	yes	yes	no
RI_3249	ENSG00000136718	IMP4	RI	no	2	+	-0.034	0.648988	1	130342893	130343194	9	25	18	40	281	159	0.169	0.203	0.169	0.203	no	yes	yes	no
RI_3246	ENSG00000136718	IMP4	RI	no	2	+	-0.001	1	1	130345778	130346112	1	261	2	333	242	159	0.003	0.004	0.003	0.004	no	yes	yes	no
RI_3247	ENSG00000136718	IMP4	RI	no	2	+	0.019	0.0700945	0.482113	130346017	130346249	7	187	2	248	246	159	0.024	0.005	0.024	0.005	yes	no	no	yes
RI_3244	ENSG00000136718	IMP4	RI	no	2	+	0.017	0.350013	0.794628	130345375	130345699	5	189	0	241	239	159	0.017	0	0.017	0	yes	no	no	yes
RI_3245	ENSG00000136718	IMP4	RI	no	2	+	0.089	0.31266	0.775897	130345375	130345699	22	0	16	1	248	159	1	0.911	1	0.911	yes	no	no	yes
RI_3243	ENSG00000175224	ATG13	RI	no	11	+	0.043	0.539484	0.933268	46668498	46668910	20	0	90	2	318	159	1	0.957	1	0.957	yes	no	no	yes
RI_3240	ENSG00000153094	BCL2L11	RI	no	2	+	0.714	0.405454	0.829665	111123732	111124139	1	0	4	5	318	159	1	0.286	1	0.286	yes	no	no	yes
RI_3713	ENSG00000168476	REEP4	RI	no	8	-	-0.571	0.333024	0.784574	22138906	22139529	6	4	2	0	318	159	0.429	1	0.429	1	no	yes	yes	no
RI_799	ENSG00000133275	CSNK1G2	RI	no	19	+	0.009	1	1	1978304	1978511	3	201	0	218	254	159	0.009	0	0.009	0	yes	no	no	yes
RI_8028	ENSG00000108465	CDK5RAP3	RI	no	17	+	0.053	0.158071	0.615389	47981436	47981768	74	0	64	2	285	159	1	0.947	1	0.947	yes	no	no	yes
RI_3396	ENSG00000119403	PHF19	RI	no	9	-	-0.059	0.242626	0.703389	120865709	120866096	0	18	1	8	318	159	0	0.059	0	0.059	no	yes	yes	no
RI_3397	ENSG00000119403	PHF19	RI	no	9	-	-1	0.122322	0.567041	120865709	120866096	0	4	1	0	318	159	0	1	0	1	no	yes	yes	no
RI_790	ENSG00000205250	E2F4	RI	no	16	+	0.196	0.436677	0.85159	67192760	67193170	8	2	7	4	277	159	0.697	0.501	0.697	0.501	yes	no	no	yes
RI_791	ENSG00000205250	E2F4	RI	no	16	+	-0.05	0.173022	0.626564	67192760	67193170	76	2	81	0	318	159	0.95	1	0.95	1	no	yes	yes	no
RI_6052	ENSG00000142208	AKT1	RI	no	14	-	-0.046	0.200175	0.672017	104770744	104772452	83	2	77	0	318	159	0.954	1	0.954	1	no	yes	yes	no
RI_7995	ENSG00000177082	WDR73	RI	no	15	-	-0.169	0.0286427	0.341609	84645470	84646348	0	17	3	8	294	159	0	0.169	0	0.169	no	yes	yes	no
RI_794	ENSG00000102103	PQBP1	RI	no	X	+	0.727	0.0131791	0.239073	48902232	48902795	9	0	3	4	318	159	1	0.273	1	0.273	yes	no	no	yes
RI_795	ENSG00000102103	PQBP1	RI	no	X	+	0.019	0.163742	0.62018	48902232	48902795	9	135	3	112	318	159	0.032	0.013	0.032	0.013	yes	no	no	yes
RI_796	ENSG00000102103	PQBP1	RI	no	X	+	0.257	0.0814866	0.496604	48902232	48902795	12	9	3	9	318	159	0.4	0.143	0.4	0.143	yes	no	no	yes
RI_3331	ENSG00000142684	ZNF593	RI	no	1	+	0.004	1	1	26170417	26170873	1	149	0	163	252	159	0.004	0	0.004	0	yes	no	no	yes
RI_7529	ENSG00000140682	TGFB1I1	RI	no	16	+	-0.001	1	1	31473440	31473734	6	657	2	192	283	159	0.005	0.006	0.005	0.006	no	yes	yes	no
RI_6303	ENSG00000106263	EIF3B	RI	no	7	+	0.028	0.419894	0.838336	2366316	2366743	63	0	58	1	264	159	1	0.972	1	0.972	yes	no	no	yes
RI_3885	ENSG00000071564	TCF3	RI	no	19	-	0.004	1	1	1609292	1611849	1	134	0	91	318	159	0.004	0	0.004	0	yes	no	no	yes
RI_2281	ENSG00000178761	FAM219B	RI	no	15	-	0.016	0.401041	0.827715	74904663	74906365	4	58	3	85	318	159	0.033	0.017	0.033	0.017	yes	no	no	yes
RI_2280	ENSG00000178761	FAM219B	RI	no	15	-	-0.318	0.156811	0.612987	74899991	74902063	2	8	3	2	318	159	0.111	0.429	0.111	0.429	no	yes	yes	no
RI_2283	ENSG00000178761	FAM219B	RI	no	15	-	0.01	0.437737	0.851857	74904663	74905231	3	89	2	137	318	159	0.017	0.007	0.017	0.007	yes	no	no	yes
RI_2282	ENSG00000178761	FAM219B	RI	no	15	-	0.024	0.440622	0.853723	74899991	74902786	1	20	0	27	318	159	0.024	0	0.024	0	yes	no	no	yes
RI_2284	ENSG00000182774	RPS17	RI	no	15	-	0	1	1	82536754	82538371	1	1716	0	1227	318	159	0	0	0	0	no_difference	no_difference	no_difference	no_difference
RI_2287	ENSG00000143578	CREB3L4	RI	no	1	+	0.14	0.116127	0.553341	153972743	153973078	3	10	0	9	293	159	0.14	0	0.14	0	yes	no	no	yes
RI_2538	ENSG00000092010	PSME1	RI	no	14	+	-0.002	1	1	24138048	24138263	2	552	2	328	236	159	0.002	0.004	0.002	0.004	no	yes	yes	no
RI_2824	ENSG00000164877	MICALL2	RI	no	7	-	0.023	0.134248	0.58753	1440590	1442484	4	68	1	89	318	159	0.029	0.006	0.029	0.006	yes	no	no	yes
RI_2535	ENSG00000182473	EXOC7	RI	no	17	-	0.185	0.132562	0.586575	76087653	76088562	5	8	1	9	318	159	0.238	0.053	0.238	0.053	yes	no	no	yes
RI_2531	ENSG00000105443	CYTH2	RI	no	19	+	0.013	0.500548	0.90431	48474837	48478145	7	89	4	79	318	159	0.038	0.025	0.038	0.025	yes	no	no	yes
RI_3809	ENSG00000169057	MECP2	RI	no	X	-	0.057	0.235269	0.693366	154031063	154031450	48	0	66	2	318	159	1	0.943	1	0.943	yes	no	no	yes
RI_4086	ENSG00000123154	WDR83	RI	no	19	+	-0.028	0.289099	0.759383	12669754	12670080	0	35	2	45	241	159	0	0.028	0	0.028	no	yes	yes	no
RI_664	ENSG00000108641	B9D1	RI	no	17	-	1	0.143353	0.596886	19343169	19343857	4	0	0	1	318	159	1	0	1	0	yes	no	no	yes
RI_665	ENSG00000108641	B9D1	RI	no	17	-	1	0.143353	0.596886	19343169	19343857	4	0	0	1	318	159	1	0	1	0	yes	no	no	yes
RI_666	ENSG00000108641	B9D1	RI	no	17	-	0.034	0.0931479	0.519685	19343169	19343857	4	56	0	49	318	159	0.034	0	0.034	0	yes	no	no	yes
RI_660	ENSG00000171680	PLEKHG5	RI	no	1	-	0.065	0.390793	0.82266	6467824	6468586	27	0	29	1	318	159	1	0.935	1	0.935	yes	no	no	yes
RI_661	ENSG00000037042	TUBG2	RI	no	17	+	-0.524	0.139763	0.592714	42660638	42661391	1	3	4	1	318	159	0.143	0.667	0.143	0.667	no	yes	yes	no
RI_662	ENSG00000108342	CSF3	RI	no	17	+	0.02	0.961798	1	40016232	40016631	2	0	97	1	318	159	1	0.98	1	0.98	yes	no	no	yes
RI_4538	ENSG00000103876	FAH	RI	no	15	+	-0.115	0.30783	0.770476	80152793	80153135	27	18	31	13	318	159	0.429	0.544	0.429	0.544	no	yes	yes	no
RI_4831	ENSG00000146556	WASH2P	RI	no	2	+	-0.006	0.712482	1	113595692	113596203	4	104	3	58	318	159	0.019	0.025	0.019	0.025	no	yes	yes	no
RI_5627	ENSG00000175197	DDIT3	RI	no	12	-	0.035	0.675411	1	57517268	57517753	13	0	47	1	268	159	1	0.965	1	0.965	yes	no	no	yes
RI_466	ENSG00000140553	UNC45A	RI	no	15	+	0.007	1	1	90935945	90936460	4	198	1	154	318	159	0.01	0.003	0.01	0.003	yes	no	no	yes
RI_467	ENSG00000140553	UNC45A	RI	no	15	+	0.965	0.000889137	0.0452148	90935945	90936460	4	0	1	14	312	159	1	0.035	1	0.035	yes	no	no	yes
RI_464	ENSG00000130396	AFDN	RI	no	6	+	0.183	0.280965	0.746831	167965756	167966045	10	0	15	2	268	159	1	0.817	1	0.817	yes	no	no	yes
RI_465	ENSG00000140553	UNC45A	RI	no	15	+	-0.002	0.754517	1	90949653	90950267	7	400	8	351	318	159	0.009	0.011	0.009	0.011	no	yes	yes	no
RI_3481	ENSG00000255104	AC005324.4	RI	no	17	+	-0.118	0.362428	0.802742	15700047	15700366	21	3	21	1	262	159	0.809	0.927	0.809	0.927	no	yes	yes	no
RI_469	ENSG00000167716	WDR81	RI	no	17	+	-0.222	0.149209	0.605027	1735571	1736218	28	4	14	0	318	159	0.778	1	0.778	1	no	yes	yes	no
RI_2759	ENSG00000102119	EMD	RI	no	X	+	-0.008	0.313893	0.777091	154379941	154380367	4	457	7	290	318	159	0.004	0.012	0.004	0.012	no	yes	yes	no
RI_2758	ENSG00000102119	EMD	RI	no	X	+	-0.062	0.0459139	0.411989	154379941	154380367	150	5	109	0	318	159	0.938	1	0.938	1	no	yes	yes	no
RI_5394	ENSG00000084636	COL16A1	RI	no	1	-	0.5	0.188428	0.651356	31656097	31656444	9	0	2	1	318	159	1	0.5	1	0.5	yes	no	no	yes
RI_2752	ENSG00000174851	YIF1A	RI	no	11	-	0.667	0.540809	0.933268	66287211	66287676	1	0	1	1	318	159	1	0.333	1	0.333	yes	no	no	yes
RI_2750	ENSG00000006712	PAF1	RI	no	19	-	-0.008	1	1	39389479	39389761	0	243	3	234	251	159	0	0.008	0	0.008	no	yes	yes	no
RI_2754	ENSG00000174851	YIF1A	RI	no	11	-	-0.002	1	1	66284579	66284966	1	345	3	440	247	159	0.002	0.004	0.002	0.004	no	yes	yes	no
RI_3935	ENSG00000102125	TAZ	RI	no	X	+	1	0.160443	0.619155	154420031	154420264	1	0	0	3	227	159	1	0	1	0	yes	no	no	yes
RI_3936	ENSG00000102125	TAZ	RI	no	X	+	0.034	0.0858974	0.500429	154420031	154420264	4	65	0	61	275	159	0.034	0	0.034	0	yes	no	no	yes
RI_3930	ENSG00000125826	RBCK1	RI	no	20	+	-0.118	0.576132	0.96499	428490	429094	15	1	7	0	318	159	0.882	1	0.882	1	no	yes	yes	no
RI_5657	ENSG00000114867	EIF4G1	RI	no	3	+	-0.114	0.188846	0.651614	184331265	184331606	20	2	54	1	268	159	0.856	0.97	0.856	0.97	no	yes	yes	no
RI_4996	ENSG00000137802	MAPKBP1	RI	no	15	+	1	0.0177676	0.268854	41819245	41819650	4	0	0	3	318	159	1	0	1	0	yes	no	no	yes
RI_5710	ENSG00000129197	RPAIN	RI	no	17	+	0.011	0.629585	1	5425970	5426299	4	56	3	62	311	159	0.035	0.024	0.035	0.024	yes	no	no	yes
RI_5711	ENSG00000129197	RPAIN	RI	no	17	+	1	0.208422	0.679648	5425970	5428211	1	0	0	2	318	159	1	0	1	0	yes	no	no	yes
RI_5718	ENSG00000117385	P3H1	RI	no	1	-	0	1	1	42754868	42755217	19	584	14	431	318	159	0.016	0.016	0.016	0.016	no_difference	no_difference	no_difference	no_difference
RI_5719	ENSG00000117385	P3H1	RI	no	1	-	0.454	0.136033	0.587707	42754868	42755217	7	0	4	2	264	159	1	0.546	1	0.546	yes	no	no	yes
RI_801	ENSG00000110697	PITPNM1	RI	no	11	-	-0.395	0.0847835	0.500429	67499770	67500009	0	6	2	2	244	159	0	0.395	0	0.395	no	yes	yes	no
RI_5574	ENSG00000213024	NUP62	RI	no	19	-	-0.304	3.10035e-06	0.00060108	49927693	49929504	96	31	125	6	318	159	0.608	0.912	0.608	0.912	no	yes	yes	no
RI_5575	ENSG00000213024	NUP62	RI	no	19	-	-0.164	0.00371812	0.111977	49927693	49929504	96	73	125	49	318	159	0.397	0.561	0.397	0.561	no	yes	yes	no
RI_804	ENSG00000110697	PITPNM1	RI	no	11	-	0.005	1	1	67493687	67494070	1	136	0	128	242	159	0.005	0	0.005	0	yes	no	no	yes
RI_1634	ENSG00000095906	NUBP2	RI	no	16	+	-0.029	0.399171	0.826755	1787940	1788207	56	1	67	0	267	159	0.971	1	0.971	1	no	yes	yes	no
RI_806	ENSG00000125733	TRIP10	RI	no	19	+	0.002	1	1	6743193	6743598	1	238	0	278	318	159	0.002	0	0.002	0	yes	no	no	yes
RI_807	ENSG00000125733	TRIP10	RI	no	19	+	-0.003	1	1	6750291	6750633	0	290	1	232	238	159	0	0.003	0	0.003	no	yes	yes	no
RI_5084	ENSG00000124214	STAU1	RI	no	20	-	-0.041	0.0317684	0.361694	49117776	49118096	177	5	194	0	243	159	0.959	1	0.959	1	no	yes	yes	no
RI_7825	ENSG00000154545	MAGED4	RI	no	X	+	-0.255	0.647004	1	52191430	52191873	5	1	2	0	272	159	0.745	1	0.745	1	no	yes	yes	no
RI_5080	ENSG00000115694	STK25	RI	no	2	-	0.027	0.232784	0.693366	241498234	241498732	224	0	146	2	318	159	1	0.973	1	0.973	yes	no	no	yes
RI_6122	ENSG00000205593	DENND6B	RI	no	22	-	-0.071	0.397663	0.826493	50313813	50314272	3	17	5	14	318	159	0.081	0.152	0.081	0.152	no	yes	yes	no
RI_5152	ENSG00000124593	AL365205.1	RI	no	6	+	-0.25	0.29213	0.761246	41783461	41784238	12	2	8	0	318	159	0.75	1	0.75	1	no	yes	yes	no
RI_1129	ENSG00000156976	EIF4A2	RI	no	3	+	-0.003	1	1	186784563	186786051	1	253	2	212	318	159	0.002	0.005	0.002	0.005	no	yes	yes	no
RI_5155	ENSG00000124593	AL365205.1	RI	no	6	+	-0.133	0.601118	0.98437	41783461	41784238	12	3	8	1	318	159	0.667	0.8	0.667	0.8	no	yes	yes	no
RI_5405	ENSG00000173039	RELA	RI	no	11	-	0.004	1	1	65661936	65662205	4	530	1	497	248	159	0.005	0.001	0.005	0.001	yes	no	no	yes
RI_935	ENSG00000129351	ILF3	RI	no	19	+	0.006	0.532329	0.926646	10683916	10685765	7	212	2	101	318	159	0.016	0.01	0.016	0.01	yes	no	no	yes
RI_4973	ENSG00000099622	CIRBP	RI	no	19	+	0.006	1	1	1271139	1271467	5	581	0	431	240	159	0.006	0	0.006	0	yes	no	no	yes
RI_4972	ENSG00000099622	CIRBP	RI	no	19	+	0.08	2.91776e-08	7.5424e-06	1271980	1273172	113	384	38	373	318	159	0.128	0.048	0.128	0.048	yes	no	no	yes
RI_931	ENSG00000179094	PER1	RI	no	17	-	-0.024	0.70051	1	8146896	8147381	0	5	1	20	318	159	0	0.024	0	0.024	no	yes	yes	no
RI_933	ENSG00000129351	ILF3	RI	no	19	+	0.134	0.669853	1	10683916	10685765	7	4	2	2	318	159	0.467	0.333	0.467	0.333	yes	no	no	yes
RI_1705	ENSG00000143416	SELENBP1	RI	no	1	-	1	0.0162023	0.265924	151369003	151369554	8	0	0	2	318	159	1	0	1	0	yes	no	no	yes
RI_1704	ENSG00000143416	SELENBP1	RI	no	1	-	0.015	0.314595	0.777649	151369003	151369554	8	268	0	115	318	159	0.015	0	0.015	0	yes	no	no	yes
RI_1707	ENSG00000143416	SELENBP1	RI	no	1	-	0.015	0.113527	0.548849	151369003	151369769	11	244	2	143	316	159	0.022	0.007	0.022	0.007	yes	no	no	yes
RI_1706	ENSG00000143416	SELENBP1	RI	no	1	-	-0.003	1	1	151365767	151366453	1	346	1	132	318	159	0.001	0.004	0.001	0.004	no	yes	yes	no
RI_5882	ENSG00000072778	ACADVL	RI	no	17	+	0.064	0.063533	0.466594	7224320	7224552	3	24	1	64	248	159	0.074	0.01	0.074	0.01	yes	no	no	yes
RI_3721	ENSG00000112146	FBXO9	RI	no	6	+	0.37	0.0529811	0.441219	53092733	53093561	13	0	17	5	318	159	1	0.63	1	0.63	yes	no	no	yes
RI_1709	ENSG00000143416	SELENBP1	RI	no	1	-	0.014	0.531302	0.925899	151365188	151365684	5	181	0	88	318	159	0.014	0	0.014	0	yes	no	no	yes
RI_4371	ENSG00000167996	FTH1	RI	no	11	-	-0.909	0	0	61967311	61967633	42	257	101	0	258	159	0.091	1	0.091	1	no	yes	yes	no
RI_1385	ENSG00000242372	EIF6	RI	no	20	-	0	1	1	35284175	35284492	3	884	3	835	277	159	0.002	0.002	0.002	0.002	no_difference	no_difference	no_difference	no_difference
RI_5526	ENSG00000100722	ZC3H14	RI	no	14	+	-0.023	0.0992848	0.527325	88609266	88609803	0	92	6	126	318	159	0	0.023	0	0.023	no	yes	yes	no
RI_7714	ENSG00000188130	MAPK12	RI	no	22	-	0.288	0.036632	0.381317	50255614	50256199	29	1	22	6	318	159	0.935	0.647	0.935	0.647	yes	no	no	yes
RI_5651	ENSG00000182670	TTC3	RI	no	21	+	0.074	0.849961	1	37087832	37088346	3	0	25	1	318	159	1	0.926	1	0.926	yes	no	no	yes
RI_5972	ENSG00000170445	HARS	RI	no	5	-	-0.132	0.647925	1	140677654	140679127	5	1	11	1	318	159	0.714	0.846	0.714	0.846	no	yes	yes	no
RI_1413	ENSG00000165782	TMEM55B	RI	no	14	-	-0.002	1	1	20457857	20459296	0	163	1	244	318	159	0	0.002	0	0.002	no	yes	yes	no
RI_1412	ENSG00000165782	TMEM55B	RI	no	14	-	0.03	0.680157	1	20457857	20458702	43	1	50	2	318	159	0.956	0.926	0.956	0.926	yes	no	no	yes
RI_1415	ENSG00000104805	NUCB1	RI	no	19	+	0.003	1	1	48919029	48919286	5	1270	0	998	229	159	0.003	0	0.003	0	yes	no	no	yes
RI_7904	ENSG00000130714	POMT1	RI	no	9	+	0	0.976514	1	131509902	131510415	6	116	5	99	318	159	0.025	0.025	0.025	0.025	no_difference	no_difference	no_difference	no_difference
RI_3722	ENSG00000112146	FBXO9	RI	no	6	+	-0.011	0.416706	0.838176	53092733	53093561	14	195	21	218	318	159	0.035	0.046	0.035	0.046	no	yes	yes	no
RI_8089	ENSG00000124067	SLC12A4	RI	no	16	-	0.012	0.53024	0.924567	67950653	67951060	6	195	2	309	318	159	0.015	0.003	0.015	0.003	yes	no	no	yes
RI_7955	ENSG00000161544	CYGB	RI	no	17	-	1	0.0412844	0.399159	76528056	76528611	2	0	0	4	225	159	1	0	1	0	yes	no	no	yes
RI_6532	ENSG00000168283	BMI1	RI	no	10	+	0.024	0.0883434	0.503752	22326430	22326986	5	101	0	135	318	159	0.024	0	0.024	0	yes	no	no	yes
RI_38	ENSG00000184702	SEPT5	RI	no	22	+	-0.008	1	1	19721821	19722339	0	99	1	63	318	159	0	0.008	0	0.008	no	yes	yes	no
RI_6537	ENSG00000054356	PTPRN	RI	no	2	-	-0.003	1	1	219294974	219296345	0	56	1	153	318	159	0	0.003	0	0.003	no	yes	yes	no
RI_6535	ENSG00000105204	DYRK1B	RI	no	19	-	0.169	0.17589	0.629878	39826671	39826987	13	0	30	4	242	159	1	0.831	1	0.831	yes	no	no	yes
RI_7829	ENSG00000173575	CHD2	RI	no	15	+	0.094	0.109436	0.536286	93014695	93014909	37	0	45	3	247	159	1	0.906	1	0.906	yes	no	no	yes
RI_6539	ENSG00000165644	COMTD1	RI	no	10	-	0.419	0.0747422	0.488435	75234937	75235178	11	0	4	2	229	159	1	0.581	1	0.581	yes	no	no	yes
RI_6538	ENSG00000165644	COMTD1	RI	no	10	-	0.095	0.131559	0.585504	75234937	75235178	11	38	4	35	225	159	0.17	0.075	0.17	0.075	yes	no	no	yes
RI_4027	ENSG00000133858	ZFC3H1	RI	no	12	-	-0.055	0.0136277	0.242949	71611057	71611887	1	65	8	59	318	159	0.008	0.063	0.008	0.063	no	yes	yes	no
RI_4024	ENSG00000127948	POR	RI	no	7	+	0.012	0.135255	0.58753	75986158	75986855	5	260	0	320	253	159	0.012	0	0.012	0	yes	no	no	yes
RI_4751	ENSG00000119760	SUPT7L	RI	no	2	-	0.032	0.0442566	0.406821	27660983	27662281	10	106	3	113	318	159	0.045	0.013	0.045	0.013	yes	no	no	yes
RI_4750	ENSG00000119760	SUPT7L	RI	no	2	-	0.177	0.0452494	0.411989	27660983	27662281	10	15	3	19	318	159	0.25	0.073	0.25	0.073	yes	no	no	yes
RI_4753	ENSG00000103042	SLC38A7	RI	no	16	-	-0.001	0.982358	1	58675939	58676346	5	114	2	45	318	159	0.021	0.022	0.021	0.022	no	yes	yes	no
RI_3724	ENSG00000100003	SEC14L2	RI	no	22	+	0.016	0.67153	1	30415758	30416087	1	41	0	39	240	159	0.016	0	0.016	0	yes	no	no	yes
RI_4597	ENSG00000167965	MLST8	RI	no	16	+	0.393	0.0317538	0.361694	2206357	2206659	16	4	6	8	227	159	0.737	0.344	0.737	0.344	yes	no	no	yes
RI_4592	ENSG00000160752	FDPS	RI	no	1	+	0.385	0.00909657	0.184429	155318168	155318687	25	0	16	5	318	159	1	0.615	1	0.615	yes	no	no	yes
RI_4599	ENSG00000167965	MLST8	RI	no	16	+	0.523	0.000210679	0.0192213	2206357	2206659	16	5	6	21	232	159	0.687	0.164	0.687	0.164	yes	no	no	yes
RI_4598	ENSG00000167965	MLST8	RI	no	16	+	0.019	0.219508	0.680249	2206357	2206659	16	226	6	153	245	159	0.044	0.025	0.044	0.025	yes	no	no	yes
RI_7480	ENSG00000005700	IBTK	RI	no	6	-	-0.005	1	1	82191072	82191879	0	84	1	92	318	159	0	0.005	0	0.005	no	yes	yes	no
RI_7482	ENSG00000196497	IPO4	RI	no	14	-	0.001	1	1	24188343	24188638	1	88	1	102	286	159	0.006	0.005	0.006	0.005	yes	no	no	yes
RI_7484	ENSG00000196497	IPO4	RI	no	14	-	0.006	0.908396	1	24188551	24188797	2	112	1	115	238	159	0.012	0.006	0.012	0.006	yes	no	no	yes
RI_7488	ENSG00000112739	PRPF4B	RI	no	6	+	0.054	0.463852	0.874692	4061654	4062299	2	8	5	41	318	159	0.111	0.057	0.111	0.057	yes	no	no	yes
RI_600	ENSG00000030582	GRN	RI	no	17	+	0	1	1	44349157	44349551	2	3352	1	3142	281	159	0	0	0	0	no_difference	no_difference	no_difference	no_difference
RI_6282	ENSG00000136247	ZDHHC4	RI	no	7	+	-0.096	0.840288	1	6577433	6577720	2	1	3	1	249	159	0.561	0.657	0.561	0.657	no	yes	yes	no
RI_320	ENSG00000137133	HINT2	RI	no	9	-	-0.312	0.399277	0.826755	35812973	35813338	2	1	10	1	267	159	0.544	0.856	0.544	0.856	no	yes	yes	no
RI_322	ENSG00000167508	MVD	RI	no	16	-	0.003	1	1	88657435	88658029	2	128	2	183	318	159	0.008	0.005	0.008	0.005	yes	no	no	yes
RI_5211	ENSG00000163703	CRELD1	RI	no	3	+	-0.002	1	1	9943076	9943515	2	325	4	390	318	159	0.003	0.005	0.003	0.005	no	yes	yes	no
RI_324	ENSG00000079819	EPB41L2	RI	no	6	-	0.047	0.483517	0.886448	130869851	130870126	251	38	50	10	252	159	0.806	0.759	0.806	0.759	yes	no	no	yes
RI_327	ENSG00000106261	ZKSCAN1	RI	no	7	+	-1	0.0614391	0.462926	100023418	100023932	0	3	2	0	248	159	0	1	0	1	no	yes	yes	no
RI_6448	ENSG00000034677	RNF19A	RI	no	8	-	0.1	0.4635	0.87456	100287500	100288267	13	0	18	1	318	159	1	0.9	1	0.9	yes	no	no	yes
RI_329	ENSG00000110619	CARS	RI	no	11	-	-0.005	1	1	3026675	3029084	1	253	4	266	318	159	0.002	0.007	0.002	0.007	no	yes	yes	no
RI_328	ENSG00000178498	DTX3	RI	no	12	+	0.8	0.0340955	0.365966	57605988	57606252	4	0	3	6	318	159	1	0.2	1	0.2	yes	no	no	yes
RI_6445	ENSG00000265681	RPL17	RI	no	18	-	-0.037	0.26283	0.725886	49491531	49491833	394	52	398	41	309	159	0.796	0.833	0.796	0.833	no	yes	yes	no
RI_6443	ENSG00000167964	RAB26	RI	no	16	+	0.163	0.0775112	0.488435	2152988	2153222	6	13	2	20	258	159	0.221	0.058	0.221	0.058	yes	no	no	yes
RI_7138	ENSG00000196547	MAN2A2	RI	no	15	+	1	0.00305294	0.101455	90913272	90913638	6	0	0	4	318	159	1	0	1	0	yes	no	no	yes
RI_7695	ENSG00000071082	RPL31	RI	no	2	+	-0.001	1	1	101002292	101002808	1	2841	3	2192	318	159	0	0.001	0	0.001	no	yes	yes	no
RI_4624	ENSG00000161996	WDR90	RI	no	16	+	0.048	0.305324	0.769386	666454	666792	2	27	0	15	232	159	0.048	0	0.048	0	yes	no	no	yes
RI_7130	ENSG00000103202	NME4	RI	no	16	+	-0.8	0.00306469	0.101455	398207	399123	3	6	9	0	318	159	0.2	1	0.2	1	no	yes	yes	no
RI_5640	ENSG00000124356	STAMBP	RI	no	2	+	-0.118	0.116533	0.553575	73847386	73847753	35	3	28	0	248	159	0.882	1	0.882	1	no	yes	yes	no
RI_7132	ENSG00000103202	NME4	RI	no	16	+	-0.027	0.0277426	0.34138	398207	399123	3	164	9	121	318	159	0.009	0.036	0.009	0.036	no	yes	yes	no
RI_7136	ENSG00000196547	MAN2A2	RI	no	15	+	1	0.334202	0.784574	90912042	90912664	1	0	0	1	318	159	1	0	1	0	yes	no	no	yes
RI_6842	ENSG00000187091	PLCD1	RI	no	3	-	-0.017	0.216709	0.679648	38008457	38009158	1	88	4	85	318	159	0.006	0.023	0.006	0.023	no	yes	yes	no
RI_4406	ENSG00000075826	SEC31B	RI	no	10	-	0.556	0.298984	0.764811	100488857	100489398	5	2	0	1	318	159	0.556	0	0.556	0	yes	no	no	yes
RI_3179	ENSG00000134901	KDELC1	RI	no	13	-	0.515	0.199938	0.672017	102790900	102791430	5	1	1	2	316	159	0.716	0.201	0.716	0.201	yes	no	no	yes
RI_7759	ENSG00000111011	RSRC2	RI	no	12	-	-0.021	0.153773	0.610146	122518838	122521428	0	142	5	119	318	159	0	0.021	0	0.021	no	yes	yes	no
RI_6199	ENSG00000178038	ALS2CL	RI	no	3	-	0.062	0.220785	0.681486	46676641	46677022	3	27	0	13	268	159	0.062	0	0.062	0	yes	no	no	yes
RI_6198	ENSG00000178038	ALS2CL	RI	no	3	-	0.115	0.0250568	0.321648	46674565	46675976	6	23	0	18	318	159	0.115	0	0.115	0	yes	no	no	yes
RI_498	ENSG00000064545	TMEM161A	RI	no	19	-	0.099	0.259072	0.722102	19121341	19121668	29	0	16	1	279	159	1	0.901	1	0.901	yes	no	no	yes
RI_6663	ENSG00000065357	DGKA	RI	no	12	+	0.031	0.182636	0.641556	55939414	55940433	10	71	8	111	318	159	0.066	0.035	0.066	0.035	yes	no	no	yes
RI_492	ENSG00000051523	CYBA	RI	no	16	-	0	1	1	88646754	88647175	3	1044	2	948	318	159	0.001	0.001	0.001	0.001	no_difference	no_difference	no_difference	no_difference
RI_491	ENSG00000051523	CYBA	RI	no	16	-	-0.028	0.113749	0.548849	88646754	88647175	277	4	246	0	318	159	0.972	1	0.972	1	no	yes	yes	no
RI_497	ENSG00000064545	TMEM161A	RI	no	19	-	0.2	0.0426252	0.402783	19132351	19132754	3	6	0	11	318	159	0.2	0	0.2	0	yes	no	no	yes
RI_496	ENSG00000064545	TMEM161A	RI	no	19	-	0.012	0.234533	0.693366	19132351	19132754	3	130	0	164	306	159	0.012	0	0.012	0	yes	no	no	yes
RI_3011	ENSG00000025434	NR1H3	RI	no	11	+	0.022	0.0761786	0.488435	47261546	47262018	9	161	1	97	318	159	0.027	0.005	0.027	0.005	yes	no	no	yes
RI_3010	ENSG00000174628	IQCK	RI	no	16	+	-0.154	0.0228049	0.310664	19763847	19764112	0	33	2	6	292	159	0	0.154	0	0.154	no	yes	yes	no
RI_7220	ENSG00000115286	NDUFS7	RI	no	19	+	-0.002	1	1	1388524	1388938	0	822	2	633	318	159	0	0.002	0	0.002	no	yes	yes	no
RI_7221	ENSG00000115286	NDUFS7	RI	no	19	+	-1	0.22472	0.681486	1388524	1388938	0	1	2	0	309	159	0	1	0	1	no	yes	yes	no
RI_8094	ENSG00000172432	GTPBP2	RI	no	6	-	1	0.143353	0.596886	43624887	43625560	4	0	0	1	318	159	1	0	1	0	yes	no	no	yes
RI_257	ENSG00000094631	HDAC6	RI	no	X	+	0.117	0.0655056	0.466594	48814674	48814893	8	30	1	22	251	159	0.145	0.028	0.145	0.028	yes	no	no	yes
RI_251	ENSG00000009830	POMT2	RI	no	14	-	-0.471	0.082248	0.497336	77278728	77279928	9	4	8	0	318	159	0.529	1	0.529	1	no	yes	yes	no
RI_253	ENSG00000009830	POMT2	RI	no	14	-	0.014	0.356969	0.79935	77278728	77279928	3	71	1	72	318	159	0.021	0.007	0.021	0.007	yes	no	no	yes
RI_4992	ENSG00000137802	MAPKBP1	RI	no	15	+	0.087	0.0226671	0.310664	41819245	41819650	4	21	0	31	318	159	0.087	0	0.087	0	yes	no	no	yes
RI_3238	ENSG00000108523	RNF167	RI	no	17	+	0.033	0.211352	0.679648	4940486	4940993	260	5	292	11	318	159	0.963	0.93	0.963	0.93	yes	no	no	yes
RI_3233	ENSG00000006744	ELAC2	RI	no	17	-	0.008	1	1	12994763	12995062	2	161	0	140	236	159	0.008	0	0.008	0	yes	no	no	yes
RI_3230	ENSG00000006744	ELAC2	RI	no	17	-	0.338	0.399518	0.826755	13002273	13002579	3	0	6	2	244	159	1	0.662	1	0.662	yes	no	no	yes
RI_3725	ENSG00000198677	TTC37	RI	no	5	-	-0.142	0.261472	0.724185	95516524	95516768	10	1	19	0	264	159	0.858	1	0.858	1	no	yes	yes	no
RI_3236	ENSG00000108523	RNF167	RI	no	17	+	-0.062	0.279613	0.746436	4940486	4940993	133	32	169	30	304	159	0.685	0.747	0.685	0.747	no	yes	yes	no
RI_3234	ENSG00000006744	ELAC2	RI	no	17	-	0.009	0.941101	1	12994763	12995062	18	1	16	1	242	159	0.922	0.913	0.922	0.913	yes	no	no	yes
RI_787	ENSG00000205250	E2F4	RI	no	16	+	0.109	0.0557903	0.441483	67192760	67193278	62	0	49	3	318	159	1	0.891	1	0.891	yes	no	no	yes
RI_786	ENSG00000182400	TRAPPC6B	RI	no	14	-	0.05	0.158207	0.615389	39158284	39159550	13	57	6	55	318	159	0.102	0.052	0.102	0.052	yes	no	no	yes
RI_785	ENSG00000182400	TRAPPC6B	RI	no	14	-	-0.038	0.722928	1	39158284	39159550	1	9	1	5	318	159	0.053	0.091	0.053	0.091	no	yes	yes	no
RI_784	ENSG00000142794	NBPF3	RI	no	1	+	-0.099	0.463265	0.87456	21466995	21467309	18	1	13	0	314	159	0.901	1	0.901	1	no	yes	yes	no
RI_783	ENSG00000171453	POLR1C	RI	no	6	+	0.889	0.0991973	0.527325	43519705	43520185	2	0	1	4	318	159	1	0.111	1	0.111	yes	no	no	yes
RI_780	ENSG00000171453	POLR1C	RI	no	6	+	0.005	1	1	43519705	43520185	2	130	1	150	318	159	0.008	0.003	0.008	0.003	yes	no	no	yes
RI_789	ENSG00000205250	E2F4	RI	no	16	+	0.006	0.605961	0.986197	67192760	67193170	8	185	7	214	296	159	0.023	0.017	0.023	0.017	yes	no	no	yes
RI_788	ENSG00000205250	E2F4	RI	no	16	+	0.154	0.00853068	0.181637	67192760	67193170	76	0	55	5	318	159	1	0.846	1	0.846	yes	no	no	yes
RI_6262	ENSG00000127054	INTS11	RI	no	1	-	0.008	1	1	1313034	1313592	4	258	0	274	318	159	0.008	0	0.008	0	yes	no	no	yes
RI_6261	ENSG00000127054	INTS11	RI	no	1	-	0.017	0.279278	0.746436	1312592	1312949	5	188	0	154	244	159	0.017	0	0.017	0	yes	no	no	yes
RI_6269	ENSG00000175832	ETV4	RI	no	17	-	-0.03	0.771081	1	43545273	43545668	3	10	8	21	318	159	0.13	0.16	0.13	0.16	no	yes	yes	no
RI_3658	ENSG00000177595	PIDD1	RI	no	11	-	-0.001	0.963478	1	799814	800244	3	71	3	68	274	159	0.024	0.025	0.024	0.025	no	yes	yes	no
RI_3129	ENSG00000160072	ATAD3B	RI	no	1	+	0.004	0.808329	1	1485781	1486235	2	69	1	48	318	159	0.014	0.01	0.014	0.01	yes	no	no	yes
RI_5937	ENSG00000140525	FANCI	RI	no	15	+	0.071	0.32217	0.784574	89281764	89283250	2	13	0	7	318	159	0.071	0	0.071	0	yes	no	no	yes
RI_3127	ENSG00000264538	SUZ12P1	RI	no	17	+	0.123	0.45574	0.869295	30768833	30769064	10	0	13	1	291	159	1	0.877	1	0.877	yes	no	no	yes
RI_3654	ENSG00000183323	CCDC125	RI	no	5	-	-0.736	0.217145	0.679648	69320236	69320583	1	2	2	0	222	159	0.264	1	0.264	1	no	yes	yes	no
RI_3125	ENSG00000264538	SUZ12P1	RI	no	17	+	1	0.33892	0.784574	30768833	30769064	1	0	0	1	227	159	1	0	1	0	yes	no	no	yes
RI_3651	ENSG00000185627	PSMD13	RI	no	11	+	-0.012	0.348512	0.793166	244040	244216	0	226	5	270	243	159	0	0.012	0	0.012	no	yes	yes	no
RI_3653	ENSG00000183323	CCDC125	RI	no	5	-	-0.409	0.250604	0.712532	69320236	69320583	1	4	2	1	277	159	0.125	0.534	0.125	0.534	no	yes	yes	no
RI_3120	ENSG00000185024	BRF1	RI	no	14	-	-0.049	0.0253096	0.323088	105219150	105220130	1	61	8	66	318	159	0.008	0.057	0.008	0.057	no	yes	yes	no
RI_3347	ENSG00000205220	PSMB10	RI	no	16	-	-0.004	1	1	67935962	67936312	2	351	2	170	269	159	0.003	0.007	0.003	0.007	no	yes	yes	no
RI_2838	ENSG00000197070	ARRDC1	RI	no	9	+	-0.133	0.654995	1	137612895	137613510	1	2	5	5	318	159	0.2	0.333	0.2	0.333	no	yes	yes	no
RI_3830	ENSG00000241973	PI4KA	RI	no	22	-	-0.16	0.214464	0.679648	20712692	20713390	21	2	18	0	318	159	0.84	1	0.84	1	no	yes	yes	no
RI_3832	ENSG00000177943	MAMDC4	RI	no	9	+	-0.846	0.30095	0.767088	136856463	136856826	1	3	1	0	292	159	0.154	1	0.154	1	no	yes	yes	no
RI_116	ENSG00000135775	COG2	RI	no	1	+	0.011	0.455945	0.869295	230669355	230671640	1	47	0	54	318	159	0.011	0	0.011	0	yes	no	no	yes
RI_2294	ENSG00000162300	ZFPL1	RI	no	11	+	0.443	0.247896	0.709384	65084518	65084800	6	0	2	1	253	159	1	0.557	1	0.557	yes	no	no	yes
RI_2831	ENSG00000165609	NUDT5	RI	no	10	-	0	0.97247	1	12170716	12170908	3	59	3	61	287	159	0.027	0.027	0.027	0.027	no_difference	no_difference	no_difference	no_difference
RI_2292	ENSG00000162300	ZFPL1	RI	no	11	+	0.229	0.336517	0.784574	65084241	65084800	6	4	2	4	318	159	0.429	0.2	0.429	0.2	yes	no	no	yes
RI_2293	ENSG00000162300	ZFPL1	RI	no	11	+	0.011	0.28394	0.753448	65084241	65084800	6	183	2	204	318	159	0.016	0.005	0.016	0.005	yes	no	no	yes
RI_5545	ENSG00000161960	EIF4A1	RI	no	17	+	0	1	1	7577568	7578244	10	3364	10	3325	278	159	0.002	0.002	0.002	0.002	no_difference	no_difference	no_difference	no_difference
RI_96	ENSG00000206503	HLA-A	RI	no	6	+	0.001	1	1	29944499	29945091	19	1234	25	1739	318	159	0.008	0.007	0.008	0.007	yes	no	no	yes
RI_97	ENSG00000206503	HLA-A	RI	no	6	+	-0.073	0	0	29944499	29945091	283	1529	515	1369	318	159	0.085	0.158	0.085	0.158	no	yes	yes	no
RI_677	ENSG00000172932	ANKRD13D	RI	no	11	+	0.256	0.224624	0.681486	67290077	67290446	8	0	15	3	274	159	1	0.744	1	0.744	yes	no	no	yes
RI_675	ENSG00000118894	EEF2KMT	RI	no	16	-	0.086	0.0426147	0.402783	5090083	5090565	3	21	0	34	240	159	0.086	0	0.086	0	yes	no	no	yes
RI_678	ENSG00000172932	ANKRD13D	RI	no	11	+	-0.013	0.446683	0.860627	67290077	67290446	3	99	6	114	266	159	0.018	0.031	0.018	0.031	no	yes	yes	no
RI_475	ENSG00000168701	TMEM208	RI	no	16	+	0.005	1	1	67228796	67229278	2	172	1	270	252	159	0.007	0.002	0.007	0.002	yes	no	no	yes
RI_474	ENSG00000168701	TMEM208	RI	no	16	+	0.012	0.194463	0.662883	67228494	67228881	16	231	15	352	318	159	0.033	0.021	0.033	0.021	yes	no	no	yes
RI_476	ENSG00000168701	TMEM208	RI	no	16	+	0.071	0.0384672	0.387419	67228494	67228881	4	28	0	32	297	159	0.071	0	0.071	0	yes	no	no	yes
RI_471	ENSG00000198912	C1orf174	RI	no	1	-	-0.006	1	1	3890568	3892996	0	79	1	82	318	159	0	0.006	0	0.006	no	yes	yes	no
RI_2637	ENSG00000111674	ENO2	RI	no	12	+	-0.023	0.0964575	0.524013	6916670	6917107	1	94	6	104	318	159	0.005	0.028	0.005	0.028	no	yes	yes	no
RI_2740	ENSG00000077380	DYNC1I2	RI	no	2	+	-0.002	1	1	171725918	171726293	0	428	1	284	270	159	0	0.002	0	0.002	no	yes	yes	no
RI_2742	ENSG00000179364	PACS2	RI	no	14	+	-0.014	0.325423	0.784574	105383358	105384463	0	130	2	70	318	159	0	0.014	0	0.014	no	yes	yes	no
RI_3901	ENSG00000144591	GMPPA	RI	no	2	+	-0.36	0.166077	0.621339	219505457	219505761	4	3	13	2	297	159	0.417	0.777	0.417	0.777	no	yes	yes	no
RI_3900	ENSG00000144591	GMPPA	RI	no	2	+	-0.021	0.0949541	0.522248	219505457	219505761	4	141	13	181	317	159	0.014	0.035	0.014	0.035	no	yes	yes	no
RI_3905	ENSG00000144591	GMPPA	RI	no	2	+	0.199	0.0934127	0.520226	219501475	219502037	40	9	27	14	318	159	0.69	0.491	0.69	0.491	yes	no	no	yes
RI_3904	ENSG00000144591	GMPPA	RI	no	2	+	0.003	1	1	219500120	219502037	3	170	2	173	318	159	0.009	0.006	0.009	0.006	yes	no	no	yes
RI_3907	ENSG00000138434	SSFA2	RI	no	2	+	-0.005	1	1	181915215	181918675	1	163	5	308	318	159	0.003	0.008	0.003	0.008	no	yes	yes	no
RI_3909	ENSG00000138434	SSFA2	RI	no	2	+	0.667	0.44876	0.862487	181915215	181918675	1	0	5	5	318	159	1	0.333	1	0.333	yes	no	no	yes
RI_7288	ENSG00000150630	VEGFC	RI	no	4	-	-0.005	0.781758	1	176727777	176727968	138	2	353	4	235	159	0.979	0.984	0.979	0.984	no	yes	yes	no
RI_5503	ENSG00000108963	DPH1	RI	no	17	+	-0.01	0.130951	0.584474	2035969	2036686	0	176	3	146	318	159	0	0.01	0	0.01	no	yes	yes	no
RI_5506	ENSG00000108963	DPH1	RI	no	17	+	0.016	0.476537	0.882135	2040217	2040605	3	99	0	104	288	159	0.016	0	0.016	0	yes	no	no	yes
RI_5505	ENSG00000108963	DPH1	RI	no	17	+	0.023	0.280885	0.746831	2041767	2043424	8	77	4	76	318	159	0.049	0.026	0.049	0.026	yes	no	no	yes
RI_5504	ENSG00000108963	DPH1	RI	no	17	+	0.273	0.0754033	0.488435	2040217	2040605	3	4	0	6	318	159	0.273	0	0.273	0	yes	no	no	yes
RI_7283	ENSG00000149136	SSRP1	RI	no	11	-	-0.002	1	1	57326702	57327514	0	319	1	202	318	159	0	0.002	0	0.002	no	yes	yes	no
RI_4962	ENSG00000112787	FBRSL1	RI	no	12	+	-0.014	0.655796	1	132574318	132574564	0	52	2	72	302	159	0	0.014	0	0.014	no	yes	yes	no
RI_4961	ENSG00000112787	FBRSL1	RI	no	12	+	0.49	0.643258	1	132574318	132574564	1	0	2	1	305	159	1	0.51	1	0.51	yes	no	no	yes
RI_6485	ENSG00000142186	SCYL1	RI	no	11	+	0.009	0.439166	0.853288	65538269	65538704	18	280	13	271	275	159	0.036	0.027	0.036	0.027	yes	no	no	yes
RI_1138	ENSG00000213672	NCKIPSD	RI	no	3	-	0.01	0.643653	1	48678876	48679183	2	88	1	137	243	159	0.015	0.005	0.015	0.005	yes	no	no	yes
RI_922	ENSG00000168438	CDC40	RI	no	6	+	0.005	1	1	110210706	110212272	1	105	0	69	318	159	0.005	0	0.005	0	yes	no	no	yes
RI_921	ENSG00000250988	SNHG21	RI	no	15	+	-0.476	0.257288	0.719664	82756903	82757206	1	2	4	1	264	159	0.231	0.707	0.231	0.707	no	yes	yes	no
RI_5163	ENSG00000177697	CD151	RI	no	11	+	-0.001	1	1	836250	836843	17	3476	13	2333	318	159	0.002	0.003	0.002	0.003	no	yes	yes	no
RI_5217	ENSG00000197555	SIPA1L1	RI	no	14	+	-0.889	0.0484589	0.419725	71704720	71705340	1	4	3	0	318	159	0.111	1	0.111	1	no	yes	yes	no
RI_1245	ENSG00000143303	RRNAD1	RI	no	1	+	1	0.122322	0.567041	156731990	156732473	1	0	0	4	318	159	1	0	1	0	yes	no	no	yes
RI_1246	ENSG00000143303	RRNAD1	RI	no	1	+	0.053	0.0326213	0.361694	156731990	156732473	3	27	0	74	318	159	0.053	0	0.053	0	yes	no	no	yes
RI_1715	ENSG00000164062	APEH	RI	no	3	+	0.002	1	1	49675182	49675787	1	239	0	225	318	159	0.002	0	0.002	0	yes	no	no	yes
RI_4563	ENSG00000107281	NPDC1	RI	no	9	-	0.053	0.143804	0.596902	137040812	137041187	69	0	99	3	295	159	1	0.947	1	0.947	yes	no	no	yes
RI_6126	ENSG00000099814	CEP170B	RI	no	14	+	0.857	0.0168893	0.268348	104893933	104894378	7	0	1	3	318	159	1	0.143	1	0.143	yes	no	no	yes
RI_5219	ENSG00000172354	GNB2	RI	no	7	+	0	1	1	100676692	100677415	6	859	4	774	318	159	0.003	0.003	0.003	0.003	no_difference	no_difference	no_difference	no_difference
RI_5218	ENSG00000172354	GNB2	RI	no	7	+	0.001	1	1	100677497	100677818	2	1462	0	1191	249	159	0.001	0	0.001	0	yes	no	no	yes
RI_5183	ENSG00000275832	ARHGAP23	RI	no	17	+	0.154	0.079103	0.488679	38477578	38477896	41	0	21	2	305	159	1	0.846	1	0.846	yes	no	no	yes
RI_5164	ENSG00000177697	CD151	RI	no	11	+	0.021	0.329593	0.784574	836250	836843	554	13	342	12	318	159	0.955	0.934	0.955	0.934	yes	no	no	yes
RI_4366	ENSG00000205581	HMGN1	RI	no	21	-	0.004	1	1	39345145	39348339	27	1795	6	1038	318	159	0.007	0.003	0.007	0.003	yes	no	no	yes
RI_5189	ENSG00000140365	COMMD4	RI	no	15	+	0.018	0.0280632	0.34138	75338061	75338420	16	388	1	231	318	159	0.02	0.002	0.02	0.002	yes	no	no	yes
RI_1396	ENSG00000173020	GRK2	RI	no	11	+	-0.025	0.0374567	0.382438	67284846	67285188	0	185	8	203	249	159	0	0.025	0	0.025	no	yes	yes	no
RI_1397	ENSG00000173020	GRK2	RI	no	11	+	0.004	1	1	67283706	67283949	1	167	0	191	238	159	0.004	0	0.004	0	yes	no	no	yes
RI_1395	ENSG00000173020	GRK2	RI	no	11	+	-0.562	0.0325003	0.361694	67284846	67285137	1	4	11	3	252	159	0.136	0.698	0.136	0.698	no	yes	yes	no
RI_1392	ENSG00000204394	VARS	RI	no	6	-	-0.02	0.177187	0.632295	31782529	31782845	0	189	5	161	245	159	0	0.02	0	0.02	no	yes	yes	no
RI_1399	ENSG00000173020	GRK2	RI	no	11	+	-0.008	1	1	67282270	67282542	0	132	2	168	227	159	0	0.008	0	0.008	no	yes	yes	no
RI_816	ENSG00000185122	HSF1	RI	no	8	+	0.239	0.0461271	0.411989	144313845	144314054	22	0	14	3	233	159	1	0.761	1	0.761	yes	no	no	yes
RI_815	ENSG00000185122	HSF1	RI	no	8	+	0.029	0.0664	0.46812	144313845	144314054	22	239	12	255	231	159	0.06	0.031	0.06	0.031	yes	no	no	yes
RI_814	ENSG00000185122	HSF1	RI	no	8	+	0.006	0.287832	0.758584	144309771	144311249	7	331	3	352	318	159	0.01	0.004	0.01	0.004	yes	no	no	yes
RI_813	ENSG00000185122	HSF1	RI	no	8	+	0.045	0.373733	0.809603	144313845	144314054	33	0	32	1	237	159	1	0.955	1	0.955	yes	no	no	yes
RI_6986	ENSG00000196262	PPIA	RI	no	7	+	0.286	0.166775	0.621952	44797972	44799277	20	0	5	1	318	159	1	0.714	1	0.714	yes	no	no	yes
RI_6415	ENSG00000111237	VPS29	RI	no	12	-	0.333	0.607546	0.986705	110498795	110499546	2	0	4	1	318	159	1	0.667	1	0.667	yes	no	no	yes
RI_7728	ENSG00000086504	MRPL28	RI	no	16	-	0.005	1	1	368500	369220	9	547	3	464	318	159	0.008	0.003	0.008	0.003	yes	no	no	yes
RI_7476	ENSG00000011132	APBA3	RI	no	19	-	0.014	0.815802	1	3751188	3751553	1	42	0	52	262	159	0.014	0	0.014	0	yes	no	no	yes
RI_4568	ENSG00000158552	ZFAND2B	RI	no	2	+	0.013	0.504454	0.905799	219208255	219208486	7	122	3	84	235	159	0.037	0.024	0.037	0.024	yes	no	no	yes
RI_7570	ENSG00000141522	ARHGDIA	RI	no	17	-	-0.001	0.72568	1	81869329	81869625	32	1255	24	849	293	159	0.014	0.015	0.014	0.015	no	yes	yes	no
RI_4569	ENSG00000158552	ZFAND2B	RI	no	2	+	0.429	0.0868806	0.500701	219208255	219208486	7	0	8	4	239	159	1	0.571	1	0.571	yes	no	no	yes
RI_7348	ENSG00000108591	DRG2	RI	no	17	+	-0.005	1	1	18099016	18100435	0	100	1	97	318	159	0	0.005	0	0.005	no	yes	yes	no
RI_1716	ENSG00000164062	APEH	RI	no	3	+	0.006	1	1	49676055	49676515	4	256	1	260	316	159	0.008	0.002	0.008	0.002	yes	no	no	yes
RI_5985	ENSG00000119650	IFT43	RI	no	14	+	0.021	0.214969	0.679648	76082294	76082692	12	124	6	117	318	159	0.046	0.025	0.046	0.025	yes	no	no	yes
RI_1717	ENSG00000164062	APEH	RI	no	3	+	-0.051	0.0477769	0.418655	49675890	49676232	143	4	152	0	304	159	0.949	1	0.949	1	no	yes	yes	no
RI_1714	ENSG00000129219	PLD2	RI	no	17	+	0.024	0.441639	0.855131	4807983	4808416	1	20	0	26	317	159	0.024	0	0.024	0	yes	no	no	yes
RI_4291	ENSG00000141756	FKBP10	RI	no	17	+	0.001	1	1	41819529	41819675	2024	0	2797	2	218	159	1	0.999	1	0.999	yes	no	no	yes
RI_4292	ENSG00000141756	FKBP10	RI	no	17	+	0.2	0.428993	0.846136	41820442	41821089	4	3	2	4	318	159	0.4	0.2	0.4	0.2	yes	no	no	yes
RI_5210	ENSG00000163703	CRELD1	RI	no	3	+	-0.493	0.330099	0.784574	9943076	9943515	2	1	4	0	309	159	0.507	1	0.507	1	no	yes	yes	no
RI_4294	ENSG00000087088	BAX	RI	no	19	+	-0.057	0.32824	0.784574	48954814	48955599	33	1	41	0	318	159	0.943	1	0.943	1	no	yes	yes	no
RI_4295	ENSG00000087088	BAX	RI	no	19	+	-0.001	1	1	48960809	48961798	0	692	1	563	318	159	0	0.001	0	0.001	no	yes	yes	no
RI_4297	ENSG00000087088	BAX	RI	no	19	+	0	1	1	48955547	48955833	1	601	1	548	245	159	0.001	0.001	0.001	0.001	no_difference	no_difference	no_difference	no_difference
RI_7923	ENSG00000090581	GNPTG	RI	no	16	+	-0.002	0.782883	1	1352101	1352306	21	462	23	463	237	159	0.03	0.032	0.03	0.032	no	yes	yes	no
RI_7922	ENSG00000090581	GNPTG	RI	no	16	+	0.002	1	1	1362205	1362534	2	610	0	749	289	159	0.002	0	0.002	0	yes	no	no	yes
RI_7927	ENSG00000156515	HK1	RI	no	10	+	0.004	1	1	69384332	69384915	336	0	485	1	318	159	1	0.996	1	0.996	yes	no	no	yes
RI_7924	ENSG00000090581	GNPTG	RI	no	16	+	-0.239	0.00972862	0.194698	1362205	1362534	50	14	61	4	307	159	0.649	0.888	0.649	0.888	no	yes	yes	no
RI_7929	ENSG00000254986	DPP3	RI	no	11	+	0.006	0.752203	1	66495205	66495489	3	154	1	98	254	159	0.012	0.006	0.012	0.006	yes	no	no	yes
RI_6570	ENSG00000175061	LRRC75A-AS1	RI	no	17	+	-0.006	0.0772688	0.488435	16439326	16440253	22	1276	22	701	318	159	0.009	0.015	0.009	0.015	no	yes	yes	no
RI_6520	ENSG00000070423	RNF126	RI	no	19	-	0.08	0.191258	0.65556	648881	649748	2	9	1	25	318	159	0.1	0.02	0.1	0.02	yes	no	no	yes
RI_7859	ENSG00000176978	DPP7	RI	no	9	-	0.025	0.0210477	0.298128	137114462	137114718	23	347	10	358	228	159	0.044	0.019	0.044	0.019	yes	no	no	yes
RI_6527	ENSG00000115548	KDM3A	RI	no	2	+	-0.01	0.369461	0.809603	86491140	86492716	0	63	1	50	318	159	0	0.01	0	0.01	no	yes	yes	no
RI_7854	ENSG00000197879	MYO1C	RI	no	17	-	-0.205	0.585927	0.972535	1468222	1468496	6	1	3	0	246	159	0.795	1	0.795	1	no	yes	yes	no
RI_7039	ENSG00000131748	STARD3	RI	no	17	+	0.286	0.262266	0.725088	39657972	39658819	11	0	5	1	318	159	1	0.714	1	0.714	yes	no	no	yes
RI_4743	ENSG00000073050	XRCC1	RI	no	19	-	0.011	0.541829	0.933752	43552796	43553091	1	64	0	61	231	159	0.011	0	0.011	0	yes	no	no	yes
RI_4036	ENSG00000062822	POLD1	RI	no	19	+	0.01	0.763091	1	50415723	50416528	3	49	1	24	318	159	0.03	0.02	0.03	0.02	yes	no	no	yes
RI_4747	ENSG00000196924	FLNA	RI	no	X	-	1	0.22485	0.681486	154354029	154354291	2	0	0	1	269	159	1	0	1	0	yes	no	no	yes
RI_4744	ENSG00000073050	XRCC1	RI	no	19	-	-0.472	0.254426	0.717659	43552796	43553091	5	3	3	0	237	159	0.528	1	0.528	1	no	yes	yes	no
RI_4745	ENSG00000204569	PPP1R10	RI	no	6	-	0.057	0.487782	0.891535	30604611	30605094	18	0	66	2	318	159	1	0.943	1	0.943	yes	no	no	yes
RI_4749	ENSG00000119760	SUPT7L	RI	no	2	-	-0.5	0.267509	0.731112	27660983	27662281	10	5	3	0	318	159	0.5	1	0.5	1	no	yes	yes	no
RI_4038	ENSG00000136436	CALCOCO2	RI	no	17	+	0.053	0.379351	0.811713	48848063	48848562	35	0	36	1	318	159	1	0.947	1	0.947	yes	no	no	yes
RI_4039	ENSG00000120314	WDR55	RI	no	5	+	0.014	0.597556	0.980232	140668233	140668502	9	100	7	103	238	159	0.057	0.043	0.057	0.043	yes	no	no	yes
RI_7036	ENSG00000131748	STARD3	RI	no	17	+	0.005	1	1	39657972	39658522	3	153	2	207	318	159	0.01	0.005	0.01	0.005	yes	no	no	yes
RI_4583	ENSG00000173821	RNF213	RI	no	17	+	0.029	0.0160256	0.265924	80381546	80383070	9	149	0	133	318	159	0.029	0	0.029	0	yes	no	no	yes
RI_4340	ENSG00000014216	CAPN1	RI	no	11	+	-0.106	0.309908	0.772777	65209848	65210096	29	2	16	0	273	159	0.894	1	0.894	1	no	yes	yes	no
RI_5182	ENSG00000275832	ARHGAP23	RI	no	17	+	0.171	0.17876	0.635617	38477578	38477896	41	7	21	8	280	159	0.769	0.598	0.769	0.598	yes	no	no	yes
RI_3952	ENSG00000109475	RPL34	RI	no	4	+	0.635	0.05425	0.441483	108620625	108622024	7	1	1	3	318	159	0.778	0.143	0.778	0.143	yes	no	no	yes
RI_6298	ENSG00000099949	LZTR1	RI	no	22	+	-0.014	0.315816	0.779304	20995962	20996801	0	192	4	146	318	159	0	0.014	0	0.014	no	yes	yes	no
RI_6299	ENSG00000099949	LZTR1	RI	no	22	+	0.017	0.34124	0.785636	20996695	20996966	10	155	5	132	242	159	0.041	0.024	0.041	0.024	yes	no	no	yes
RI_2428	ENSG00000166986	MARS	RI	no	12	+	-0.002	1	1	57489018	57489345	0	301	1	247	315	159	0	0.002	0	0.002	no	yes	yes	no
RI_5180	ENSG00000060138	YBX3	RI	no	12	-	-0.002	1	1	10709907	10713333	0	455	2	457	318	159	0	0.002	0	0.002	no	yes	yes	no
RI_6297	ENSG00000089737	DDX24	RI	no	14	-	0.009	0.190604	0.654285	94054995	94057897	11	347	5	377	318	159	0.016	0.007	0.016	0.007	yes	no	no	yes
RI_7457	ENSG00000149743	TRPT1	RI	no	11	-	0.16	0.256294	0.71941	64224758	64225580	15	0	21	2	318	159	1	0.84	1	0.84	yes	no	no	yes
RI_7454	ENSG00000144857	BOC	RI	no	3	+	-0.077	0.371966	0.809603	113284334	113284858	9	32	6	12	318	159	0.123	0.2	0.123	0.2	no	yes	yes	no
RI_319	ENSG00000128581	IFT22	RI	no	7	-	-0.012	0.440313	0.853657	101318123	101319032	0	85	2	85	318	159	0	0.012	0	0.012	no	yes	yes	no
RI_315	ENSG00000113194	FAF2	RI	no	5	+	0.013	0.347861	0.793166	176493998	176494275	3	143	0	176	257	159	0.013	0	0.013	0	yes	no	no	yes
RI_6456	ENSG00000255717	SNHG1	RI	no	11	-	-0.011	0.617362	0.995352	62854887	62855216	2	49	5	79	318	159	0.02	0.031	0.02	0.031	no	yes	yes	no
RI_6985	ENSG00000143774	GUK1	RI	no	1	+	-0.004	1	1	228145510	228146067	8	1517	18	1303	318	159	0.003	0.007	0.003	0.007	no	yes	yes	no
RI_6982	ENSG00000143774	GUK1	RI	no	1	+	-0.193	0.0557725	0.441483	228145510	228146067	8	20	18	16	318	159	0.167	0.36	0.167	0.36	no	yes	yes	no
RI_311	ENSG00000105655	ISYNA1	RI	no	19	-	0.007	1	1	18437598	18437988	1	82	0	95	257	159	0.007	0	0.007	0	yes	no	no	yes
RI_6453	ENSG00000255717	SNHG1	RI	no	11	-	0.387	0.391435	0.82266	62853353	62853590	4	0	3	1	301	159	1	0.613	1	0.613	yes	no	no	yes
RI_4638	ENSG00000179335	CLK3	RI	no	15	+	0.001	0.923119	1	74620008	74622216	2	93	4	205	318	159	0.011	0.01	0.011	0.01	yes	no	no	yes
RI_4639	ENSG00000179335	CLK3	RI	no	15	+	0.015	0.255877	0.71941	74622119	74622560	5	88	5	187	318	159	0.028	0.013	0.028	0.013	yes	no	no	yes
RI_4633	ENSG00000197530	MIB2	RI	no	1	+	-0.009	0.701673	1	1628018	1628399	1	146	3	142	251	159	0.004	0.013	0.004	0.013	no	yes	yes	no
RI_4631	ENSG00000197530	MIB2	RI	no	1	+	0.035	0.00317252	0.101455	1625545	1626754	12	165	0	143	318	159	0.035	0	0.035	0	yes	no	no	yes
RI_7870	ENSG00000092841	MYL6	RI	no	12	+	-0.2	0.175056	0.628579	56158683	56159730	32	4	14	0	318	159	0.8	1	0.8	1	no	yes	yes	no
RI_6184	ENSG00000171302	CANT1	RI	no	17	-	0.002	0.842323	1	78996991	78997963	4	158	5	228	318	159	0.013	0.011	0.013	0.011	yes	no	no	yes
RI_3959	ENSG00000132781	MUTYH	RI	no	1	-	0.034	0.2673	0.731112	45332762	45333324	2	33	0	25	272	159	0.034	0	0.034	0	yes	no	no	yes
RI_6183	ENSG00000171302	CANT1	RI	no	17	-	0.499	0.185539	0.646328	78997576	78997963	4	0	5	3	264	159	1	0.501	1	0.501	yes	no	no	yes
RI_7149	ENSG00000089639	GMIP	RI	no	19	-	-0.03	0.407574	0.83287	19635414	19635721	0	24	1	22	232	159	0	0.03	0	0.03	no	yes	yes	no
RI_6181	ENSG00000137504	CREBZF	RI	no	11	-	0.014	0.458507	0.870147	85663523	85665102	2	43	1	55	318	159	0.023	0.009	0.023	0.009	yes	no	no	yes
RI_2137	ENSG00000173209	AHSA2	RI	no	2	+	-0.009	0.764467	1	61185501	61186497	10	80	9	62	318	159	0.059	0.068	0.059	0.068	no	yes	yes	no
RI_6678	ENSG00000170142	UBE2E1	RI	no	3	+	0.007	1	1	23807088	23807421	290	0	252	1	288	159	1	0.993	1	0.993	yes	no	no	yes
RI_2134	ENSG00000148303	RPL7A	RI	no	9	+	0.002	1	1	133350239	133350727	3668	2	2427	4	318	159	0.999	0.997	0.999	0.997	yes	no	no	yes
RI_6674	ENSG00000075711	DLG1	RI	no	3	-	0.006	0.654134	1	197065275	197065809	2	64	1	58	318	159	0.015	0.009	0.015	0.009	yes	no	no	yes
RI_6675	ENSG00000075711	DLG1	RI	no	3	-	0.8	0.21743	0.679648	197065275	197065809	2	0	1	2	318	159	1	0.2	1	0.2	yes	no	no	yes
RI_6677	ENSG00000184640	SEPT9	RI	no	17	+	0.026	0.0613357	0.462926	77402336	77402703	642	0	347	5	299	159	1	0.974	1	0.974	yes	no	no	yes
RI_3001	ENSG00000161048	NAPEPLD	RI	no	7	-	0.462	0.324755	0.784574	103099775	103103554	3	0	7	3	318	159	1	0.538	1	0.538	yes	no	no	yes
RI_7215	ENSG00000174744	BRMS1	RI	no	11	-	-0.005	1	1	66340773	66341046	0	163	2	227	254	159	0	0.005	0	0.005	no	yes	yes	no
RI_7217	ENSG00000115286	NDUFS7	RI	no	19	+	0.002	1	1	1388832	1391050	2	620	0	479	318	159	0.002	0	0.002	0	yes	no	no	yes
RI_260	ENSG00000094631	HDAC6	RI	no	X	+	0.072	0.222239	0.681486	48814961	48815490	10	36	2	19	318	159	0.122	0.05	0.122	0.05	yes	no	no	yes
RI_7218	ENSG00000115286	NDUFS7	RI	no	19	+	0.004	1	1	1390870	1391165	4	477	1	392	226	159	0.006	0.002	0.006	0.002	yes	no	no	yes
RI_3228	ENSG00000006744	ELAC2	RI	no	17	-	0.004	1	1	12995939	12996685	3	210	1	175	318	159	0.007	0.003	0.007	0.003	yes	no	no	yes
RI_3220	ENSG00000081307	UBA5	RI	no	3	+	0.003	1	1	132671776	132672177	1	77	1	190	318	159	0.006	0.003	0.006	0.003	yes	no	no	yes
RI_3222	ENSG00000172803	SNX32	RI	no	11	+	1	0.102779	0.527325	65851054	65851679	2	0	0	2	318	159	1	0	1	0	yes	no	no	yes
RI_3226	ENSG00000196531	NACA	RI	no	12	-	0.01	1	1	56712439	56712908	6	308	0	204	318	159	0.01	0	0.01	0	yes	no	no	yes
RI_5986	ENSG00000269858	EGLN2	RI	no	19	+	-0.004	1	1	40807137	40807551	0	348	2	251	318	159	0	0.004	0	0.004	no	yes	yes	no
RI_6633	ENSG00000169045	HNRNPH1	RI	no	5	-	-0.003	0.611279	0.990176	179617798	179618060	12	744	9	441	214	159	0.012	0.015	0.012	0.015	no	yes	yes	no
RI_6274	ENSG00000103932	RPAP1	RI	no	15	-	0.467	0.643118	1	41517797	41518182	1	0	2	1	279	159	1	0.533	1	0.533	yes	no	no	yes
RI_6275	ENSG00000103932	RPAP1	RI	no	15	-	-0.005	0.716813	1	41517797	41518182	1	54	2	67	306	159	0.01	0.015	0.01	0.015	no	yes	yes	no
RI_6270	ENSG00000175832	ETV4	RI	no	17	-	0.692	0.106209	0.531529	43545273	43545668	3	0	8	9	318	159	1	0.308	1	0.308	yes	no	no	yes
RI_6272	ENSG00000105329	TGFB1	RI	no	19	-	0.034	0.183036	0.641556	41342020	41342247	2	31	0	45	294	159	0.034	0	0.034	0	yes	no	no	yes
RI_3798	ENSG00000087460	GNAS	RI	no	20	+	0.001	1	1	58909349	58909579	5	4461	0	3889	255	159	0.001	0	0.001	0	yes	no	no	yes
RI_3648	ENSG00000125730	C3	RI	no	19	-	-1	0.102779	0.527325	6702470	6702872	0	2	2	0	318	159	0	1	0	1	no	yes	yes	no
RI_1625	ENSG00000064490	RFXANK	RI	no	19	+	-0.264	0.182918	0.641556	19196965	19197434	11	2	12	0	314	159	0.736	1	0.736	1	no	yes	yes	no
RI_3130	ENSG00000105821	DNAJC2	RI	no	7	-	0.064	0.775489	1	103322510	103322794	4	0	22	1	241	159	1	0.936	1	0.936	yes	no	no	yes
RI_3131	ENSG00000105821	DNAJC2	RI	no	7	-	-0.075	0.00315268	0.101455	103322510	103322794	0	65	11	95	228	159	0	0.075	0	0.075	no	yes	yes	no
RI_2519	ENSG00000160789	LMNA	RI	no	1	+	0.008	0.620123	0.996818	156137653	156138757	161	533	100	356	318	159	0.131	0.123	0.131	0.123	yes	no	no	yes
RI_2518	ENSG00000160789	LMNA	RI	no	1	+	0.264	0.416219	0.838176	156136920	156137232	2	4	0	2	222	159	0.264	0	0.264	0	yes	no	no	yes
RI_3356	ENSG00000100316	RPL3	RI	no	22	-	-0.075	0.419487	0.838336	39313190	39314208	5	34	2	6	318	159	0.068	0.143	0.068	0.143	no	yes	yes	no
RI_3827	ENSG00000225697	SLC26A6	RI	no	3	-	-0.083	0.892073	1	48626875	48628541	22	1	2	0	318	159	0.917	1	0.917	1	no	yes	yes	no
RI_3352	ENSG00000185324	CDK10	RI	no	16	+	0.014	0.81978	1	89693273	89693467	21	74	10	39	229	159	0.165	0.151	0.165	0.151	yes	no	no	yes
RI_3511	ENSG00000140983	RHOT2	RI	no	16	+	0.115	0.0327885	0.361694	670891	671203	106	3	80	9	272	159	0.954	0.839	0.954	0.839	yes	no	no	yes
RI_3358	ENSG00000167799	NUDT8	RI	no	11	-	-0.104	0.571777	0.960741	67627938	67628400	0	3	1	6	229	159	0	0.104	0	0.104	no	yes	yes	no
RI_2517	ENSG00000160789	LMNA	RI	no	1	+	0.001	1	1	156136920	156137232	4	1903	0	1300	242	159	0.001	0	0.001	0	yes	no	no	yes
RI_2199	ENSG00000064601	CTSA	RI	no	20	+	0.001	1	1	45891568	45892027	5	1883	1	1650	311	159	0.001	0	0.001	0	yes	no	no	yes
RI_688	ENSG00000137312	FLOT1	RI	no	6	-	0.015	0.0488462	0.419725	30741189	30741704	15	299	4	230	318	159	0.024	0.009	0.024	0.009	yes	no	no	yes
RI_689	ENSG00000137312	FLOT1	RI	no	6	-	0.009	1	1	30730681	30731100	16	933	0	650	318	159	0.009	0	0.009	0	yes	no	no	yes
RI_2197	ENSG00000064601	CTSA	RI	no	20	+	-0.001	1	1	45892272	45892484	3	1949	5	1735	232	159	0.001	0.002	0.001	0.002	no	yes	yes	no
RI_680	ENSG00000172932	ANKRD13D	RI	no	11	+	0.061	0.0026966	0.0972658	67299057	67299611	19	100	8	150	318	159	0.087	0.026	0.087	0.026	yes	no	no	yes
RI_3737	ENSG00000111530	CAND1	RI	no	12	+	-0.006	1	1	67305103	67306597	309	1	241	0	318	159	0.994	1	0.994	1	no	yes	yes	no
RI_443	ENSG00000142784	WDTC1	RI	no	1	+	0.446	0.0928606	0.519685	27303620	27305193	6	1	7	8	318	159	0.75	0.304	0.75	0.304	yes	no	no	yes
RI_444	ENSG00000101639	CEP192	RI	no	18	+	0.25	0.590137	0.974244	13057584	13059312	3	0	6	1	318	159	1	0.75	1	0.75	yes	no	no	yes
RI_2605	ENSG00000105643	ARRDC2	RI	no	19	+	0.04	0.397793	0.826493	18008167	18008777	2	15	2	38	284	159	0.069	0.029	0.069	0.029	yes	no	no	yes
RI_6890	ENSG00000114388	NPRL2	RI	no	3	-	0.029	0.093892	0.520577	50348684	50349010	4	87	0	99	249	159	0.029	0	0.029	0	yes	no	no	yes
RI_2607	ENSG00000167987	VPS37C	RI	no	11	-	1	0.153425	0.610146	61138195	61138835	1	0	0	3	318	159	1	0	1	0	yes	no	no	yes
RI_2606	ENSG00000074370	ATP2A3	RI	no	17	-	0.211	0.708991	1	3923874	3925441	2	0	15	2	318	159	1	0.789	1	0.789	yes	no	no	yes
RI_2600	ENSG00000124357	NAGK	RI	no	2	+	-0.001	0.938611	1	71075554	71076701	6	248	3	117	318	159	0.012	0.013	0.012	0.013	no	yes	yes	no
RI_3738	ENSG00000186635	ARAP1	RI	no	11	-	-0.2	0.629384	1	72712437	72713243	0	1	1	2	318	159	0	0.2	0	0.2	no	yes	yes	no
RI_2350	ENSG00000178149	DALRD3	RI	no	3	-	-0.014	0.789315	1	49015818	49016086	12	48	13	46	258	159	0.134	0.148	0.134	0.148	no	yes	yes	no
RI_6892	ENSG00000114388	NPRL2	RI	no	3	-	-0.324	0.10391	0.527325	50348526	50348782	16	4	11	0	305	159	0.676	1	0.676	1	no	yes	yes	no
RI_5374	ENSG00000105401	CDC37	RI	no	19	-	-0.017	0.348987	0.793663	10395227	10395543	707	7	932	0	276	159	0.983	1	0.983	1	no	yes	yes	no
RI_5375	ENSG00000171163	ZNF692	RI	no	1	-	-0.053	0.54278	0.934872	248855557	248855946	17	32	18	26	247	159	0.255	0.308	0.255	0.308	no	yes	yes	no
RI_5376	ENSG00000032742	IFT88	RI	no	13	+	-1	0.10444	0.527641	20567669	20567997	0	2	2	0	257	159	0	1	0	1	no	yes	yes	no
RI_5377	ENSG00000032742	IFT88	RI	no	13	+	-0.306	0.0859388	0.500429	20601704	20601933	6	10	11	5	260	159	0.268	0.574	0.268	0.574	no	yes	yes	no
RI_5370	ENSG00000144635	DYNC1LI1	RI	no	3	-	0.003	1	1	32570345	32570858	1	184	0	261	318	159	0.003	0	0.003	0	yes	no	no	yes
RI_5372	ENSG00000105401	CDC37	RI	no	19	-	0.013	0.0570774	0.448238	10395227	10395696	109	1197	92	1339	249	159	0.055	0.042	0.055	0.042	yes	no	no	yes
RI_5373	ENSG00000105401	CDC37	RI	no	19	-	0.008	1	1	10395227	10395543	457	0	445	2	291	159	1	0.992	1	0.992	yes	no	no	yes
RI_2994	ENSG00000162241	SLC25A45	RI	no	11	-	0.143	0.245506	0.707192	65376817	65379938	1	3	0	7	318	159	0.143	0	0.143	0	yes	no	no	yes
RI_2996	ENSG00000121753	ADGRB2	RI	no	1	-	-0.009	0.769992	1	31727117	31728081	7	79	5	47	318	159	0.042	0.051	0.042	0.051	no	yes	yes	no
RI_3953	ENSG00000087095	NLK	RI	no	17	+	-1	0.0393188	0.38843	28194581	28196381	0	4	2	0	318	159	0	1	0	1	no	yes	yes	no
RI_2993	ENSG00000076344	RGS11	RI	no	16	-	-0.75	0.0116471	0.221653	274213	275082	6	9	6	0	318	159	0.25	1	0.25	1	no	yes	yes	no
RI_2992	ENSG00000160741	CRTC2	RI	no	1	-	-0.006	0.811005	1	153954872	153955166	1	123	2	108	233	159	0.006	0.012	0.006	0.012	no	yes	yes	no
RI_1894	ENSG00000007202	KIAA0100	RI	no	17	-	-0.002	1	1	28643163	28643659	1	166	2	216	318	159	0.003	0.005	0.003	0.005	no	yes	yes	no
RI_1897	ENSG00000007202	KIAA0100	RI	no	17	-	0.857	0.257103	0.719664	28643163	28643659	1	0	2	6	318	159	1	0.143	1	0.143	yes	no	no	yes
RI_3912	ENSG00000125656	CLPP	RI	no	19	+	-0.011	0.0928709	0.519685	6361868	6362542	11	418	20	402	318	159	0.013	0.024	0.013	0.024	no	yes	yes	no
RI_1890	ENSG00000102225	CDK16	RI	no	X	+	-0.419	0.245876	0.707192	47226993	47227223	2	4	3	1	218	159	0.267	0.686	0.267	0.686	no	yes	yes	no
RI_5773	ENSG00000184840	TMED9	RI	no	5	+	0.013	0.359969	0.802173	177593649	177594285	318	1	304	3	318	159	0.994	0.981	0.994	0.981	yes	no	no	yes
RI_5779	ENSG00000180979	LRRC57	RI	no	15	-	0.006	1	1	42547260	42548244	1	78	0	92	318	159	0.006	0	0.006	0	yes	no	no	yes
RI_1095	ENSG00000196843	ARID5A	RI	no	2	+	0.02	0.593116	0.975745	96549752	96550285	1	25	0	45	318	159	0.02	0	0.02	0	yes	no	no	yes
RI_1091	ENSG00000131788	PIAS3	RI	no	1	-	-0.005	0.793661	1	145848521	145850269	8	110	9	108	318	159	0.035	0.04	0.035	0.04	no	yes	yes	no
RI_1090	ENSG00000131788	PIAS3	RI	no	1	-	0.021	0.354572	0.79878	145856346	145857006	5	52	4	80	315	159	0.046	0.025	0.046	0.025	yes	no	no	yes
RI_7175	ENSG00000177731	FLII	RI	no	17	-	0.014	0.837311	1	18245554	18246062	7	329	0	288	241	159	0.014	0	0.014	0	yes	no	no	yes
RI_5511	ENSG00000099999	RNF215	RI	no	22	-	0.027	0.0414501	0.399159	30379481	30379780	6	120	1	160	246	159	0.031	0.004	0.031	0.004	yes	no	no	yes
RI_5515	ENSG00000166946	CCNDBP1	RI	no	15	+	-0.001	0.878036	1	43185819	43186233	8	236	10	272	318	159	0.017	0.018	0.017	0.018	no	yes	yes	no
RI_5516	ENSG00000115226	FNDC4	RI	no	2	-	-0.017	0.763271	1	27493929	27494466	0	110	2	57	318	159	0	0.017	0	0.017	no	yes	yes	no
RI_5517	ENSG00000115226	FNDC4	RI	no	2	-	-0.286	0.55444	0.943558	27493929	27494466	5	1	3	0	318	159	0.714	1	0.714	1	no	yes	yes	no
RI_2227	ENSG00000233024	AC126755.2	RI	no	16	-	-0.499	0.0486878	0.419725	18374831	18375069	13	9	6	0	229	159	0.501	1	0.501	1	no	yes	yes	no
RI_7171	ENSG00000177731	FLII	RI	no	17	-	-0.002	1	1	18253543	18254182	0	340	1	282	318	159	0	0.002	0	0.002	no	yes	yes	no
RI_4913	ENSG00000146670	CDCA5	RI	no	11	-	0.017	0.860437	1	65083363	65083550	1	37	0	4	243	159	0.017	0	0.017	0	yes	no	no	yes
RI_6740	ENSG00000130414	NDUFA10	RI	no	2	-	-0.005	1	1	240011616	240014860	376	1	328	0	318	159	0.995	1	0.995	1	no	yes	yes	no
RI_3886	ENSG00000071564	TCF3	RI	no	19	-	0.048	0.548337	0.940266	1609292	1611849	1	10	0	5	318	159	0.048	0	0.048	0	yes	no	no	yes
RI_8041	ENSG00000198198	SZT2	RI	no	1	+	-0.098	0.0827887	0.499632	43447848	43448484	0	22	2	11	265	159	0	0.098	0	0.098	no	yes	yes	no
RI_2777	ENSG00000169733	RFNG	RI	no	17	-	0.072	0.050056	0.424603	82050661	82051342	23	67	12	75	318	159	0.146	0.074	0.146	0.074	yes	no	no	yes
RI_2776	ENSG00000169733	RFNG	RI	no	17	-	-0.105	0.690047	1	82051011	82051342	14	1	4	0	262	159	0.895	1	0.895	1	no	yes	yes	no
RI_2221	ENSG00000104518	GSDMD	RI	no	8	+	0.007	0.836656	1	143561001	143561423	12	82	6	46	318	159	0.068	0.061	0.068	0.061	yes	no	no	yes
RI_8040	ENSG00000198198	SZT2	RI	no	1	+	-1	0.224817	0.681486	43447848	43448484	0	1	2	0	261	159	0	1	0	1	no	yes	yes	no
RI_5170	ENSG00000100462	PRMT5	RI	no	14	-	-0.001	0.989774	1	22920528	22921056	74	5	134	9	318	159	0.881	0.882	0.881	0.882	no	yes	yes	no
RI_3490	ENSG00000116741	RGS2	RI	no	1	+	0.004	1	1	192810165	192810431	1	150	0	168	260	159	0.004	0	0.004	0	yes	no	no	yes
RI_2779	ENSG00000169733	RFNG	RI	no	17	-	0.002	0.885328	1	82049676	82050006	4	249	3	238	233	159	0.011	0.009	0.011	0.009	yes	no	no	yes
RI_2778	ENSG00000169733	RFNG	RI	no	17	-	-0.108	0.691245	1	82050661	82051342	9	2	8	1	318	159	0.692	0.8	0.692	0.8	no	yes	yes	no
RI_1275	ENSG00000184634	MED12	RI	no	X	+	-0.008	0.889015	1	71137725	71137943	123	9	60	4	233	159	0.903	0.911	0.903	0.911	no	yes	yes	no
RI_2046	ENSG00000123473	STIL	RI	no	1	-	-0.653	0.540947	0.933268	47299904	47300152	1	1	1	0	299	159	0.347	1	0.347	1	no	yes	yes	no
RI_8045	ENSG00000198198	SZT2	RI	no	1	+	0.001	0.978902	1	43448611	43450171	5	24	8	39	318	159	0.094	0.093	0.094	0.093	yes	no	no	yes
RI_5194	ENSG00000105726	ATP13A1	RI	no	19	-	0.004	1	1	19655315	19655654	1	168	0	197	232	159	0.004	0	0.004	0	yes	no	no	yes
RI_5195	ENSG00000105726	ATP13A1	RI	no	19	-	0.003	1	1	19645646	19645985	1	226	0	326	241	159	0.003	0	0.003	0	yes	no	no	yes
RI_5196	ENSG00000105726	ATP13A1	RI	no	19	-	0.008	1	1	19647413	19647759	3	271	0	308	228	159	0.008	0	0.008	0	yes	no	no	yes
RI_5191	ENSG00000140365	COMMD4	RI	no	15	+	1	0.126199	0.57316	75338984	75339307	1	0	0	4	261	159	1	0	1	0	yes	no	no	yes
RI_5193	ENSG00000105726	ATP13A1	RI	no	19	-	-0.028	0.160556	0.619155	19656659	19656916	7	135	19	196	238	159	0.033	0.061	0.033	0.061	no	yes	yes	no
RI_5383	ENSG00000153914	SREK1	RI	no	5	+	-0.115	0.146716	0.601999	66162413	66163922	45	4	53	1	318	159	0.849	0.964	0.849	0.964	no	yes	yes	no
RI_1651	ENSG00000123384	LRP1	RI	no	12	+	-1	0.334202	0.784574	57208037	57208817	0	1	1	0	318	159	0	1	0	1	no	yes	yes	no
RI_1650	ENSG00000130299	GTPBP3	RI	no	19	+	-0.038	0.355099	0.79878	17338953	17339266	0	15	2	32	254	159	0	0.038	0	0.038	no	yes	yes	no
RI_1873	ENSG00000124222	STX16	RI	no	20	+	0.045	0.365208	0.806318	58651282	58652138	73	1	77	3	318	159	0.973	0.928	0.973	0.928	yes	no	no	yes
RI_1871	ENSG00000198218	QRICH1	RI	no	3	-	0.007	0.329285	0.784574	49032621	49033228	7	211	4	230	318	159	0.016	0.009	0.016	0.009	yes	no	no	yes
RI_1870	ENSG00000188549	C15orf52	RI	no	15	-	-0.003	1	1	40338747	40339619	0	80	1	151	318	159	0	0.003	0	0.003	no	yes	yes	no
RI_4827	ENSG00000172732	MUS81	RI	no	11	+	-0.008	0.633636	1	65864719	65865323	2	109	2	66	232	159	0.012	0.02	0.012	0.02	no	yes	yes	no
RI_4826	ENSG00000172732	MUS81	RI	no	11	+	0.006	1	1	65864719	65865145	1	89	0	57	318	159	0.006	0	0.006	0	yes	no	no	yes
RI_4825	ENSG00000172732	MUS81	RI	no	11	+	0.137	0.103334	0.527325	65864719	65865145	72	3	44	6	318	159	0.923	0.786	0.923	0.786	yes	no	no	yes
RI_1658	ENSG00000110583	NAA40	RI	no	11	+	0.055	0.284359	0.753915	63945839	63947003	21	52	11	43	318	159	0.168	0.113	0.168	0.113	yes	no	no	yes
RI_1879	ENSG00000132300	PTCD3	RI	no	2	+	-0.005	0.66498	1	86130647	86131106	2	111	3	108	318	159	0.009	0.014	0.009	0.014	no	yes	yes	no
RI_5027	ENSG00000130803	ZNF317	RI	no	19	+	0.027	0.30669	0.770102	9156611	9157394	2	36	0	27	318	159	0.027	0	0.027	0	yes	no	no	yes
RI_4131	ENSG00000111641	NOP2	RI	no	12	-	-0.012	0.429354	0.846136	6560097	6560569	2	85	6	133	278	159	0.013	0.025	0.013	0.025	no	yes	yes	no
RI_4130	ENSG00000111641	NOP2	RI	no	12	-	-0.004	1	1	6560446	6560787	0	98	1	125	286	159	0	0.004	0	0.004	no	yes	yes	no
RI_4133	ENSG00000103507	BCKDK	RI	no	16	+	0	1	1	31109672	31110124	1	265	1	222	318	159	0.002	0.002	0.002	0.002	no_difference	no_difference	no_difference	no_difference
RI_4139	ENSG00000267796	LIN37	RI	no	19	+	0.049	0.13962	0.592714	35754245	35754519	2	27	0	39	231	159	0.049	0	0.049	0	yes	no	no	yes
RI_1057	ENSG00000256269	HMBS	RI	no	11	+	0.005	0.871608	1	119088634	119089131	2	92	1	77	318	159	0.011	0.006	0.011	0.006	yes	no	no	yes
RI_7930	ENSG00000254986	DPP3	RI	no	11	+	-0.337	0.707176	1	66495205	66495489	3	1	1	0	242	159	0.663	1	0.663	1	no	yes	yes	no
RI_7026	ENSG00000103363	ELOB	RI	no	16	-	-0.01	1	1	2771413	2772102	625	3	658	0	318	159	0.99	1	0.99	1	no	yes	yes	no
RI_7027	ENSG00000167522	ANKRD11	RI	no	16	-	0.133	0.696722	1	89286662	89288670	1	1	3	6	318	159	0.333	0.2	0.333	0.2	yes	no	no	yes
RI_3706	ENSG00000145431	PDGFC	RI	no	4	-	0.064	0.0316164	0.361694	156767772	156767990	197	3	129	8	243	159	0.977	0.913	0.977	0.913	yes	no	no	yes
RI_6519	ENSG00000070423	RNF126	RI	no	19	-	-0.008	0.627677	1	648881	649748	7	122	8	107	318	159	0.028	0.036	0.028	0.036	no	yes	yes	no
RI_7841	ENSG00000180900	SCRIB	RI	no	8	-	1	0.00081776	0.043736	143792975	143793588	7	0	0	5	318	159	1	0	1	0	yes	no	no	yes
RI_6517	ENSG00000197948	FCHSD1	RI	no	5	-	-0.026	0.261233	0.72417	141646086	141646722	0	48	2	38	318	159	0	0.026	0	0.026	no	yes	yes	no
RI_7844	ENSG00000154134	ROBO3	RI	no	11	+	0.306	0.0324294	0.361694	124877160	124877309	4	6	0	9	240	159	0.306	0	0.306	0	yes	no	no	yes
RI_6513	ENSG00000071462	BUD23	RI	no	7	+	0.003	1	1	73692595	73693414	2	232	1	385	318	159	0.004	0.001	0.004	0.001	yes	no	no	yes
RI_1505	ENSG00000077463	SIRT6	RI	no	19	-	0.378	0.633717	1	4175679	4175937	1	0	7	3	225	159	1	0.622	1	0.622	yes	no	no	yes
RI_1504	ENSG00000140691	ARMC5	RI	no	16	+	0.111	0.420127	0.838336	31462130	31462917	14	0	16	1	318	159	1	0.889	1	0.889	yes	no	no	yes
RI_1501	ENSG00000145476	CYP4V2	RI	no	4	+	0	0.981729	1	186201156	186205302	1	50	2	100	318	159	0.01	0.01	0.01	0.01	no_difference	no_difference	no_difference	no_difference
RI_1500	ENSG00000108846	ABCC3	RI	no	17	+	-0.049	0.0855898	0.500429	50677743	50678219	0	28	5	50	307	159	0	0.049	0	0.049	no	yes	yes	no
RI_1509	ENSG00000077463	SIRT6	RI	no	19	-	-0.013	0.545178	0.937439	4175027	4175760	0	81	2	78	318	159	0	0.013	0	0.013	no	yes	yes	no
RI_1508	ENSG00000077463	SIRT6	RI	no	19	-	-0.083	0.325071	0.784574	4175027	4175760	0	6	2	11	318	159	0	0.083	0	0.083	no	yes	yes	no
RI_5970	ENSG00000160410	SHKBP1	RI	no	19	+	-0.003	1	1	40577157	40577441	0	297	1	174	269	159	0	0.003	0	0.003	no	yes	yes	no
RI_7458	ENSG00000149743	TRPT1	RI	no	11	-	0.015	0.36082	0.802603	64224800	64225580	3	80	1	150	318	159	0.018	0.003	0.018	0.003	yes	no	no	yes
RI_6468	ENSG00000162062	C16orf59	RI	no	16	+	0.059	0.719763	1	2460144	2460693	1	8	0	2	318	159	0.059	0	0.059	0	yes	no	no	yes
RI_7111	ENSG00000164938	TP53INP1	RI	no	8	-	0.231	0.222858	0.681486	94939859	94940220	9	0	10	2	239	159	1	0.769	1	0.769	yes	no	no	yes
RI_302	ENSG00000011243	AKAP8L	RI	no	19	-	0.023	0.0525479	0.44037	15403474	15404042	12	156	6	206	318	159	0.037	0.014	0.037	0.014	yes	no	no	yes
RI_301	ENSG00000011243	AKAP8L	RI	no	19	-	0.8	0.00147211	0.0671543	15399934	15400358	11	0	3	6	318	159	1	0.2	1	0.2	yes	no	no	yes
RI_305	ENSG00000011243	AKAP8L	RI	no	19	-	0.8	0.00265035	0.0972658	15398562	15399410	8	0	4	8	318	159	1	0.2	1	0.2	yes	no	no	yes
RI_304	ENSG00000011243	AKAP8L	RI	no	19	-	0.012	0.834999	1	15398629	15399410	8	38	4	22	318	159	0.095	0.083	0.095	0.083	yes	no	no	yes
RI_6627	ENSG00000203879	GDI1	RI	no	X	+	-0.118	0.464863	0.875534	154439992	154440506	15	1	11	0	318	159	0.882	1	0.882	1	no	yes	yes	no
RI_7928	ENSG00000156515	HK1	RI	no	10	+	-0.001	1	1	69384332	69384915	0	350	1	501	318	159	0	0.001	0	0.001	no	yes	yes	no
RI_8110	ENSG00000015479	MATR3	RI	no	5	+	-0.057	0.805611	1	139314674	139316188	1	3	2	4	318	159	0.143	0.2	0.143	0.2	no	yes	yes	no
RI_3820	ENSG00000035141	FAM136A	RI	no	2	-	-0.015	0.949759	1	70300839	70301603	9	1	10	1	318	159	0.818	0.833	0.818	0.833	no	yes	yes	no
RI_4647	ENSG00000161395	PGAP3	RI	no	17	-	0.01	0.546938	0.939362	39673513	39674054	1	49	0	41	318	159	0.01	0	0.01	0	yes	no	no	yes
RI_8016	ENSG00000153234	NR4A2	RI	no	2	-	0.018	0.265445	0.728682	156326149	156326328	193	1	377	6	262	159	0.992	0.974	0.992	0.974	yes	no	no	yes
RI_7594	ENSG00000179262	RAD23A	RI	no	19	+	-0.005	0.429634	0.846136	12948685	12949159	6	295	9	288	318	159	0.01	0.015	0.01	0.015	no	yes	yes	no
RI_17	ENSG00000166012	TAF1D	RI	no	11	-	-0.061	0.443988	0.857033	93730676	93731216	31	1	23	0	318	159	0.939	1	0.939	1	no	yes	yes	no
RI_19	ENSG00000166012	TAF1D	RI	no	11	-	0.019	0.521754	0.919923	93730676	93731216	22	100	14	81	318	159	0.099	0.08	0.099	0.08	yes	no	no	yes
RI_6867	ENSG00000147813	NAPRT	RI	no	8	-	-0.104	0.0977758	0.525664	143574784	143575093	0	16	3	17	243	159	0	0.104	0	0.104	no	yes	yes	no
RI_6861	ENSG00000075415	SLC25A3	RI	no	12	+	0	1	1	98593624	98594135	1	2120	0	1643	318	159	0	0	0	0	no_difference	no_difference	no_difference	no_difference
RI_6862	ENSG00000075415	SLC25A3	RI	no	12	+	-0.001	1	1	98593974	98595848	0	2364	2	1914	318	159	0	0.001	0	0.001	no	yes	yes	no
RI_6897	ENSG00000157353	FUK	RI	no	16	+	0.067	0.250544	0.712532	70466881	70467966	2	14	0	10	318	159	0.067	0	0.067	0	yes	no	no	yes
RI_860	ENSG00000241370	RPP21	RI	no	6	+	-0.78	0.295985	0.763849	30345297	30345573	2	5	1	0	226	159	0.22	1	0.22	1	no	yes	yes	no
RI_277	ENSG00000109736	MFSD10	RI	no	4	-	0.071	0.313428	0.776561	2931374	2931936	11	24	7	27	318	159	0.186	0.115	0.186	0.115	yes	no	no	yes
RI_276	ENSG00000109736	MFSD10	RI	no	4	-	-0.065	0.316288	0.779304	2931374	2931936	29	1	38	0	318	159	0.935	1	0.935	1	no	yes	yes	no
RI_274	ENSG00000109736	MFSD10	RI	no	4	-	-0.028	0.801918	1	2932599	2933209	43	11	40	9	318	159	0.662	0.69	0.662	0.69	no	yes	yes	no
RI_273	ENSG00000109736	MFSD10	RI	no	4	-	0.003	0.604499	0.98437	2932599	2933209	12	339	11	390	318	159	0.017	0.014	0.017	0.014	yes	no	no	yes
RI_279	ENSG00000143369	ECM1	RI	no	1	+	0	0.992061	1	150509660	150510002	170	1	166	1	318	159	0.988	0.988	0.988	0.988	no_difference	no_difference	no_difference	no_difference
RI_278	ENSG00000143369	ECM1	RI	no	1	+	0.012	0.108805	0.535733	150509660	150510002	15	604	0	532	317	159	0.012	0	0.012	0	yes	no	no	yes
RI_5709	ENSG00000129197	RPAIN	RI	no	17	+	0.009	1	1	5425970	5428211	1	57	0	54	318	159	0.009	0	0.009	0	yes	no	no	yes
RI_5708	ENSG00000166801	FAM111A	RI	no	11	+	0.667	0.00794568	0.178605	59143496	59145856	13	0	4	4	318	159	1	0.333	1	0.333	yes	no	no	yes
RI_8074	ENSG00000143418	CERS2	RI	no	1	-	-0.002	1	1	150967391	150967714	10	1126	10	832	318	159	0.004	0.006	0.004	0.006	no	yes	yes	no
RI_8075	ENSG00000143418	CERS2	RI	no	1	-	-0.091	0.382594	0.815114	150967381	150967714	20	1	20	0	318	159	0.909	1	0.909	1	no	yes	yes	no
RI_3037	ENSG00000125651	GTF2F1	RI	no	19	-	-0.017	0.169631	0.623455	6380903	6381195	0	420	10	389	237	159	0	0.017	0	0.017	no	yes	yes	no
RI_3036	ENSG00000125651	GTF2F1	RI	no	19	-	-0.43	0.104627	0.52773	6380903	6381195	2	1	18	0	240	159	0.57	1	0.57	1	no	yes	yes	no
RI_8073	ENSG00000102100	SLC35A2	RI	no	X	-	-1	0.208422	0.679648	48903612	48904892	0	2	1	0	318	159	0	1	0	1	no	yes	yes	no
RI_7852	ENSG00000150776	C11orf57	RI	no	11	+	-0.545	0.0862665	0.500429	112074315	112074916	5	3	7	0	318	159	0.455	1	0.455	1	no	yes	yes	no
RI_7643	ENSG00000135454	B4GALNT1	RI	no	12	-	-0.184	0.416445	0.838176	57631199	57631364	27	4	5	0	242	159	0.816	1	0.816	1	no	yes	yes	no
RI_3586	ENSG00000239857	GET4	RI	no	7	+	-0.017	0.168038	0.62202	893739	893971	7	235	13	227	241	159	0.019	0.036	0.019	0.036	no	yes	yes	no
RI_1137	ENSG00000139192	TAPBPL	RI	no	12	+	-0.043	0.355738	0.79935	6457405	6457744	79	2	35	0	283	159	0.957	1	0.957	1	no	yes	yes	no
RI_3588	ENSG00000065029	ZNF76	RI	no	6	+	-0.01	0.525491	0.921976	35286127	35286399	1	80	2	67	271	159	0.007	0.017	0.007	0.017	no	yes	yes	no
RI_7855	ENSG00000197879	MYO1C	RI	no	17	-	-0.511	0.151084	0.610146	1468222	1468496	6	4	4	0	249	159	0.489	1	0.489	1	no	yes	yes	no
RI_6243	ENSG00000167700	MFSD3	RI	no	8	+	0.045	0.0433644	0.402783	144510597	144510903	5	74	0	65	229	159	0.045	0	0.045	0	yes	no	no	yes
RI_6242	ENSG00000167700	MFSD3	RI	no	8	+	0.33	0.336597	0.784574	144510597	144510903	5	0	3	1	235	159	1	0.67	1	0.67	yes	no	no	yes
RI_6245	ENSG00000141504	SAT2	RI	no	17	-	0.002	0.81713	1	7627142	7627414	5	265	3	201	294	159	0.01	0.008	0.01	0.008	yes	no	no	yes
RI_6244	ENSG00000141504	SAT2	RI	no	17	-	-0.09	0.2297	0.691104	7627142	7627414	40	2	30	0	313	159	0.91	1	0.91	1	no	yes	yes	no
RI_6247	ENSG00000141504	SAT2	RI	no	17	-	-0.003	0.931903	1	7627362	7627805	9	62	7	46	313	159	0.069	0.072	0.069	0.072	no	yes	yes	no
RI_6246	ENSG00000141504	SAT2	RI	no	17	-	0.002	0.901719	1	7627362	7627802	9	150	7	125	296	159	0.031	0.029	0.031	0.029	yes	no	no	yes
RI_3101	ENSG00000131470	PSMC3IP	RI	no	17	-	-0.19	0.275205	0.74038	42573477	42574210	34	4	10	0	318	159	0.81	1	0.81	1	no	yes	yes	no
RI_3104	ENSG00000160685	ZBTB7B	RI	no	1	+	-0.005	0.97313	1	155002629	155002943	17	8	26	12	318	159	0.515	0.52	0.515	0.52	no	yes	yes	no
RI_3107	ENSG00000167978	SRRM2	RI	no	16	+	-0.144	0.586652	0.972535	2759568	2759843	19	2	4	0	254	159	0.856	1	0.856	1	no	yes	yes	no
RI_3360	ENSG00000070770	CSNK2A2	RI	no	16	-	0.035	0.374865	0.809603	58159550	58164147	63	0	55	1	318	159	1	0.965	1	0.965	yes	no	no	yes
RI_3363	ENSG00000173327	MAP3K11	RI	no	11	-	0.076	0.295656	0.763849	65607705	65608070	35	0	24	1	316	159	1	0.924	1	0.924	yes	no	no	yes
RI_6252	ENSG00000127054	INTS11	RI	no	1	-	-1	0.0177676	0.268854	1320455	1321093	0	3	4	0	318	159	0	1	0	1	no	yes	yes	no
RI_3690	ENSG00000108039	XPNPEP1	RI	no	10	-	-0.008	0.402792	0.827715	109875527	109877867	10	270	11	203	318	159	0.018	0.026	0.018	0.026	no	yes	yes	no
RI_3692	ENSG00000108039	XPNPEP1	RI	no	10	-	-0.063	0.173032	0.626564	109875527	109877867	59	2	59	0	318	159	0.937	1	0.937	1	no	yes	yes	no
RI_3695	ENSG00000103024	NME3	RI	no	16	-	-0.004	0.596003	0.97872	1770880	1771410	5	375	6	313	234	159	0.009	0.013	0.009	0.013	no	yes	yes	no
RI_3118	ENSG00000185024	BRF1	RI	no	14	-	-0.143	0.530092	0.924567	105219150	105220130	0	2	1	3	318	159	0	0.143	0	0.143	no	yes	yes	no
RI_3699	ENSG00000100906	NFKBIA	RI	no	14	-	-0.001	1	1	35402393	35402859	4	484	7	756	265	159	0.005	0.006	0.005	0.006	no	yes	yes	no
RI_3507	ENSG00000140983	RHOT2	RI	no	16	+	0.007	0.419666	0.838336	669552	670175	6	180	3	162	318	159	0.016	0.009	0.016	0.009	yes	no	no	yes
RI_1602	ENSG00000166793	YPEL4	RI	no	11	-	-0.179	0.211824	0.679648	57646296	57646794	4	11	7	7	318	159	0.154	0.333	0.154	0.333	no	yes	yes	no
RI_865	ENSG00000003509	NDUFAF7	RI	no	2	+	0.127	0.0760765	0.488435	37241577	37242693	11	25	2	18	318	159	0.18	0.053	0.18	0.053	yes	no	no	yes
RI_3215	ENSG00000276550	HERC2P2	RI	no	15	+	-0.536	0.373275	0.809603	22561558	22561934	3	2	2	0	276	159	0.464	1	0.464	1	no	yes	yes	no
RI_3214	ENSG00000276550	HERC2P2	RI	no	15	+	0.17	0.765548	1	22561558	22561934	2	1	1	1	264	159	0.546	0.376	0.546	0.376	yes	no	no	yes
RI_3741	ENSG00000186635	ARAP1	RI	no	11	-	0.016	0.496296	0.899773	72687438	72687738	5	150	0	192	318	159	0.016	0	0.016	0	yes	no	no	yes
RI_3216	ENSG00000172375	C2CD2L	RI	no	11	+	0.035	0.0695238	0.481201	119111520	119112392	3	36	1	104	318	159	0.04	0.005	0.04	0.005	yes	no	no	yes
RI_3212	ENSG00000196419	XRCC6	RI	no	22	+	-0.667	0.000848894	0.0438878	41621349	41622086	7	7	17	0	318	159	0.333	1	0.333	1	no	yes	yes	no
RI_3749	ENSG00000173137	ADCK5	RI	no	8	+	0.173	0.419154	0.838336	144391579	144391866	20	1	5	1	265	159	0.923	0.75	0.923	0.75	yes	no	no	yes
RI_5349	ENSG00000165802	NSMF	RI	no	9	-	0.01	1	1	137452735	137453820	3	155	0	150	318	159	0.01	0	0.01	0	yes	no	no	yes
RI_2167	ENSG00000156858	PRR14	RI	no	16	+	0.012	0.788544	1	30651595	30651964	1	46	0	34	285	159	0.012	0	0.012	0	yes	no	no	yes
RI_2160	ENSG00000183426	NPIPA1	RI	no	16	+	0.049	0.392683	0.823598	14935159	14935397	52	1	35	2	229	159	0.973	0.924	0.973	0.924	yes	no	no	yes
RI_2161	ENSG00000107551	RASSF4	RI	no	10	+	-0.084	0.195906	0.66561	44970164	44971848	6	48	4	12	318	159	0.059	0.143	0.059	0.143	no	yes	yes	no
RI_2162	ENSG00000111801	BTN3A3	RI	no	6	+	0.091	0.102625	0.527325	26448247	26448754	5	25	0	12	318	159	0.091	0	0.091	0	yes	no	no	yes
RI_5341	ENSG00000255031	AP002807.1	RI	no	11	+	1	0.211278	0.679648	68052822	68053085	1	0	0	2	280	159	1	0	1	0	yes	no	no	yes
RI_5343	ENSG00000125457	MIF4GD	RI	no	17	-	-0.046	0.124794	0.571499	75267745	75268192	0	27	3	31	318	159	0	0.046	0	0.046	no	yes	yes	no
RI_5697	ENSG00000008517	IL32	RI	no	16	+	-0.067	0.389098	0.82266	3065368	3065826	0	7	1	7	318	159	0	0.067	0	0.067	no	yes	yes	no
RI_5695	ENSG00000008517	IL32	RI	no	16	+	-0.048	0.0677253	0.475303	3067376	3067613	0	47	3	32	296	159	0	0.048	0	0.048	no	yes	yes	no
RI_1601	ENSG00000087077	TRIP6	RI	no	7	+	-0.05	0.483036	0.886448	100867910	100868141	69	2	19	0	290	159	0.95	1	0.95	1	no	yes	yes	no
RI_3505	ENSG00000140983	RHOT2	RI	no	16	+	0.008	1	1	671859	672181	3	254	0	236	239	159	0.008	0	0.008	0	yes	no	no	yes
RI_3969	ENSG00000126749	EMG1	RI	no	12	+	0.004	1	1	6974551	6975148	1	116	0	168	318	159	0.004	0	0.004	0	yes	no	no	yes
RI_2981	ENSG00000134222	PSRC1	RI	no	1	-	-0.042	0.148499	0.605027	109282517	109282731	1	71	2	23	262	159	0.008	0.05	0.008	0.05	no	yes	yes	no
RI_2986	ENSG00000142002	DPP9	RI	no	19	-	-0.004	1	1	4684662	4685771	0	88	1	111	318	159	0	0.004	0	0.004	no	yes	yes	no
RI_2987	ENSG00000155229	MMS19	RI	no	10	-	0.009	0.694573	1	97461495	97461896	4	152	1	133	318	159	0.013	0.004	0.013	0.004	yes	no	no	yes
RI_3963	ENSG00000132155	RAF1	RI	no	3	-	0.636	0.24937	0.711243	12600198	12600415	4	0	1	1	278	159	1	0.364	1	0.364	yes	no	no	yes
RI_1880	ENSG00000132300	PTCD3	RI	no	2	+	-0.001	0.930899	1	86133177	86133436	3	143	3	132	247	159	0.013	0.014	0.013	0.014	no	yes	yes	no
RI_1603	ENSG00000166793	YPEL4	RI	no	11	-	0.364	0.35793	0.79935	57646296	57646794	4	0	7	2	318	159	1	0.636	1	0.636	yes	no	no	yes
RI_1887	ENSG00000102225	CDK16	RI	no	X	+	0.111	0.361337	0.802603	47225964	47226703	18	0	16	1	318	159	1	0.889	1	0.889	yes	no	no	yes
RI_3506	ENSG00000140983	RHOT2	RI	no	16	+	0.005	0.673586	1	672253	672825	9	196	6	165	294	159	0.024	0.019	0.024	0.019	yes	no	no	yes
RI_1675	ENSG00000166411	IDH3A	RI	no	15	+	-0.105	0.557966	0.946316	78156907	78157631	0	2	4	17	318	159	0	0.105	0	0.105	no	yes	yes	no
RI_3500	ENSG00000120708	TGFBI	RI	no	5	+	0.2	0.147775	0.604746	136046334	136047015	1	2	0	10	318	159	0.2	0	0.2	0	yes	no	no	yes
RI_2502	ENSG00000213930	GALT	RI	no	9	+	0.2	0.161217	0.619155	34647088	34647961	1	2	0	9	318	159	0.2	0	0.2	0	yes	no	no	yes
RI_2503	ENSG00000213930	GALT	RI	no	9	+	0.062	0.18467	0.645825	34647656	34647961	13	53	4	36	284	159	0.121	0.059	0.121	0.059	yes	no	no	yes
RI_2500	ENSG00000213930	GALT	RI	no	9	+	-0.029	0.866794	1	34647088	34647567	22	2	14	1	318	159	0.846	0.875	0.846	0.875	no	yes	yes	no
RI_2501	ENSG00000213930	GALT	RI	no	9	+	-0.286	0.648811	1	34647088	34648171	5	1	2	0	318	159	0.714	1	0.714	1	no	yes	yes	no
RI_3050	ENSG00000104859	CLASRP	RI	no	19	+	1	0.0393188	0.38843	45052790	45053087	2	0	0	4	318	159	1	0	1	0	yes	no	no	yes
RI_1086	ENSG00000182173	TSEN54	RI	no	17	+	-0.059	0.245013	0.707192	75516745	75517072	2	30	6	34	256	159	0.04	0.099	0.04	0.099	no	yes	yes	no
RI_1084	ENSG00000127586	CHTF18	RI	no	16	+	-1	0.155117	0.610146	788930	789360	0	3	1	0	294	159	0	1	0	1	no	yes	yes	no
RI_4901	ENSG00000102030	NAA10	RI	no	X	-	0.231	0.681342	1	153934376	153934785	2	0	6	1	287	159	1	0.769	1	0.769	yes	no	no	yes
RI_4902	ENSG00000057608	GDI2	RI	no	10	-	0.002	1	1	5766240	5766638	3	783	0	756	318	159	0.002	0	0.002	0	yes	no	no	yes
RI_4903	ENSG00000041357	PSMA4	RI	no	15	+	-0.035	0.186027	0.646328	78542176	78542645	354	15	267	6	318	159	0.922	0.957	0.922	0.957	no	yes	yes	no
RI_2760	ENSG00000102119	EMD	RI	no	X	+	-0.02	0.57465	0.963548	154379941	154380367	98	1	57	0	318	159	0.98	1	0.98	1	no	yes	yes	no
RI_2764	ENSG00000147162	OGT	RI	no	X	+	0.039	0.270094	0.733568	71544566	71548023	15	71	6	50	318	159	0.096	0.057	0.096	0.057	yes	no	no	yes
RI_2765	ENSG00000212694	LINC01089	RI	no	12	-	0.118	0.481503	0.886448	121795266	121796242	7	6	6	9	318	159	0.368	0.25	0.368	0.25	yes	no	no	yes
RI_2900	ENSG00000198056	PRIM1	RI	no	12	-	0.148	0.590819	0.974334	56746780	56747032	1	4	0	2	229	159	0.148	0	0.148	0	yes	no	no	yes
RI_6754	ENSG00000014914	MTMR11	RI	no	1	-	-0.112	0.193396	0.661196	149933609	149933942	0	12	1	4	314	159	0	0.112	0	0.112	no	yes	yes	no
RI_5230	ENSG00000184009	ACTG1	RI	no	17	-	0.086	0.190574	0.654285	81511187	81511803	12	39	2	18	294	159	0.143	0.057	0.143	0.057	yes	no	no	yes
RI_5233	ENSG00000184009	ACTG1	RI	no	17	-	0.333	0.135082	0.58753	81512231	81512781	22	0	4	1	318	159	1	0.667	1	0.667	yes	no	no	yes
RI_4345	ENSG00000079134	THOC1	RI	no	18	-	0.014	0.900027	1	224923	225403	1	45	0	43	252	159	0.014	0	0.014	0	yes	no	no	yes
RI_5235	ENSG00000184009	ACTG1	RI	no	17	-	0.135	0.213959	0.679648	81512231	81512781	22	27	4	11	318	159	0.289	0.154	0.289	0.154	yes	no	no	yes
RI_4343	ENSG00000079134	THOC1	RI	no	18	-	0.234	0.0038823	0.114519	225088	225403	19	21	4	24	318	159	0.311	0.077	0.311	0.077	yes	no	no	yes
RI_2526	ENSG00000182224	CYB5D1	RI	no	17	+	0.012	0.638999	1	7858402	7858824	2	34	2	56	284	159	0.032	0.02	0.032	0.02	yes	no	no	yes
RI_1266	ENSG00000214941	ZSWIM7	RI	no	17	-	0.057	0.330655	0.784574	15977726	15978163	17	42	11	42	288	159	0.183	0.126	0.183	0.126	yes	no	no	yes
RI_1267	ENSG00000214941	ZSWIM7	RI	no	17	-	-0.105	0.492137	0.895233	15976559	15978163	17	1	11	0	318	159	0.895	1	0.895	1	no	yes	yes	no
RI_1265	ENSG00000214941	ZSWIM7	RI	no	17	-	-0.183	0.43689	0.85159	15977578	15977913	2	4	7	6	257	159	0.236	0.419	0.236	0.419	no	yes	yes	no
RI_1931	ENSG00000140854	KATNB1	RI	no	16	+	0.043	0.274511	0.74038	57755840	57756066	6	42	5	71	232	159	0.089	0.046	0.089	0.046	yes	no	no	yes
RI_2904	ENSG00000128159	TUBGCP6	RI	no	22	-	-0.074	0.51829	0.916611	50219956	50221874	25	1	14	0	318	159	0.926	1	0.926	1	no	yes	yes	no
RI_1284	ENSG00000203896	LIME1	RI	no	20	+	0.071	0.481378	0.886448	63737820	63738060	2	10	1	13	228	159	0.122	0.051	0.122	0.051	yes	no	no	yes
RI_1285	ENSG00000203896	LIME1	RI	no	20	+	0.3	0.042697	0.402783	63737820	63738060	9	6	6	17	263	159	0.476	0.176	0.476	0.176	yes	no	no	yes
RI_8009	ENSG00000130726	TRIM28	RI	no	19	+	-0.062	0.3461	0.79138	58548739	58548910	21	1	24	0	221	159	0.938	1	0.938	1	no	yes	yes	no
RI_1864	ENSG00000198034	RPS4X	RI	no	X	-	0.002	1	1	72273800	72275150	2905	0	2313	2	318	159	1	0.998	1	0.998	yes	no	no	yes
RI_1865	ENSG00000198034	RPS4X	RI	no	X	-	-0.176	0.163451	0.62018	72273800	72275150	3	61	1	2	318	159	0.024	0.2	0.024	0.2	no	yes	yes	no
RI_1866	ENSG00000198034	RPS4X	RI	no	X	-	0	1	1	72273800	72275150	3	7225	1	5877	318	159	0	0	0	0	no_difference	no_difference	no_difference	no_difference
RI_1867	ENSG00000244560	AC004890.2	RI	no	7	+	1	0.334202	0.784574	149293376	149293823	1	0	0	1	318	159	1	0	1	0	yes	no	no	yes
RI_1644	ENSG00000197989	SNHG12	RI	no	1	-	-0.2	0.500506	0.90431	28579532	28579981	6	2	8	1	318	159	0.6	0.8	0.6	0.8	no	yes	yes	no
RI_1861	ENSG00000169169	CPT1C	RI	no	19	+	-0.027	0.766927	1	49705006	49705298	37	3	48	3	296	159	0.869	0.896	0.869	0.896	no	yes	yes	no
RI_1862	ENSG00000169169	CPT1C	RI	no	19	+	-0.007	0.552353	0.943558	49705006	49705298	2	114	4	134	257	159	0.011	0.018	0.011	0.018	no	yes	yes	no
RI_1647	ENSG00000108883	EFTUD2	RI	no	17	-	0	1	1	44853516	44854356	3	184	4	252	318	159	0.008	0.008	0.008	0.008	no_difference	no_difference	no_difference	no_difference
RI_879	ENSG00000162191	UBXN1	RI	no	11	-	-0.002	1	1	62678338	62678601	0	600	2	562	244	159	0	0.002	0	0.002	no	yes	yes	no
RI_1649	ENSG00000130299	GTPBP3	RI	no	19	+	0.017	0.624568	0.999589	17338007	17338451	1	35	0	28	267	159	0.017	0	0.017	0	yes	no	no	yes
RI_4836	ENSG00000090097	PCBP4	RI	no	3	-	-0.324	0.0763111	0.488435	51960525	51960898	6	14	6	3	318	159	0.176	0.5	0.176	0.5	no	yes	yes	no
RI_4837	ENSG00000090097	PCBP4	RI	no	3	-	0.002	1	1	51959894	51960320	1	243	0	175	318	159	0.002	0	0.002	0	yes	no	no	yes
RI_1868	ENSG00000116809	ZBTB17	RI	no	1	-	0.008	0.687107	1	15943598	15943895	4	81	3	84	250	159	0.03	0.022	0.03	0.022	yes	no	no	yes
RI_1869	ENSG00000188549	C15orf52	RI	no	15	-	0.385	0.145941	0.599614	40338747	40339619	7	0	16	5	318	159	1	0.615	1	0.615	yes	no	no	yes
RI_4127	ENSG00000143947	RPS27A	RI	no	2	+	0	1	1	55234118	55234962	1	4726	0	3546	318	159	0	0	0	0	no_difference	no_difference	no_difference	no_difference
RI_1469	ENSG00000174791	RIN1	RI	no	11	-	-0.333	0.526079	0.921976	66334513	66335682	0	1	1	1	318	159	0	0.333	0	0.333	no	yes	yes	no
RI_1460	ENSG00000164896	FASTK	RI	no	7	-	-0.002	0.888606	1	151076912	151077236	6	205	5	156	231	159	0.02	0.022	0.02	0.022	no	yes	yes	no
RI_1463	ENSG00000186866	POFUT2	RI	no	21	-	-0.009	0.21051	0.679648	45263927	45267713	1	279	6	265	318	159	0.002	0.011	0.002	0.011	no	yes	yes	no
RI_1464	ENSG00000105518	TMEM205	RI	no	19	-	-0.006	0.660348	1	11345519	11345737	241	3	350	3	263	159	0.98	0.986	0.98	0.986	no	yes	yes	no
RI_404	ENSG00000068120	COASY	RI	no	17	+	1	0.103451	0.527325	42562150	42562487	2	0	0	2	294	159	1	0	1	0	yes	no	no	yes
RI_5411	ENSG00000149532	CPSF7	RI	no	11	-	0.222	0.254219	0.717659	61420469	61421608	15	0	7	1	318	159	1	0.778	1	0.778	yes	no	no	yes
RI_5532	ENSG00000156253	RWDD2B	RI	no	21	-	-0.04	0.186885	0.647729	29008239	29008621	13	113	21	111	245	159	0.069	0.109	0.069	0.109	no	yes	yes	no
RI_7053	ENSG00000081760	AACS	RI	no	12	+	-0.045	0.0531966	0.441219	125124704	125125024	0	70	3	35	290	159	0	0.045	0	0.045	no	yes	yes	no
RI_6508	ENSG00000229117	RPL41	RI	no	12	+	0.108	6.95599e-07	0.000165981	56116780	56117211	70	195	16	172	318	159	0.152	0.044	0.152	0.044	yes	no	no	yes
RI_7056	ENSG00000124574	ABCC10	RI	no	6	+	0.048	0.108741	0.535733	43442969	43444010	12	67	4	57	318	159	0.082	0.034	0.082	0.034	yes	no	no	yes
RI_7058	ENSG00000124574	ABCC10	RI	no	6	+	0.857	0.00993242	0.195305	43442969	43444010	9	0	1	3	318	159	1	0.143	1	0.143	yes	no	no	yes
RI_1514	ENSG00000105339	DENND3	RI	no	8	+	0.333	0.358793	0.800703	141192525	141193070	1	1	0	2	318	159	0.333	0	0.333	0	yes	no	no	yes
RI_7691	ENSG00000119688	ABCD4	RI	no	14	-	-0.6	0.521942	0.919923	74292747	74293248	4	3	1	0	318	159	0.4	1	0.4	1	no	yes	yes	no
RI_7692	ENSG00000119688	ABCD4	RI	no	14	-	0.003	0.884007	1	74292747	74293248	2	60	1	37	318	159	0.016	0.013	0.016	0.013	yes	no	no	yes
RI_4012	ENSG00000196123	KIAA0895L	RI	no	16	-	-1	0.208422	0.679648	67178198	67179552	0	2	1	0	318	159	0	1	0	1	no	yes	yes	no
RI_4013	ENSG00000196123	KIAA0895L	RI	no	16	-	-1	0.208422	0.679648	67178198	67179552	0	2	1	0	318	159	0	1	0	1	no	yes	yes	no
RI_3743	ENSG00000186635	ARAP1	RI	no	11	-	-0.025	0.0695697	0.481201	72712437	72713243	0	110	6	118	318	159	0	0.025	0	0.025	no	yes	yes	no
RI_5833	ENSG00000143179	UCK2	RI	no	1	+	1	0.334202	0.784574	165902594	165903279	1	0	0	1	318	159	1	0	1	0	yes	no	no	yes
RI_5838	ENSG00000073060	SCARB1	RI	no	12	-	0.019	0.570075	0.95939	124782682	124786503	86	0	106	1	318	159	1	0.981	1	0.981	yes	no	no	yes
RI_5015	ENSG00000117616	RSRP1	RI	no	1	-	-0.2	0.120962	0.565095	25243549	25244224	0	7	2	4	318	159	0	0.2	0	0.2	no	yes	yes	no
RI_6475	ENSG00000182087	TMEM259	RI	no	19	-	0.022	0.181883	0.641138	1014191	1014473	229	0	270	4	239	159	1	0.978	1	0.978	yes	no	no	yes
RI_7519	ENSG00000132522	GPS2	RI	no	17	-	-0.002	0.804524	1	7313567	7314159	3	195	3	157	249	159	0.01	0.012	0.01	0.012	no	yes	yes	no
RI_5014	ENSG00000117616	RSRP1	RI	no	1	-	-1	0.224636	0.681486	25243549	25244224	0	1	2	0	318	159	0	1	0	1	no	yes	yes	no
RI_6454	ENSG00000255717	SNHG1	RI	no	11	-	0.01	0.708167	1	62853800	62854064	9	64	12	102	318	159	0.066	0.056	0.066	0.056	yes	no	no	yes
RI_6987	ENSG00000196262	PPIA	RI	no	7	+	0	1	1	44799391	44799874	0	9206	1	7334	318	159	0	0	0	0	no_difference	no_difference	no_difference	no_difference
RI_7479	ENSG00000158062	UBXN11	RI	no	1	-	0.165	0.118779	0.559957	26284361	26285541	12	14	5	16	318	159	0.3	0.135	0.3	0.135	yes	no	no	yes
RI_6984	ENSG00000143774	GUK1	RI	no	1	+	-0.162	0.233416	0.693366	228145510	228146067	8	11	18	12	318	159	0.267	0.429	0.267	0.429	no	yes	yes	no
RI_8104	ENSG00000161847	RAVER1	RI	no	19	-	-0.068	0.680272	1	10320654	10320951	21	1	6	0	242	159	0.932	1	0.932	1	no	yes	yes	no
RI_8011	ENSG00000099957	P2RX6	RI	no	22	+	-0.043	0.407575	0.83287	21026010	21026329	0	10	1	11	318	159	0	0.043	0	0.043	no	yes	yes	no
RI_8102	ENSG00000161847	RAVER1	RI	no	19	-	0.128	0.533422	0.927971	10320654	10320951	21	6	6	3	233	159	0.705	0.577	0.705	0.577	yes	no	no	yes
RI_4651	ENSG00000168824	AC110814.1	RI	no	4	+	0.019	0.85414	1	4385856	4387173	60	10	38	7	318	159	0.75	0.731	0.75	0.731	yes	no	no	yes
RI_7875	ENSG00000092841	MYL6	RI	no	12	+	-0.032	0.611043	0.990176	56158683	56159730	61	1	22	0	318	159	0.968	1	0.968	1	no	yes	yes	no
RI_7874	ENSG00000092841	MYL6	RI	no	12	+	-0.001	1	1	56159586	56160148	2159	1	1064	0	318	159	0.999	1	0.999	1	no	yes	yes	no
RI_3201	ENSG00000108309	RUNDC3A	RI	no	17	+	1	0.153425	0.610146	44313417	44314824	1	0	0	3	318	159	1	0	1	0	yes	no	no	yes
RI_7871	ENSG00000092841	MYL6	RI	no	12	+	0	1	1	56158357	56158711	36	10643	20	4861	318	159	0.002	0.002	0.002	0.002	no_difference	no_difference	no_difference	no_difference
RI_7872	ENSG00000092841	MYL6	RI	no	12	+	-0.182	0.122567	0.567041	56158357	56158711	36	4	20	0	318	159	0.818	1	0.818	1	no	yes	yes	no
RI_7879	ENSG00000092841	MYL6	RI	no	12	+	0.444	0.000409089	0.0297419	56158357	56158711	36	0	20	8	318	159	1	0.556	1	0.556	yes	no	no	yes
RI_6874	ENSG00000103502	CDIPT	RI	no	16	-	-0.004	1	1	29862814	29863204	523	1	396	0	318	159	0.996	1	0.996	1	no	yes	yes	no
RI_6652	ENSG00000065357	DGKA	RI	no	12	+	0.016	0.524518	0.920801	55952340	55952932	2	60	0	121	318	159	0.016	0	0.016	0	yes	no	no	yes
RI_6653	ENSG00000065357	DGKA	RI	no	12	+	-0.001	1	1	55939414	55940433	1	115	2	172	301	159	0.005	0.006	0.005	0.006	no	yes	yes	no
RI_6656	ENSG00000065357	DGKA	RI	no	12	+	-0.016	0.393917	0.825629	55941997	55942263	0	88	4	159	248	159	0	0.016	0	0.016	no	yes	yes	no
RI_6654	ENSG00000065357	DGKA	RI	no	12	+	-0.003	1	1	55951622	55952099	0	112	1	152	318	159	0	0.003	0	0.003	no	yes	yes	no
RI_6659	ENSG00000065357	DGKA	RI	no	12	+	0.017	0.673769	1	55952340	55952932	40	0	113	1	318	159	1	0.983	1	0.983	yes	no	no	yes
RI_206	ENSG00000198755	RPL10A	RI	no	6	+	-0.204	0.000632058	0.0377047	35468419	35468873	50	83	57	37	318	159	0.231	0.435	0.231	0.435	no	yes	yes	no
RI_204	ENSG00000198755	RPL10A	RI	no	6	+	-0.003	1	1	35468419	35468873	12	4366	25	2987	318	159	0.001	0.004	0.001	0.004	no	yes	yes	no
RI_205	ENSG00000198755	RPL10A	RI	no	6	+	0.39	0.0133804	0.241314	35468419	35468873	18	0	25	8	318	159	1	0.61	1	0.61	yes	no	no	yes
RI_6898	ENSG00000157353	FUK	RI	no	16	+	0.017	0.862566	1	70466881	70467471	2	9	2	11	318	159	0.1	0.083	0.1	0.083	yes	no	no	yes
RI_4382	ENSG00000139579	NABP2	RI	no	12	+	0.432	0.0158834	0.265924	56226178	56226419	13	0	15	7	259	159	1	0.568	1	0.568	yes	no	no	yes
RI_3028	ENSG00000099783	HNRNPM	RI	no	19	+	0.023	0.547507	0.939362	8465323	8465515	210	209	96	106	275	159	0.367	0.344	0.367	0.344	yes	no	no	yes
RI_421	ENSG00000143862	ARL8A	RI	no	1	-	0.004	1	1	202135458	202135800	4	249	3	374	318	159	0.008	0.004	0.008	0.004	yes	no	no	yes
RI_4268	ENSG00000198000	NOL8	RI	no	9	-	0.017	0.695548	1	92298256	92298954	2	57	0	93	318	159	0.017	0	0.017	0	yes	no	no	yes
RI_7966	ENSG00000164292	RHOBTB3	RI	no	5	+	0.007	0.673118	1	95780251	95780425	456	2	331	3	233	159	0.994	0.987	0.994	0.987	yes	no	no	yes
RI_7271	ENSG00000188002	AC026412.1	RI	no	5	-	-0.072	0.871931	1	1632643	1632906	3	2	2	1	251	159	0.487	0.559	0.487	0.559	no	yes	yes	no
RI_8042	ENSG00000198198	SZT2	RI	no	1	+	0.411	0.474863	0.882135	43447848	43448484	2	0	5	2	277	159	1	0.589	1	0.589	yes	no	no	yes
RI_7277	ENSG00000026036	RTEL1-TNFRSF6B	RI	no	20	+	0.044	0.816814	1	63695777	63697191	12	4	15	6	318	159	0.6	0.556	0.6	0.556	yes	no	no	yes
RI_8044	ENSG00000198198	SZT2	RI	no	1	+	0.1	0.295926	0.763849	43448611	43450171	27	0	18	1	318	159	1	0.9	1	0.9	yes	no	no	yes
RI_2876	ENSG00000214063	TSPAN4	RI	no	11	+	0.004	0.871393	1	865512	865825	230	3	200	3	279	159	0.978	0.974	0.978	0.974	yes	no	no	yes
RI_3590	ENSG00000004059	ARF5	RI	no	7	+	0.005	0.77287	1	127589484	127590137	15	654	4	359	318	159	0.011	0.006	0.011	0.006	yes	no	no	yes
RI_4635	ENSG00000197530	MIB2	RI	no	1	+	-0.012	0.341619	0.785636	1626836	1627207	0	180	3	169	232	159	0	0.012	0	0.012	no	yes	yes	no
RI_3594	ENSG00000179632	MAF1	RI	no	8	+	-0.002	0.830373	1	144106342	144106674	30	534	26	435	248	159	0.035	0.037	0.035	0.037	no	yes	yes	no
RI_3595	ENSG00000130640	TUBGCP2	RI	no	10	-	-0.571	0.560116	0.949442	133299984	133300547	3	2	1	0	318	159	0.429	1	0.429	1	no	yes	yes	no
RI_6094	ENSG00000005884	ITGA3	RI	no	17	+	-0.011	0.639488	1	50075458	50075735	0	106	5	319	230	159	0	0.011	0	0.011	no	yes	yes	no
RI_6096	ENSG00000005884	ITGA3	RI	no	17	+	-0.091	0.528568	0.924248	50076583	50077447	0	3	1	5	318	159	0	0.091	0	0.091	no	yes	yes	no
RI_6097	ENSG00000005884	ITGA3	RI	no	17	+	-0.046	0.237955	0.697014	50075458	50075735	32	1	89	0	248	159	0.954	1	0.954	1	no	yes	yes	no
RI_6091	ENSG00000003756	RBM5	RI	no	3	+	0.174	0.000559194	0.0361389	50100531	50103166	25	38	10	63	318	159	0.248	0.074	0.248	0.074	yes	no	no	yes
RI_6092	ENSG00000003756	RBM5	RI	no	3	+	0.005	1	1	50117073	50117379	2	295	0	214	236	159	0.005	0	0.005	0	yes	no	no	yes
RI_4262	ENSG00000198089	SFI1	RI	no	22	+	0.035	0.578854	0.968503	31604868	31606430	4	20	2	17	318	159	0.091	0.056	0.091	0.056	yes	no	no	yes
RI_3113	ENSG00000250151	ARPC4-TTLL3	RI	no	3	+	-0.078	0.421684	0.840118	9826996	9827240	67	3	15	0	300	159	0.922	1	0.922	1	no	yes	yes	no
RI_6258	ENSG00000127054	INTS11	RI	no	1	-	0.045	0.00083297	0.0437945	1312225	1312700	12	164	0	172	249	159	0.045	0	0.045	0	yes	no	no	yes
RI_7300	ENSG00000109118	PHF12	RI	no	17	-	-0.009	0.701177	1	28923908	28927063	1	92	2	73	318	159	0.005	0.014	0.005	0.014	no	yes	yes	no
RI_6257	ENSG00000127054	INTS11	RI	no	1	-	0.052	0.144138	0.596951	1312225	1312501	85	0	66	2	290	159	1	0.948	1	0.948	yes	no	no	yes
RI_6254	ENSG00000127054	INTS11	RI	no	1	-	0.006	1	1	1312592	1313124	3	207	1	258	243	159	0.009	0.003	0.009	0.003	yes	no	no	yes
RI_6255	ENSG00000127054	INTS11	RI	no	1	-	-0.008	1	1	1320455	1321093	0	263	4	235	318	159	0	0.008	0	0.008	no	yes	yes	no
RI_512	ENSG00000132323	ILKAP	RI	no	2	-	0.038	0.10911	0.536286	238194274	238194870	6	60	1	48	318	159	0.048	0.01	0.048	0.01	yes	no	no	yes
RI_513	ENSG00000132323	ILKAP	RI	no	2	-	0.005	0.94924	1	238194274	238194870	2	18	1	10	318	159	0.053	0.048	0.053	0.048	yes	no	no	yes
RI_510	ENSG00000163734	CXCL3	RI	no	4	-	0.002	1	1	74038289	74038689	3	1097	3	6231	256	159	0.002	0	0.002	0	yes	no	no	yes
RI_3119	ENSG00000185024	BRF1	RI	no	14	-	0.006	0.603064	0.98437	105211121	105212164	3	98	2	108	318	159	0.015	0.009	0.015	0.009	yes	no	no	yes
RI_2158	ENSG00000183426	NPIPA1	RI	no	16	+	-0.06	0.375817	0.809603	14935159	14935397	52	4	35	1	226	159	0.901	0.961	0.901	0.961	no	yes	yes	no
RI_5896	ENSG00000072778	ACADVL	RI	no	17	+	-0.314	0.00219024	0.0893962	7220765	7221136	14	4	50	0	255	159	0.686	1	0.686	1	no	yes	yes	no
RI_5683	ENSG00000118900	UBN1	RI	no	16	+	0.03	0.445201	0.858306	4860663	4861102	44	0	53	1	263	159	1	0.97	1	0.97	yes	no	no	yes
RI_3379	ENSG00000107937	GTPBP4	RI	no	10	+	-0.003	1	1	996105	997308	0	157	1	189	318	159	0	0.003	0	0.003	no	yes	yes	no
RI_3377	ENSG00000092439	TRPM7	RI	no	15	-	-0.025	0.2029	0.67896	50575723	50575919	0	65	3	77	237	159	0	0.025	0	0.025	no	yes	yes	no
RI_2016	ENSG00000104522	TSTA3	RI	no	8	-	-0.022	0.0459712	0.411989	143612617	143613295	1	164	8	159	318	159	0.003	0.025	0.003	0.025	no	yes	yes	no
RI_3686	ENSG00000149600	COMMD7	RI	no	20	-	-0.001	1	1	32702702	32704071	1	232	1	192	318	159	0.002	0.003	0.002	0.003	no	yes	yes	no
RI_2879	ENSG00000214063	TSPAN4	RI	no	11	+	0.122	0.527787	0.924248	864436	865825	10	6	6	6	318	159	0.455	0.333	0.455	0.333	yes	no	no	yes
RI_3682	ENSG00000139112	GABARAPL1	RI	no	12	+	-0.286	0.0307389	0.358466	10213835	10214187	1	10	11	13	257	159	0.058	0.344	0.058	0.344	no	yes	yes	no
RI_3680	ENSG00000114544	SLC41A3	RI	no	3	-	0.224	0.0561454	0.443163	126006362	126007225	36	9	27	17	318	159	0.667	0.443	0.667	0.443	yes	no	no	yes
RI_3751	ENSG00000173137	ADCK5	RI	no	8	+	-0.17	0.412762	0.837402	144391579	144391866	13	20	4	3	229	159	0.311	0.481	0.311	0.481	no	yes	yes	no
RI_428	ENSG00000219200	RNASEK	RI	no	17	+	-0.8	0.0479288	0.418803	7012645	7013742	1	2	7	0	318	159	0.2	1	0.2	1	no	yes	yes	no
RI_429	ENSG00000219200	RNASEK	RI	no	17	+	-0.941	0.000469601	0.0331069	7012645	7013742	1	8	7	0	318	159	0.059	1	0.059	1	no	yes	yes	no
RI_3206	ENSG00000149273	RPS3	RI	no	11	+	-0.108	0.0284606	0.341609	75401639	75402446	66	4	78	0	318	159	0.892	1	0.892	1	no	yes	yes	no
RI_3755	ENSG00000058673	ZC3H11A	RI	no	1	+	0.17	0.0369671	0.382438	203801574	203803016	34	0	78	8	318	159	1	0.83	1	0.83	yes	no	no	yes
RI_3757	ENSG00000188846	RPL14	RI	no	3	+	0	1	1	40461406	40461661	1	4468	1	3579	259	159	0	0	0	0	no_difference	no_difference	no_difference	no_difference
RI_422	ENSG00000129657	SEC14L1	RI	no	17	+	-0.25	0.0458174	0.411989	77213917	77216802	34	17	30	5	318	159	0.5	0.75	0.5	0.75	no	yes	yes	no
RI_2373	ENSG00000204427	ABHD16A	RI	no	6	-	0.004	1	1	31688040	31688305	3	230	1	183	303	159	0.007	0.003	0.007	0.003	yes	no	no	yes
RI_2372	ENSG00000204427	ABHD16A	RI	no	6	-	0.006	1	1	31688722	31689119	2	154	0	191	318	159	0.006	0	0.006	0	yes	no	no	yes
RI_2406	ENSG00000242612	DECR2	RI	no	16	+	-1	0.109304	0.536286	406684	406952	0	5	1	0	214	159	0	1	0	1	no	yes	yes	no
RI_2405	ENSG00000242612	DECR2	RI	no	16	+	0.429	0.0750742	0.488435	406345	406833	3	2	0	4	318	159	0.429	0	0.429	0	yes	no	no	yes
RI_2404	ENSG00000242612	DECR2	RI	no	16	+	0.667	0.169085	0.622923	406345	406833	7	0	1	1	318	159	1	0.333	1	0.333	yes	no	no	yes
RI_2403	ENSG00000242612	DECR2	RI	no	16	+	0.006	1	1	410971	411578	2	163	0	86	318	159	0.006	0	0.006	0	yes	no	no	yes
RI_2979	ENSG00000134222	PSRC1	RI	no	1	-	0.044	0.375815	0.809603	109280776	109281251	3	42	0	11	248	159	0.044	0	0.044	0	yes	no	no	yes
RI_3970	ENSG00000126749	EMG1	RI	no	12	+	-0.021	0.50484	0.905799	6974551	6975148	93	1	142	0	318	159	0.979	1	0.979	1	no	yes	yes	no
RI_2976	ENSG00000017483	SLC38A5	RI	no	X	-	0.194	0.410633	0.835268	48458536	48459034	8	0	8	1	307	159	1	0.806	1	0.806	yes	no	no	yes
RI_2971	ENSG00000126214	KLC1	RI	no	14	+	-0.333	0.0744952	0.488435	103699921	103700727	12	3	15	0	318	159	0.667	1	0.667	1	no	yes	yes	no
RI_2083	ENSG00000196628	TCF4	RI	no	18	-	-0.025	0.204828	0.679648	55227848	55228361	0	53	3	59	318	159	0	0.025	0	0.025	no	yes	yes	no
RI_6193	ENSG00000135486	HNRNPA1	RI	no	12	+	0	1	1	54281385	54281941	1	1898	0	1112	318	159	0	0	0	0	no_difference	no_difference	no_difference	no_difference
RI_5759	ENSG00000172638	EFEMP2	RI	no	11	-	-0.003	1	1	65872682	65872942	1193	2	547	0	318	159	0.997	1	0.997	1	no	yes	yes	no
RI_2087	ENSG00000049656	CLPTM1L	RI	no	5	-	0	1	1	1321634	1321819	2	401	2	449	242	159	0.003	0.003	0.003	0.003	no_difference	no_difference	no_difference	no_difference
RI_5753	ENSG00000100429	HDAC10	RI	no	22	-	-0.8	0.21743	0.679648	50250770	50251385	1	2	2	0	318	159	0.2	1	0.2	1	no	yes	yes	no
RI_5756	ENSG00000100429	HDAC10	RI	no	22	-	-0.013	0.513945	0.914662	50246678	50246966	3	72	5	73	297	159	0.022	0.035	0.022	0.035	no	yes	yes	no
RI_5757	ENSG00000100429	HDAC10	RI	no	22	-	-0.02	0.642154	1	50248224	50248472	16	91	13	61	231	159	0.108	0.128	0.108	0.128	no	yes	yes	no
RI_5754	ENSG00000100429	HDAC10	RI	no	22	-	-0.058	0.135917	0.587707	50250770	50251385	1	63	2	19	226	159	0.011	0.069	0.011	0.069	no	yes	yes	no
RI_5755	ENSG00000100429	HDAC10	RI	no	22	-	-0.008	0.65107	1	50246297	50246735	2	68	3	66	318	159	0.014	0.022	0.014	0.022	no	yes	yes	no
RI_734	ENSG00000149582	TMEM25	RI	no	11	+	-0.8	0.0760221	0.488435	118531191	118531871	1	2	5	0	318	159	0.2	1	0.2	1	no	yes	yes	no
RI_735	ENSG00000149582	TMEM25	RI	no	11	+	1	0.103423	0.527325	118531774	118532199	2	0	0	2	295	159	1	0	1	0	yes	no	no	yes
RI_732	ENSG00000149582	TMEM25	RI	no	11	+	-0.221	0.00484531	0.12957	118531191	118531871	1	29	5	8	318	159	0.017	0.238	0.017	0.238	no	yes	yes	no
RI_733	ENSG00000149582	TMEM25	RI	no	11	+	-0.12	0.00340945	0.105933	118531191	118531871	1	59	5	17	318	159	0.008	0.128	0.008	0.128	no	yes	yes	no
RI_2575	ENSG00000148399	DPH7	RI	no	9	-	0.255	0.390716	0.82266	137575708	137576167	13	3	3	2	318	159	0.684	0.429	0.684	0.429	yes	no	no	yes
RI_2579	ENSG00000169964	TMEM42	RI	no	3	+	0.429	0.0548144	0.441483	44861903	44864343	13	0	8	3	318	159	1	0.571	1	0.571	yes	no	no	yes
RI_2539	ENSG00000092010	PSME1	RI	no	14	+	0.889	0.0267414	0.334484	24136984	24137431	4	0	1	4	318	159	1	0.111	1	0.111	yes	no	no	yes
RI_738	ENSG00000142937	RPS8	RI	no	1	+	-0.486	0.0318462	0.361694	44775635	44776140	7	6	12	1	309	159	0.375	0.861	0.375	0.861	no	yes	yes	no
RI_1078	ENSG00000158793	NIT1	RI	no	1	+	0.008	0.797653	1	161119133	161119612	2	89	1	106	278	159	0.013	0.005	0.013	0.005	yes	no	no	yes
RI_1073	ENSG00000185246	PRPF39	RI	no	14	+	0.02	0.596915	0.979698	45096102	45097005	2	24	1	24	318	159	0.04	0.02	0.04	0.02	yes	no	no	yes
RI_1072	ENSG00000185246	PRPF39	RI	no	14	+	-0.417	0.0892623	0.504064	45096423	45096758	1	4	10	5	261	159	0.132	0.549	0.132	0.549	no	yes	yes	no
RI_1985	ENSG00000137500	CCDC90B	RI	no	11	-	-0.002	1	1	83273792	83273992	0	231	1	329	244	159	0	0.002	0	0.002	no	yes	yes	no
RI_1984	ENSG00000137500	CCDC90B	RI	no	11	-	0.006	1	1	83273950	83274740	3	239	0	340	318	159	0.006	0	0.006	0	yes	no	no	yes
RI_8030	ENSG00000108465	CDK5RAP3	RI	no	17	+	-0.02	0.634307	1	47971121	47971407	33	92	29	70	318	159	0.152	0.172	0.152	0.172	no	yes	yes	no
RI_2882	ENSG00000137752	CASP1	RI	no	11	-	0.154	0.32936	0.784574	105025507	105026356	4	11	0	3	318	159	0.154	0	0.154	0	yes	no	no	yes
RI_2881	ENSG00000156535	CD109	RI	no	6	+	0.115	0.413987	0.838084	73695784	73696289	1	4	0	4	305	159	0.115	0	0.115	0	yes	no	no	yes
RI_2880	ENSG00000214063	TSPAN4	RI	no	11	+	0.083	0.764438	1	865512	865825	10	1	6	1	318	159	0.833	0.75	0.833	0.75	yes	no	no	yes
RI_2887	ENSG00000272888	LINC01578	RI	no	15	+	-0.049	0.323327	0.784574	92883584	92883778	34	1	45	0	277	159	0.951	1	0.951	1	no	yes	yes	no
RI_2886	ENSG00000174177	CTU2	RI	no	16	+	-0.003	0.831323	1	88714382	88714737	1	61	2	91	258	159	0.01	0.013	0.01	0.013	no	yes	yes	no
RI_5357	ENSG00000146830	GIGYF1	RI	no	7	-	-0.204	0.679566	1	100684019	100684337	6	1	2	0	245	159	0.796	1	0.796	1	no	yes	yes	no
RI_5355	ENSG00000146830	GIGYF1	RI	no	7	-	0.013	0.730313	1	100685973	100686433	2	91	0	53	258	159	0.013	0	0.013	0	yes	no	no	yes
RI_5352	ENSG00000165802	NSMF	RI	no	9	-	0.065	0.292917	0.762273	137452735	137453180	43	0	29	1	318	159	1	0.935	1	0.935	yes	no	no	yes
RI_2799	ENSG00000142541	RPL13A	RI	no	19	+	0	1	1	49489849	49490297	2	21532	10	14917	318	159	0	0	0	0	no_difference	no_difference	no_difference	no_difference
RI_2798	ENSG00000142541	RPL13A	RI	no	19	+	0.007	1	1	49489849	49490297	813	0	552	2	318	159	1	0.993	1	0.993	yes	no	no	yes
RI_2797	ENSG00000142541	RPL13A	RI	no	19	+	0	1	1	49490231	49490576	2	20750	5	14461	318	159	0	0	0	0	no_difference	no_difference	no_difference	no_difference
RI_2796	ENSG00000142541	RPL13A	RI	no	19	+	0.182	0.869865	1	49489849	49490297	1	0	9	1	318	159	1	0.818	1	0.818	yes	no	no	yes
RI_2794	ENSG00000142541	RPL13A	RI	no	19	+	0	1	1	49491039	49491547	2	13280	0	10130	318	159	0	0	0	0	no_difference	no_difference	no_difference	no_difference
RI_2793	ENSG00000142541	RPL13A	RI	no	19	+	0.239	0.623077	0.998386	49490126	49490297	2	0	10	2	250	159	1	0.761	1	0.761	yes	no	no	yes
RI_2792	ENSG00000142541	RPL13A	RI	no	19	+	0.002	1	1	49490778	49491099	3595	0	2720	3	318	159	1	0.998	1	0.998	yes	no	no	yes
RI_2791	ENSG00000142541	RPL13A	RI	no	19	+	-0.019	0.0327216	0.361694	49489849	49490297	2	300	10	223	318	159	0.003	0.022	0.003	0.022	no	yes	yes	no
RI_2790	ENSG00000234545	FAM133B	RI	no	7	-	-0.2	0.338883	0.784574	92577654	92578182	8	1	11	0	318	159	0.8	1	0.8	1	no	yes	yes	no
RI_8031	ENSG00000108465	CDK5RAP3	RI	no	17	+	-0.205	0.0782547	0.488435	47975513	47976013	31	4	23	0	318	159	0.795	1	0.795	1	no	yes	yes	no
RI_1218	ENSG00000066777	ARFGEF1	RI	no	8	-	-0.067	0.426091	0.844558	67343163	67343677	0	6	1	7	318	159	0	0.067	0	0.067	no	yes	yes	no
RI_4337	ENSG00000196704	AMZ2	RI	no	17	+	0.108	0.0646981	0.466594	68248050	68248705	51	0	66	4	318	159	1	0.892	1	0.892	yes	no	no	yes
RI_5228	ENSG00000105197	TIMM50	RI	no	19	+	0.143	0.331891	0.784574	39485590	39486291	16	0	12	1	318	159	1	0.857	1	0.857	yes	no	no	yes
RI_5229	ENSG00000172270	BSG	RI	no	19	+	0.036	0.0979478	0.525664	580378	580695	169	0	217	4	318	159	1	0.964	1	0.964	yes	no	no	yes
RI_1213	ENSG00000137411	VARS2	RI	no	6	+	1	0.043355	0.402783	30918763	30919848	4	0	0	2	318	159	1	0	1	0	yes	no	no	yes
RI_4339	ENSG00000014216	CAPN1	RI	no	11	+	-0.002	1	1	65209848	65210096	1	320	2	325	258	159	0.002	0.004	0.002	0.004	no	yes	yes	no
RI_1210	ENSG00000115091	ACTR3	RI	no	2	+	0	1	1	113951719	113955706	1	1262	0	1125	318	159	0	0	0	0	no_difference	no_difference	no_difference	no_difference
RI_1188	ENSG00000113558	SKP1	RI	no	5	-	1	0.0630959	0.466594	134174461	134174765	3	0	0	2	318	159	1	0	1	0	yes	no	no	yes
RI_996	ENSG00000144354	CDCA7	RI	no	2	+	-0.93	0.133032	0.586575	173363817	173364989	3	20	1	0	318	159	0.07	1	0.07	1	no	yes	yes	no
RI_995	ENSG00000039650	PNKP	RI	no	19	-	-0.026	0.523758	0.920801	49864178	49864403	17	86	20	80	245	159	0.114	0.14	0.114	0.14	no	yes	yes	no
RI_6673	ENSG00000168883	USP39	RI	no	2	+	-0.013	0.898991	1	85648760	85649280	39	4	43	4	318	159	0.83	0.843	0.83	0.843	no	yes	yes	no
RI_1851	ENSG00000175455	CCDC14	RI	no	3	-	0.061	0.461757	0.873397	123956354	123956795	10	18	10	27	318	159	0.217	0.156	0.217	0.156	yes	no	no	yes
RI_1850	ENSG00000175455	CCDC14	RI	no	3	-	0.005	0.925388	1	123955842	123956115	1	19	1	22	238	159	0.034	0.029	0.034	0.029	yes	no	no	yes
RI_1853	ENSG00000175455	CCDC14	RI	no	3	-	0.19	0.229228	0.690356	123956354	123956795	14	0	17	2	318	159	1	0.81	1	0.81	yes	no	no	yes
RI_1852	ENSG00000175455	CCDC14	RI	no	3	-	0.4	0.403183	0.827715	123956354	123956795	3	0	6	2	318	159	1	0.6	1	0.6	yes	no	no	yes
RI_848	ENSG00000130159	ECSIT	RI	no	19	-	-0.01	0.372767	0.809603	11507701	11508048	0	67	1	53	298	159	0	0.01	0	0.01	no	yes	yes	no
RI_849	ENSG00000130159	ECSIT	RI	no	19	-	-0.037	0.461486	0.873397	11507701	11508048	52	1	36	0	318	159	0.963	1	0.963	1	no	yes	yes	no
RI_1857	ENSG00000176986	SEC24C	RI	no	10	+	0.005	1	1	73769346	73769733	3	328	0	261	287	159	0.005	0	0.005	0	yes	no	no	yes
RI_1858	ENSG00000176986	SEC24C	RI	no	10	+	1	0.107512	0.532374	73769346	73769733	6	0	0	1	292	159	1	0	1	0	yes	no	no	yes
RI_8033	ENSG00000108465	CDK5RAP3	RI	no	17	+	-0.004	0.784639	1	47975513	47976013	4	107	5	110	318	159	0.018	0.022	0.018	0.022	no	yes	yes	no
RI_842	ENSG00000162576	MXRA8	RI	no	1	-	0.037	0.643878	1	1354192	1354509	106	4	15	1	237	159	0.947	0.91	0.947	0.91	yes	no	no	yes
RI_843	ENSG00000162576	MXRA8	RI	no	1	-	0.024	1.0038e-05	0.00163883	1354192	1354509	106	1630	15	692	279	159	0.036	0.012	0.036	0.012	yes	no	no	yes
RI_192	ENSG00000163702	IL17RC	RI	no	3	+	0.704	0.0238953	0.316766	9923880	9924291	8	0	2	3	252	159	1	0.296	1	0.296	yes	no	no	yes
RI_1454	ENSG00000164896	FASTK	RI	no	7	-	-0.444	0.289865	0.759388	151076912	151077780	5	2	4	0	318	159	0.556	1	0.556	1	no	yes	yes	no
RI_1457	ENSG00000164896	FASTK	RI	no	7	-	-0.054	0.000173862	0.0173974	151076912	151077780	11	360	24	203	231	159	0.021	0.075	0.021	0.075	no	yes	yes	no
RI_191	ENSG00000163702	IL17RC	RI	no	3	+	-0.167	0.628646	1	9923880	9924291	8	8	2	1	318	159	0.333	0.5	0.333	0.5	no	yes	yes	no
RI_1320	ENSG00000158864	NDUFS2	RI	no	1	+	-0.019	0.178122	0.634369	161213863	161214395	0	160	6	159	318	159	0	0.019	0	0.019	no	yes	yes	no
RI_7066	ENSG00000204469	PRRC2A	RI	no	6	+	0.007	1	1	31635581	31636049	7	518	0	461	318	159	0.007	0	0.007	0	yes	no	no	yes
RI_1329	ENSG00000068438	FTSJ1	RI	no	X	+	0.036	0.201851	0.676181	48482596	48483027	8	57	4	64	318	159	0.066	0.03	0.066	0.03	yes	no	no	yes
RI_7067	ENSG00000204469	PRRC2A	RI	no	6	+	1	0.160013	0.618903	31636732	31637136	1	0	0	3	232	159	1	0	1	0	yes	no	no	yes
RI_1696	ENSG00000143126	CELSR2	RI	no	1	+	-0.056	0.346197	0.79138	109271385	109271722	0	13	1	11	245	159	0	0.056	0	0.056	no	yes	yes	no
RI_4244	ENSG00000064607	SUGP2	RI	no	19	-	-0.116	0.401158	0.827715	18990887	18993740	13	10	25	12	318	159	0.394	0.51	0.394	0.51	no	yes	yes	no
RI_5965	ENSG00000109133	TMEM33	RI	no	4	+	-0.164	0.00866736	0.181637	41935128	41935529	93	38	165	33	318	159	0.55	0.714	0.55	0.714	no	yes	yes	no
RI_5024	ENSG00000160310	PRMT2	RI	no	21	+	-0.006	1	1	46660832	46661936	1	157	1	57	318	159	0.003	0.009	0.003	0.009	no	yes	yes	no
RI_8066	ENSG00000141562	NARF	RI	no	17	+	0.006	1	1	82483715	82484950	1	87	0	138	318	159	0.006	0	0.006	0	yes	no	no	yes
RI_4168	ENSG00000183474	GTF2H2C	RI	no	5	+	0.011	0.701174	1	69578711	69579108	1	43	0	34	318	159	0.011	0	0.011	0	yes	no	no	yes
RI_7047	ENSG00000106330	MOSPD3	RI	no	7	+	-0.02	0.371439	0.809603	100612729	100613269	0	137	3	73	318	159	0	0.02	0	0.02	no	yes	yes	no
RI_7682	ENSG00000214706	IFRD2	RI	no	3	-	0.339	0.375898	0.809603	50288130	50288504	3	0	16	5	261	159	1	0.661	1	0.661	yes	no	no	yes
RI_4798	ENSG00000140474	ULK3	RI	no	15	-	0.013	0.582593	0.970617	74842074	74842420	1	50	0	69	242	159	0.013	0	0.013	0	yes	no	no	yes
RI_4069	ENSG00000198258	UBL5	RI	no	19	+	0.419	0.0129587	0.238593	9828326	9828805	16	0	25	9	318	159	1	0.581	1	0.581	yes	no	no	yes
RI_4068	ENSG00000198258	UBL5	RI	no	19	+	-0.348	0.0177548	0.268854	9828326	9828675	15	4	25	0	318	159	0.652	1	0.652	1	no	yes	yes	no
RI_7686	ENSG00000100201	DDX17	RI	no	22	-	0.013	0.235577	0.693366	38487878	38492115	59	473	39	405	318	159	0.059	0.046	0.059	0.046	yes	no	no	yes
RI_7687	ENSG00000130816	DNMT1	RI	no	19	-	0.003	1	1	10160017	10160418	3	180	1	95	318	159	0.008	0.005	0.008	0.005	yes	no	no	yes
RI_8036	ENSG00000108465	CDK5RAP3	RI	no	17	+	-0.02	0.534484	0.927971	47974399	47975337	27	100	35	108	318	159	0.119	0.139	0.119	0.139	no	yes	yes	no
RI_7685	ENSG00000214706	IFRD2	RI	no	3	-	-1	0.00081776	0.043736	50290169	50290679	0	5	7	0	318	159	0	1	0	1	no	yes	yes	no
RI_4063	ENSG00000085978	ATG16L1	RI	no	2	+	0.011	0.570315	0.95939	233272965	233273777	1	46	0	42	318	159	0.011	0	0.011	0	yes	no	no	yes
RI_4062	ENSG00000085978	ATG16L1	RI	no	2	+	-0.2	0.298861	0.764811	233289853	233290353	0	4	1	2	318	159	0	0.2	0	0.2	no	yes	yes	no
RI_4792	ENSG00000258890	CEP95	RI	no	17	+	0.168	0.186244	0.646328	64508591	64508720	16	0	16	2	257	159	1	0.832	1	0.832	yes	no	no	yes
RI_4067	ENSG00000198258	UBL5	RI	no	19	+	0.023	0.875248	1	9828326	9828675	16	7	25	12	318	159	0.533	0.51	0.533	0.51	yes	no	no	yes
RI_4066	ENSG00000198258	UBL5	RI	no	19	+	-0.343	0.00408503	0.115246	9828326	9828675	23	6	34	0	318	159	0.657	1	0.657	1	no	yes	yes	no
RI_4065	ENSG00000085465	OVGP1	RI	no	1	-	0.289	0.554515	0.943558	111421275	111421673	2	3	0	1	261	159	0.289	0	0.289	0	yes	no	no	yes
RI_4064	ENSG00000085978	ATG16L1	RI	no	2	+	-0.011	0.434488	0.850872	233289853	233290353	0	58	1	46	318	159	0	0.011	0	0.011	no	yes	yes	no
RI_5820	ENSG00000102312	PORCN	RI	no	X	+	-0.007	0.857208	1	48511891	48512507	2	23	8	78	318	159	0.042	0.049	0.042	0.049	no	yes	yes	no
RI_5821	ENSG00000133794	ARNTL	RI	no	11	+	-0.041	0.0337117	0.365642	13378336	13381254	0	53	7	81	318	159	0	0.041	0	0.041	no	yes	yes	no
RI_5829	ENSG00000198919	DZIP3	RI	no	3	+	-0.087	0.130428	0.583833	108647942	108648962	2	22	9	30	318	159	0.043	0.13	0.043	0.13	no	yes	yes	no
RI_5431	ENSG00000126581	BECN1	RI	no	17	-	-0.001	0.899953	1	42818786	42819609	11	244	12	251	318	159	0.022	0.023	0.022	0.023	no	yes	yes	no
RI_6400	ENSG00000166579	NDEL1	RI	no	17	+	0.051	0.832981	1	8443926	8444357	5	11	1	3	241	159	0.231	0.18	0.231	0.18	yes	no	no	yes
RI_6404	ENSG00000160633	SAFB	RI	no	19	+	-0.001	1	1	5667352	5667886	2	166	2	140	318	159	0.006	0.007	0.006	0.007	no	yes	yes	no
RI_4667	ENSG00000122678	POLM	RI	no	7	-	0.667	0.254721	0.717659	44074130	44074530	2	0	4	4	318	159	1	0.333	1	0.333	yes	no	no	yes
RI_4663	ENSG00000124104	SNX21	RI	no	20	+	1	0.102779	0.527325	45840638	45842881	2	0	0	2	318	159	1	0	1	0	yes	no	no	yes
RI_5434	ENSG00000131469	RPL27	RI	no	17	+	-0.4	0.164964	0.621339	42998748	42999279	3	1	14	0	318	159	0.6	1	0.6	1	no	yes	yes	no
RI_4669	ENSG00000122678	POLM	RI	no	7	-	-0.857	0.0787622	0.488435	44074130	44074530	1	3	3	0	318	159	0.143	1	0.143	1	no	yes	yes	no
RI_4668	ENSG00000122678	POLM	RI	no	7	-	-0.576	0.0217582	0.304026	44074130	44074530	2	10	4	1	318	159	0.091	0.667	0.091	0.667	no	yes	yes	no
RI_8131	ENSG00000165792	METTL17	RI	no	14	+	-0.021	0.162673	0.619155	20995900	20996292	5	140	8	99	318	159	0.018	0.039	0.018	0.039	no	yes	yes	no
RI_8130	ENSG00000165792	METTL17	RI	no	14	+	-0.075	0.0030711	0.101455	20993117	20994063	0	59	7	43	318	159	0	0.075	0	0.075	no	yes	yes	no
RI_8132	ENSG00000165792	METTL17	RI	no	14	+	-0.042	0.0777844	0.488435	20990229	20990598	0	66	3	46	238	159	0	0.042	0	0.042	no	yes	yes	no
RI_8136	ENSG00000132017	DCAF15	RI	no	19	+	-0.027	0.583836	0.971077	13960286	13960580	4	41	6	42	231	159	0.063	0.09	0.063	0.09	no	yes	yes	no
RI_7866	ENSG00000117308	GALE	RI	no	1	-	0.01	0.52972	0.924567	23798116	23798730	2	56	1	65	318	159	0.018	0.008	0.018	0.008	yes	no	no	yes
RI_7867	ENSG00000117308	GALE	RI	no	1	-	0.784	0.217585	0.679648	23798379	23798730	2	0	1	2	288	159	1	0.216	1	0.216	yes	no	no	yes
RI_7868	ENSG00000117308	GALE	RI	no	1	-	0.8	0.21743	0.679648	23798116	23798730	2	0	1	2	318	159	1	0.2	1	0.2	yes	no	no	yes
RI_7380	ENSG00000178035	IMPDH2	RI	no	3	-	1	0.153425	0.610146	49027869	49028322	1	0	0	3	318	159	1	0	1	0	yes	no	no	yes
RI_8056	ENSG00000114786	ABHD14A-ACY1	RI	no	3	+	0	0.997289	1	51986987	51987196	1	36	2	70	243	159	0.018	0.018	0.018	0.018	no_difference	no_difference	no_difference	no_difference
RI_8057	ENSG00000114786	ABHD14A-ACY1	RI	no	3	+	0.8	0.00759005	0.178384	51987555	51988603	9	0	2	4	318	159	1	0.2	1	0.2	yes	no	no	yes
RI_212	ENSG00000185813	PCYT2	RI	no	17	-	0.005	1	1	81907553	81907857	1	106	0	86	318	159	0.005	0	0.005	0	yes	no	no	yes
RI_215	ENSG00000185813	PCYT2	RI	no	17	-	-0.001	0.925524	1	81905669	81906177	5	107	4	80	318	159	0.023	0.024	0.023	0.024	no	yes	yes	no
RI_214	ENSG00000185813	PCYT2	RI	no	17	-	-0.002	1	1	81906099	81906546	1	91	1	68	318	159	0.005	0.007	0.005	0.007	no	yes	yes	no
RI_6319	ENSG00000140988	RPS2	RI	no	16	-	0.01	0.569121	0.95939	1962642	1962909	1	65	0	49	244	159	0.01	0	0.01	0	yes	no	no	yes
RI_5858	ENSG00000109113	RAB34	RI	no	17	-	0.018	0.58081	0.969625	28715640	28715901	102	0	96	1	281	159	1	0.982	1	0.982	yes	no	no	yes
RI_5022	ENSG00000162572	SCNN1D	RI	no	1	+	0.172	0.0846493	0.500429	1287507	1287836	3	8	1	21	234	159	0.203	0.031	0.203	0.031	yes	no	no	yes
RI_6310	ENSG00000085998	POMGNT1	RI	no	1	-	0.019	0.602759	0.98437	46188682	46189357	82	1	132	3	318	159	0.976	0.957	0.976	0.957	yes	no	no	yes
RI_7260	ENSG00000140543	DET1	RI	no	15	-	0.384	0.225613	0.682783	88530622	88531715	6	0	6	2	297	159	1	0.616	1	0.616	yes	no	no	yes
RI_2667	ENSG00000169714	CNBP	RI	no	3	-	0.001	1	1	129171078	129171538	3	899	1	888	318	159	0.002	0.001	0.002	0.001	yes	no	no	yes
RI_6793	ENSG00000157379	DHRS1	RI	no	14	-	0.042	0.199819	0.672017	24291138	24291625	4	34	1	34	318	159	0.056	0.014	0.056	0.014	yes	no	no	yes
RI_6792	ENSG00000141577	CEP131	RI	no	17	-	0.035	0.419887	0.838336	81189596	81189975	1	19	0	17	229	159	0.035	0	0.035	0	yes	no	no	yes
RI_6791	ENSG00000162413	KLHL21	RI	no	1	-	0.068	0.0011452	0.0572969	6590723	6595557	22	100	11	172	318	159	0.099	0.031	0.099	0.031	yes	no	no	yes
RI_6794	ENSG00000157379	DHRS1	RI	no	14	-	0.006	0.878522	1	24292183	24292784	4	41	3	35	318	159	0.047	0.041	0.047	0.041	yes	no	no	yes
RI_3566	ENSG00000108821	COL1A1	RI	no	17	-	-0.004	1	1	50186639	50187122	55	24403	21	2492	250	159	0.001	0.005	0.001	0.005	no	yes	yes	no
RI_3563	ENSG00000172590	MRPL52	RI	no	14	+	-0.016	0.889981	1	22829913	22830110	15	14	32	28	263	159	0.393	0.409	0.393	0.409	no	yes	yes	no
RI_6229	ENSG00000249115	HAUS5	RI	no	19	+	-0.214	0.224144	0.681486	35613867	35614059	0	6	1	2	292	159	0	0.214	0	0.214	no	yes	yes	no
RI_6228	ENSG00000249115	HAUS5	RI	no	19	+	0.067	0.470993	0.879721	35619612	35620123	1	7	0	5	318	159	0.067	0	0.067	0	yes	no	no	yes
RI_3167	ENSG00000125755	SYMPK	RI	no	19	-	0.667	0.189381	0.652042	45827836	45829205	6	0	1	1	318	159	1	0.333	1	0.333	yes	no	no	yes
RI_3165	ENSG00000125755	SYMPK	RI	no	19	-	0.013	0.26879	0.733568	45827836	45829205	6	179	1	146	318	159	0.016	0.003	0.016	0.003	yes	no	no	yes
RI_503	ENSG00000223705	NSUN5P1	RI	no	7	+	-0.021	0.534586	0.927971	75412788	75415023	0	45	1	23	318	159	0	0.021	0	0.021	no	yes	yes	no
RI_1889	ENSG00000102225	CDK16	RI	no	X	+	-0.003	0.630279	1	47226993	47227223	4	386	6	381	239	159	0.007	0.01	0.007	0.01	no	yes	yes	no
RI_3302	ENSG00000149499	EML3	RI	no	11	-	0.028	0.0870012	0.500701	62602758	62603247	14	134	6	133	318	159	0.05	0.022	0.05	0.022	yes	no	no	yes
RI_3301	ENSG00000149499	EML3	RI	no	11	-	0.063	0.197277	0.667096	62602758	62603247	177	8	117	10	318	159	0.917	0.854	0.917	0.854	yes	no	no	yes
RI_3300	ENSG00000149499	EML3	RI	no	11	-	0.106	0.413649	0.838084	62603943	62604201	25	1	17	2	281	159	0.934	0.828	0.934	0.828	yes	no	no	yes
RI_3306	ENSG00000163931	TKT	RI	no	3	-	0	1	1	53232759	53233274	1	4	1	4	318	159	0.111	0.111	0.111	0.111	no_difference	no_difference	no_difference	no_difference
RI_3304	ENSG00000185215	TNFAIP2	RI	no	14	+	0.444	0.0357214	0.376897	103123460	103123951	22	0	5	2	318	159	1	0.556	1	0.556	yes	no	no	yes
RI_6137	ENSG00000167468	GPX4	RI	no	19	+	0.077	0.00342033	0.105933	1105664	1106266	311	3	225	12	318	159	0.981	0.904	0.981	0.904	yes	no	no	yes
RI_6136	ENSG00000167468	GPX4	RI	no	19	+	1	0.0488251	0.419725	1105664	1106266	18	0	0	1	318	159	1	0	1	0	yes	no	no	yes
RI_2364	ENSG00000167272	POP5	RI	no	12	-	-0.003	1	1	120579513	120579923	1	107	2	127	318	159	0.005	0.008	0.005	0.008	no	yes	yes	no
RI_6134	ENSG00000134574	DDB2	RI	no	11	+	-0.25	0.55164	0.943558	47215111	47216472	0	1	2	3	318	159	0	0.25	0	0.25	no	yes	yes	no
RI_6132	ENSG00000161999	JMJD8	RI	no	16	-	-0.087	0.00153587	0.0690472	683684	683909	36	230	54	163	237	159	0.095	0.182	0.095	0.182	no	yes	yes	no
RI_6131	ENSG00000161999	JMJD8	RI	no	16	-	0.011	0.482461	0.886448	683860	684155	16	207	7	126	314	159	0.038	0.027	0.038	0.027	yes	no	no	yes
[truncated: 322 more rows]
