# Supplementary material for: SIRT7-Induced PHF5A Decrotonylation Regulates Aging Progress Through Alternative Splicing-Mediated Downregulation of CDK2
Source: Front Cell Dev Biol. 2021 Sep 17;9:710479. doi: 10.3389/fcell.2021.710479 (PMC8484718; doi:10.3389/fcell.2021.710479)
Supplement: Supplementary file 3 [file Data_Sheet_3.XLSX]

## Sheet: DiffExp_G_WildType_vs_Bleomycin
seq_id	PHF5AK25R_count	PHF5Aw_count	PHF5AK25R_fpkm	PHF5Aw_fpkm	PHF5AK25R_count.1	PHF5Aw_count.1	PHF5AK25R_fpkm.1	PHF5Aw_fpkm.1	PHF5AK25R_log2_fpkm	PHF5Aw_log2_fpkm	PHF5AK25R_log2_count	PHF5Aw_log2_count	log2fc	pvalue	padjust	significant	regulate	ncbi	gene_name	cog	nog	cog_description	nog_description	KO_id	KO_name	paths	pfam	go	nr	swissprot
ENSG00000128595	26020	26633	354.764	377.626	26020	26633	354.764	377.626	8.47112	8.5612	14.6673	14.7009	0.03359	0	0	no	up	https://www.ncbi.nlm.nih.gov/gquery/?term=ENSG00000128595	CALU		NOG06269(O:Posttranslational modification, protein turnover, chaperones )		NOG06269(EF-hand calcium binding domain)					GO:0042470(cellular_component:melanosome); GO:0005783(cellular_component:endoplasmic reticulum); GO:0005794(cellular_component:Golgi apparatus); GO:0005788(cellular_component:endoplasmic reticulum lumen); GO:0016020(cellular_component:membrane); GO:0016529(cellular_component:sarcoplasmic reticulum); GO:0005789(cellular_component:endoplasmic reticulum membrane); GO:0005576(cellular_component:extra…
ENSG00000136531	619	284	2.989	1.422	619	284	2.989	1.422	1.62714	0.605968	9.27403	8.15026	-1.124	0	0	yes	down	https://www.ncbi.nlm.nih.gov/gquery/?term=ENSG00000136531	SCN2A	COG1226(P:Inorganic ion transport and metabolism )		COG1226(PotAssium voltage-gated channel)		K04834	SCN2A	map04742(Taste transduction)		GO:0019228(biological_process:neuronal action potential); GO:0030424(cellular_component:axon); GO:0014704(cellular_component:intercalated disc); GO:0034765(biological_process:regulation of ion transmembrane transport); GO:0031226(cellular_component:intrinsic component of plasma membrane); GO:0008627(biological_process:intrinsic apoptotic signaling pathway in response to osmotic stress); GO:004255…
ENSG00000175220	4277.98	3024.61	57.039	42.952	4277.98	3024.61	57.039	42.952	5.8364	5.42801	12.0627	11.5626	-0.5	0	0	no	down	https://www.ncbi.nlm.nih.gov/gquery/?term=ENSG00000175220	ARHGAP1		NOG04791(R:General function prediction only )		NOG04791(rho GTPase activating protein)	K18470	ARHGAP1, CDC42GAP			GO:0032439(biological_process:endosome localization); GO:0017124(molecular_function:SH3 domain binding); GO:0007165(biological_process:signal transduction); GO:0010008(cellular_component:endosome membrane); GO:0005737(cellular_component:cytoplasm); GO:0043547(biological_process:positive regulation of GTPase activity); GO:0005070(molecular_function:SH3/SH2 adaptor activity); GO:0009967(biological_…
ENSG00000034510	33324	16606	6341.48	3278.41	33324	16606	6341.48	3278.41	12.6306	11.6788	15.0243	14.0194	-1.005	0	0	yes	down	https://www.ncbi.nlm.nih.gov/gquery/?term=ENSG00000034510	TMSB10		NOG114032(R:General function prediction only )		NOG114032(thymosin beta)	K13785	TMSB10			GO:0005856(cellular_component:cytoskeleton); GO:0007015(biological_process:actin filament organization); GO:0005737(cellular_component:cytoplasm); GO:0003779(molecular_function:actin binding); GO:0003785(molecular_function:actin monomer binding); GO:0005515(molecular_function:protein binding)
ENSG00000174684	1436	2145	31.188	48.11	1436	2145	31.188	48.11	4.96754	5.59126	10.4879	11.0668	0.5789	0	0	no	up	https://www.ncbi.nlm.nih.gov/gquery/?term=ENSG00000174684	B4GAT1		NOG05873(O:Posttranslational modification, protein turnover, chaperones )		NOG05873(Glucoside xylosyltransferase)	K21032	B4GAT1	map00515(Mannose type O-glycan biosynthesis)		GO:0005794(cellular_component:Golgi apparatus); GO:0035269(biological_process:protein O-linked mannosylation); GO:0006493(biological_process:protein O-linked glycosylation); GO:0070062(cellular_component:extracellular exosome); GO:0006486(biological_process:protein glycosylation); GO:0008532(molecular_function:N-acetyllactosaminide beta-1,3-N-acetylglucosaminyltransferase activity); GO:0030311(bi…
ENSG00000119314	889	1309	10.012	9.395	889	1309	10.012	9.395	3.338	3.24717	9.7962	10.3544	-0.5582	0	0	no	down	https://www.ncbi.nlm.nih.gov/gquery/?term=ENSG00000119314	PTBP3		NOG01897(R:General function prediction only )		NOG01897(polypyrimidine tract binding protein)	K17844	PTBP3, ROD1			GO:0033119(biological_process:negative regulation of RNA splicing); GO:0005634(cellular_component:nucleus); GO:0030154(biological_process:cell differentiation); GO:0045595(biological_process:regulation of cell differentiation); GO:0043249(biological_process:erythrocyte maturation); GO:0003723(molecular_function:RNA binding); GO:0003676(molecular_function:nucleic acid binding); GO:0009653(biologic…
ENSG00000108468	2093	1257	42.48	27.693	2093	1257	42.48	27.693	5.4121	4.79665	11.0314	10.2959	-0.7356	0	0	no	down	https://www.ncbi.nlm.nih.gov/gquery/?term=ENSG00000108468	CBX1		NOG34674(R:General function prediction only )		NOG34674(Chromobox homolog 1)	K11585	CBX1, HP1B, SWI6			GO:0005720(cellular_component:nuclear heterochromatin); GO:0005721(cellular_component:pericentric heterochromatin); GO:0005819(cellular_component:spindle); GO:0001940(cellular_component:male pronucleus); GO:0005634(cellular_component:nucleus); GO:0005654(cellular_component:nucleoplasm); GO:0019899(molecular_function:enzyme binding); GO:0010369(cellular_component:chromocenter); GO:0001939(cellular…
ENSG00000155760	4624	2842	50.08	31.773	4624	2842	50.08	31.773	5.64904	4.99426	12.175	11.4727	-0.7022	0	0	no	down	https://www.ncbi.nlm.nih.gov/gquery/?term=ENSG00000155760	FZD7		NOG05272(U:Intracellular trafficking, secretion, and vesicular transport )		NOG05272(frizzled family receptor)	K02432	FZD1_7, fz	map05166(HTLV-I infection); map05205(Proteoglycans in cancer); map05217(Basal cell carcinoma); map04390(Hippo signaling pathway); map05200(Pathways in cancer); map04550(Signaling pathways regulating pluripotency of stem cells); map04310(Wnt signaling pathway); map05224(Breast cancer); map04150(mTOR signaling pathway); map04916(Melanogenesis)		GO:0007166(biological_process:cell surface receptor signaling pathway); GO:0034446(biological_process:substrate adhesion-dependent cell spreading); GO:0014834(biological_process:skeletal muscle satellite cell maintenance involved in skeletal muscle regeneration); GO:0048103(biological_process:somatic stem cell division); GO:0055038(cellular_component:recycling endosome membrane); GO:0007165(biolo…
ENSG00000107404	1885	2278	30.377	36.068	1885	2278	30.377	36.068	4.92965	5.17664	10.8804	11.1536	0.2732	0	0	no	up	https://www.ncbi.nlm.nih.gov/gquery/?term=ENSG00000107404	DVL1		NOG11669(T:Signal transduction mechanisms )		NOG11669(dishevelled, dsh homolog)	K02353	DVL	map05166(HTLV-I infection); map05217(Basal cell carcinoma); map04390(Hippo signaling pathway); map05200(Pathways in cancer); map04550(Signaling pathways regulating pluripotency of stem cells); map04310(Wnt signaling pathway); map04330(Notch signaling pathway); map05224(Breast cancer); map04150(mTOR signaling pathway); map04916(Melanogenesis)		GO:0034504(biological_process:protein localization to nucleus); GO:0048675(biological_process:axon extension); GO:0050808(biological_process:synapse organization); GO:0032436(biological_process:positive regulation of proteasomal ubiquitin-dependent protein catabolic process); GO:0007409(biological_process:axonogenesis); GO:0060029(biological_process:convergent extension involved in organogenesis)…
ENSG00000105829	664	988	23.535	33.852	664	988	23.535	33.852	4.56285	5.08542	9.37526	9.94851	0.5733	0	0	no	up	https://www.ncbi.nlm.nih.gov/gquery/?term=ENSG00000105829	BET1		NOG66723(U:Intracellular trafficking, secretion, and vesicular transport )		NOG66723(Blocked early in transport 1 homolog (S. cerevisiae))	K08504	BET1	map04130(SNARE interactions in vesicular transport)		GO:0048208(biological_process:COPII vesicle coating); GO:0005794(cellular_component:Golgi apparatus); GO:0031985(cellular_component:Golgi cisterna); GO:0006810(biological_process:transport); GO:0006888(biological_process:ER to Golgi vesicle-mediated transport); GO:0005783(cellular_component:endoplasmic reticulum); GO:0005801(cellular_component:cis-Golgi network); GO:0016021(cellular_component:int…
ENSG00000115159	1268	768	14.366	10.699	1268	768	14.366	10.699	3.85459	3.43283	10.3085	9.58515	-0.7234	0	0	no	down	https://www.ncbi.nlm.nih.gov/gquery/?term=ENSG00000115159	GPD2	COG0578(C:Energy production and conversion )		COG0578(glycerol-3-phosphate dehydrogenase)		K00111	glpA, glpD	map00564(Glycerophospholipid metabolism)		GO:0052591(molecular_function:sn-glycerol-3-phosphate:ubiquinone-8 oxidoreductase activity); GO:0052590(molecular_function:sn-glycerol-3-phosphate:ubiquinone oxidoreductase activity); GO:0009331(cellular_component:glycerol-3-phosphate dehydrogenase complex); GO:0046872(molecular_function:metal ion binding); GO:0019563(biological_process:glycerol catabolic process); GO:0005739(cellular_component:m…
ENSG00000132612	1658.98	2048.36	19.009	23.663	1658.98	2048.36	19.009	23.663	4.25618	4.57065	10.6962	11.0003	0.3039	0	0	no	up	https://www.ncbi.nlm.nih.gov/gquery/?term=ENSG00000132612	VPS4A		NOG05583(O:Posttranslational modification, protein turnover, chaperones )		NOG05583(Vacuolar Protein)	K12196	VPS4	map04144(Endocytosis)		GO:0007080(biological_process:mitotic metaphase plate congression); GO:0008022(molecular_function:protein C-terminus binding); GO:0005770(cellular_component:late endosome); GO:0061738(biological_process:late endosomal microautophagy); GO:1902188(biological_process:positive regulation of viral release from host cell); GO:1903774(biological_process:positive regulation of viral budding via host ESCR…
ENSG00000198899	85552.2	97657.2	8544.19	10091.6	85552.2	97657.2	8544.19	10091.6	13.0607	13.3009	16.3845	16.5754	0.1909	0	0	no	up	https://www.ncbi.nlm.nih.gov/gquery/?term=ENSG00000198899	MT-ATP6	COG0356(C:Energy production and conversion )		COG0356(it plays a direct role in the translocation of protons across the membrane (By similarity))		K02126	ATPeF0A, MTATP6, ATP6	map05012(Parkinson's disease); map05016(Huntington's disease); map05010(Alzheimer's disease); map00190(Oxidative phosphorylation)		GO:0045263(cellular_component:proton-transporting ATP synthase complex, coupling factor F(o)); GO:0006810(biological_process:transport); GO:0007568(biological_process:aging); GO:0070062(cellular_component:extracellular exosome); GO:0006754(biological_process:ATP biosynthetic process); GO:0006811(biological_process:ion transport); GO:0016020(cellular_component:membrane); GO:0005753(cellular_compon…
ENSG00000115310	22383	22226	458.745	483.231	22383	22226	458.745	483.231	8.84186	8.91687	14.4501	14.44	0.01016	0	0	no	up	https://www.ncbi.nlm.nih.gov/gquery/?term=ENSG00000115310	RTN4		NOG01817(U:Intracellular trafficking, secretion, and vesicular transport )		NOG01817(Reticulon)	K20720	RTN4	map05010(Alzheimer's disease)		GO:1905552(biological_process:positive regulation of protein localization to endoplasmic reticulum); GO:0005783(cellular_component:endoplasmic reticulum); GO:0030308(biological_process:negative regulation of cell growth); GO:0005789(cellular_component:endoplasmic reticulum membrane); GO:0050821(biological_process:protein stabilization); GO:0030176(cellular_component:integral component of endoplas…
ENSG00000119669	4954.96	5992.08	49.525	61.83	4954.96	5992.08	49.525	61.83	5.633	5.95257	12.2747	12.5489	0.2742	0	0	no	up	https://www.ncbi.nlm.nih.gov/gquery/?term=ENSG00000119669	IRF2BPL		NOG15892(K:Transcription )		NOG15892(Interferon regulatory factor 2 binding)					GO:0046543(biological_process:development of secondary female sexual characteristics); GO:0005615(cellular_component:extracellular space); GO:0000122(biological_process:negative regulation of transcription from RNA polymerase II promoter); GO:0005634(cellular_component:nucleus); GO:0005654(cellular_component:nucleoplasm); GO:0003674(molecular_function:molecular_function); GO:0008270(molecular_fun…
ENSG00000007384	3280	3781	49.621	62.163	3280	3781	49.621	62.163	5.63578	5.9603	11.6795	11.8846	0.2051	0	0	no	up	https://www.ncbi.nlm.nih.gov/gquery/?term=ENSG00000007384	RHBDF1	COG0705(R:General function prediction only )		COG0705(rhomboid family)						GO:0005794(cellular_component:Golgi apparatus); GO:0006810(biological_process:transport); GO:0050708(biological_process:regulation of protein secretion); GO:0005783(cellular_component:endoplasmic reticulum); GO:0008283(biological_process:cell proliferation); GO:0061136(biological_process:regulation of proteasomal protein catabolic process); GO:0016021(cellular_component:integral component of memb…
ENSG00000041353	226	531	1.249	3.03	226	531	1.249	3.03	0.43189	1.64616	7.82082	9.05284	1.232	0	0	yes	up	https://www.ncbi.nlm.nih.gov/gquery/?term=ENSG00000041353	RAB27B		NOG02764(R:General function prediction only )		NOG02764(RAB27A, member RAS oncogene family)	K07886	RAB27B	map04972(Pancreatic secretion)		GO:0045921(biological_process:positive regulation of exocytosis); GO:0030667(cellular_component:secretory granule membrane); GO:0070062(cellular_component:extracellular exosome); GO:0002576(biological_process:platelet degranulation); GO:0016020(cellular_component:membrane); GO:0000166(molecular_function:nucleotide binding); GO:0016324(cellular_component:apical plasma membrane); GO:0071985(biologi…
ENSG00000092470	129	18	2.188	0.431	129	18	2.188	0.431	1.19409	-0.913216	7.01235	4.17792	-2.841	0	0	yes	down	https://www.ncbi.nlm.nih.gov/gquery/?term=ENSG00000092470	WDR76		NOG05623(R:General function prediction only )		NOG05623(WD repeatcontaining protein)					GO:0006974(biological_process:cellular response to DNA damage stimulus)
ENSG00000204291	232	42	1.718	0.324	232	42	1.718	0.324	0.862352	-1.23786	7.8586	5.39575	-2.466	0	0	yes	down	https://www.ncbi.nlm.nih.gov/gquery/?term=ENSG00000204291	COL15A1		NOG02573(R:General function prediction only )		NOG02573(Collagen, type XV, alpha 1)	K08135	COL15A	map04974(Protein digestion and absorption)		GO:0005201(molecular_function:extracellular matrix structural constituent); GO:0005604(cellular_component:basement membrane); GO:0005615(cellular_component:extracellular space); GO:0005582(cellular_component:collagen type XV trimer); GO:0070062(cellular_component:extracellular exosome); GO:0016021(cellular_component:integral component of membrane); GO:0005578(cellular_component:proteinaceous extr…
ENSG00000170989	1616	158	25.712	2.412	1616	158	25.712	2.412	4.68997	1.32884	10.6583	7.30469	-3.354	0	0	yes	down	https://www.ncbi.nlm.nih.gov/gquery/?term=ENSG00000170989	S1PR1		NOG03287(U:Intracellular trafficking, secretion, and vesicular transport )		NOG03287(Sphingosine-1-phosphate receptor 1)	K04288	S1PR1, EDG1, CD363	map04068(FoxO signaling pathway); map04071(Sphingolipid signaling pathway); map04080(Neuroactive ligand-receptor interaction)		GO:0009897(cellular_component:external side of plasma membrane); GO:0019226(biological_process:transmission of nerve impulse); GO:0030155(biological_process:regulation of cell adhesion); GO:0030335(biological_process:positive regulation of cell migration); GO:0061384(biological_process:heart trabecula morphogenesis); GO:0050927(biological_process:positive regulation of positive chemotaxis); GO:00…
ENSG00000225648	995	1380.96	61.052	83.335	995	1380.96	61.052	83.335	5.93433	6.38258	9.9587	10.4316	0.4729	0	0	no	up	https://www.ncbi.nlm.nih.gov/gquery/?term=ENSG00000225648	SBDSP1
ENSG00000152078	224.78	481.44	1.334	2.942	224.78	481.44	1.334	2.942	0.520045	1.60502	7.81301	8.91151	1.096	0	0	yes	up	https://www.ncbi.nlm.nih.gov/gquery/?term=ENSG00000152078	TMEM56		NOG02342(U:Intracellular trafficking, secretion, and vesicular transport )		NOG02342(Transmembrane protein 56)					GO:0005575(cellular_component:cellular_component); GO:0008150(biological_process:biological_process); GO:0016021(cellular_component:integral component of membrane); GO:0016020(cellular_component:membrane); GO:0003674(molecular_function:molecular_function)
ENSG00000198380	3349	5393.01	15.754	26.183	3349	5393.01	15.754	26.183	3.98677	4.71606	11.7096	12.3969	0.6874	0	0	no	up	https://www.ncbi.nlm.nih.gov/gquery/?term=ENSG00000198380	GFPT1	COG0449(M:Cell wall/membrane/envelope biogenesis )		COG0449(Catalyzes the first step in hexosamine metabolism, converting fructose-6P into glucosamine-6P using glutamine as a nitrogen source (By similarity))		K00820	glmS, GFPT	map00520(Amino sugar and nucleotide sugar metabolism); map00250(Alanine, aspartate and glutamate metabolism); map04931(Insulin resistance)		GO:0006048(biological_process:UDP-N-acetylglucosamine biosynthetic process); GO:0032922(biological_process:circadian regulation of gene expression); GO:0070062(cellular_component:extracellular exosome); GO:0008483(molecular_function:transaminase activity); GO:0097367(molecular_function:carbohydrate derivative binding); GO:1901135(biological_process:carbohydrate derivative metabolic process); GO:0…
ENSG00000115762	3173.99	6051.01	36.727	73.136	3173.99	6051.01	36.727	73.136	5.20269	6.19448	11.6321	12.563	0.9309	0	0	no	up	https://www.ncbi.nlm.nih.gov/gquery/?term=ENSG00000115762	PLEKHB2		NOG31892(R:General function prediction only )		NOG31892(pleckstrin homology domain containing, family B (evectins) member 2)					GO:0055038(cellular_component:recycling endosome membrane); GO:0016021(cellular_component:integral component of membrane); GO:0016020(cellular_component:membrane); GO:0045595(biological_process:regulation of cell differentiation); GO:0005515(molecular_function:protein binding); GO:0005768(cellular_component:endosome)
ENSG00000139613	3517.02	2485.46	40.121	27.684	3517.02	2485.46	40.121	27.684	5.32988	4.79618	11.7802	11.2794	-0.5011	0	0	no	down	https://www.ncbi.nlm.nih.gov/gquery/?term=ENSG00000139613	SMARCC2	COG5259(B:Chromatin structure and dynamics); COG5259(K:Transcription)		COG5259(SWI SNF related, matrix associated, actin dependent regulator of chromatin, subfamily c, member); COG5259(SWI SNF related, matrix associated, actin dependent regulator of chromatin, subfamily c, member)		K11649	SMARCC			GO:0021882(biological_process:regulation of transcription from RNA polymerase II promoter involved in forebrain neuron fate commitment); GO:0031492(molecular_function:nucleosomal DNA binding); GO:0003677(molecular_function:DNA binding); GO:0000122(biological_process:negative regulation of transcription from RNA polymerase II promoter); GO:0005634(cellular_component:nucleus); GO:0043044(biological…
ENSG00000113580	1422	1808	9.19	12.68	1422	1808	9.19	12.68	3.21568	3.67582	10.4738	10.8203	0.3465	0	0	no	up	https://www.ncbi.nlm.nih.gov/gquery/?term=ENSG00000113580	NR3C1		NOG06532(K:Transcription )		NOG06532(nuclear receptor subfamily 2 group C member)	K05771	NR3C1, GR	map04080(Neuroactive ligand-receptor interaction)		GO:0071383(biological_process:cellular response to steroid hormone stimulus); GO:0007165(biological_process:signal transduction); GO:0001077(molecular_function:transcriptional activator activity, RNA polymerase II core promoter proximal region sequence-specific binding); GO:0008270(molecular_function:zinc ion binding); GO:0043401(biological_process:steroid hormone mediated signaling pathway); GO:…
ENSG00000166710	33403	26489	3396.35	2784.86	33403	26489	3396.35	2784.86	11.7298	11.4434	15.0277	14.6931	-0.3346	0	0	no	down	https://www.ncbi.nlm.nih.gov/gquery/?term=ENSG00000166710	B2M		NOG148626(O:Posttranslational modification, protein turnover, chaperones )		NOG148626(Component of the class I major histocompatibility complex (MHC). Involved in the presentation of peptide antigens to the immune system (By similarity))					GO:0009897(cellular_component:external side of plasma membrane); GO:0055038(cellular_component:recycling endosome membrane); GO:0005886(cellular_component:plasma membrane); GO:0005788(cellular_component:endoplasmic reticulum lumen); GO:0031901(cellular_component:early endosome membrane); GO:0055072(biological_process:iron ion homeostasis); GO:0006826(biological_process:iron ion transport); GO:199…
ENSG00000048740	1062	324	10.567	3.305	1062	324	10.567	3.305	3.41508	1.76765	10.0527	8.3403	-1.713	0	0	yes	down	https://www.ncbi.nlm.nih.gov/gquery/?term=ENSG00000048740	CELF2					K13207	CUGBP, BRUNOL, CELF			GO:0005737(cellular_component:cytoplasm); GO:0005634(cellular_component:nucleus); GO:0008016(biological_process:regulation of heart contraction); GO:0006376(biological_process:mRNA splice site selection); GO:0003723(molecular_function:RNA binding); GO:0003676(molecular_function:nucleic acid binding); GO:0006396(biological_process:RNA processing); GO:0006397(biological_process:mRNA processing)
ENSG00000093134	67	398	2.273	13.798	67	398	2.273	13.798	1.24671	3.79681	6.06824	8.63699	2.571	0	0	yes	up	https://www.ncbi.nlm.nih.gov/gquery/?term=ENSG00000093134	VNN3									GO:0016787(molecular_function:hydrolase activity); GO:0016020(cellular_component:membrane); GO:0015939(biological_process:pantothenate metabolic process); GO:0016810(molecular_function:hydrolase activity, acting on carbon-nitrogen (but not peptide) bonds); GO:0016811(molecular_function:hydrolase activity, acting on carbon-nitrogen (but not peptide) bonds, in linear amides); GO:0006501(biological_…
ENSG00000139874	66	331	0.63	3.266	66	331	0.63	3.266	-0.454032	1.75104	6.04658	8.37112	2.326	0	0	yes	up	https://www.ncbi.nlm.nih.gov/gquery/?term=ENSG00000139874	SSTR1		NOG06330(U:Intracellular trafficking, secretion, and vesicular transport )		NOG06330(5-hydroxytryptamine (Serotonin) receptor)	K04217	SSTR1	map04024(cAMP signaling pathway); map04080(Neuroactive ligand-receptor interaction)		GO:0004871(molecular_function:signal transducer activity); GO:0007165(biological_process:signal transduction); GO:0007166(biological_process:cell surface receptor signaling pathway); GO:0005737(cellular_component:cytoplasm); GO:0007218(biological_process:neuropeptide signaling pathway); GO:0016021(cellular_component:integral component of membrane); GO:0016020(cellular_component:membrane); GO:0042…
ENSG00000232679	1	89	0.149	6.345	1	89	0.149	6.345	-2.00578	2.68818	0.137504	6.47735	6.476	0	0	yes	up	https://www.ncbi.nlm.nih.gov/gquery/?term=ENSG00000232679	LINC01705
ENSG00000131378	4878	2023	79.048	33.41	4878	2023	79.048	33.41	6.30648	5.06652	12.2521	10.9824	-1.27	0	0	yes	down	https://www.ncbi.nlm.nih.gov/gquery/?term=ENSG00000131378	RFTN1		NOG172935(R:General function prediction only )		NOG172935(raftlin lipid raft linker 1)					GO:0043234(cellular_component:protein complex); GO:0005737(cellular_component:cytoplasm); GO:0050852(biological_process:T cell receptor signaling pathway); GO:0032620(biological_process:interleukin-17 production); GO:0045121(cellular_component:membrane raft); GO:0034138(biological_process:toll-like receptor 3 signaling pathway); GO:0070062(cellular_component:extracellular exosome); GO:0016020(cel…
ENSG00000119714	271	1356	5.262	25.997	271	1356	5.262	25.997	2.42277	4.70581	8.08268	10.4052	2.323	0	0	yes	up	https://www.ncbi.nlm.nih.gov/gquery/?term=ENSG00000119714	GPR68		NOG16819(U:Intracellular trafficking, secretion, and vesicular transport )		NOG16819(G protein-coupled receptor 68)	K08408	GPR68			GO:0035774(biological_process:positive regulation of insulin secretion involved in cellular response to glucose stimulus); GO:0032024(biological_process:positive regulation of insulin secretion); GO:0004930(molecular_function:G-protein coupled receptor activity); GO:0005887(cellular_component:integral component of plasma membrane); GO:0006954(biological_process:inflammatory response); GO:2001206(…
ENSG00000165655	4777.4	2413.51	60.412	31.508	4777.4	2413.51	60.412	31.508	5.91915	4.98222	12.222	11.237	-0.9847	0	0	no	down	https://www.ncbi.nlm.nih.gov/gquery/?term=ENSG00000165655	ZNF503		NOG28484(R:General function prediction only )		NOG28484(Zinc finger protein)					GO:0008285(biological_process:negative regulation of cell proliferation); GO:0003676(molecular_function:nucleic acid binding); GO:0005634(cellular_component:nucleus); GO:0070315(biological_process:G1 to G0 transition involved in cell differentiation); GO:0006355(biological_process:regulation of transcription, DNA-templated); GO:0010629(biological_process:negative regulation of gene expression); G…
ENSG00000101439	5786	9023	382.984	618.383	5786	9023	382.984	618.383	8.58152	9.27259	12.4984	13.1394	0.641	0	0	no	up	https://www.ncbi.nlm.nih.gov/gquery/?term=ENSG00000101439	CST3		NOG98224(O:Posttranslational modification, protein turnover, chaperones )		NOG98224(K13899 cystatin-C)	K13899	CST3	map04970(Salivary secretion)		GO:0005783(cellular_component:endoplasmic reticulum); GO:0060009(biological_process:Sertoli cell development); GO:0048678(biological_process:response to axon injury); GO:0005788(cellular_component:endoplasmic reticulum lumen); GO:0030424(cellular_component:axon); GO:0042747(biological_process:circadian sleep/wake cycle, REM sleep); GO:0034103(biological_process:regulation of tissue remodeling); G…
ENSG00000135090	1381	1703	17.558	21.672	1381	1703	17.558	21.672	4.14225	4.4444	10.4316	10.7339	0.3024	0	0	no	up	https://www.ncbi.nlm.nih.gov/gquery/?term=ENSG00000135090	TAOK3		NOG11208(T:Signal transduction mechanisms )		NOG11208(TAO kinase)	K04429	TAO	map04010(MAPK signaling pathway)		GO:0016310(biological_process:phosphorylation); GO:0046329(biological_process:negative regulation of JNK cascade); GO:0043507(biological_process:positive regulation of JUN kinase activity); GO:0046777(biological_process:protein autophosphorylation); GO:0005737(cellular_component:cytoplasm); GO:0016020(cellular_component:membrane); GO:0000165(biological_process:MAPK cascade); GO:0000166(molecular_…
ENSG00000164932	7252	2784	431.57	183.047	7252	2784	431.57	183.047	8.75379	7.51686	12.8242	11.443	-1.381	0	0	yes	down	https://www.ncbi.nlm.nih.gov/gquery/?term=ENSG00000164932	CTHRC1		NOG62011(R:General function prediction only )		NOG62011(Collagen triple helix repeat containing 1)					GO:0005737(cellular_component:cytoplasm); GO:0090090(biological_process:negative regulation of canonical Wnt signaling pathway); GO:0032092(biological_process:positive regulation of protein binding); GO:0090177(biological_process:establishment of planar polarity involved in neural tube closure); GO:0090103(biological_process:cochlea morphogenesis); GO:0005109(molecular_function:frizzled binding);…
ENSG00000138434	3790	6585	33.579	59.486	3790	6585	33.579	59.486	5.07378	5.8969	11.888	12.685	0.797	0	0	no	up	https://www.ncbi.nlm.nih.gov/gquery/?term=ENSG00000138434	SSFA2		NOG20387(Z:Cytoskeleton )		NOG20387(Sperm specific antigen 2)					GO:0005737(cellular_component:cytoplasm); GO:0005634(cellular_component:nucleus); GO:0051015(molecular_function:actin filament binding); GO:0003779(molecular_function:actin binding); GO:0005886(cellular_component:plasma membrane); GO:0005102(molecular_function:receptor binding); GO:0005829(cellular_component:cytosol)
ENSG00000165891	197	533	1.452	5.139	197	533	1.452	5.139	0.634129	2.38929	7.62278	9.05826	1.436	0	0	yes	up	https://www.ncbi.nlm.nih.gov/gquery/?term=ENSG00000165891	E2F7		NOG38654(K:Transcription )		NOG38654(E2F transcription factor 7)	K09391	E2F7_8			GO:0060718(biological_process:chorionic trophoblast cell differentiation); GO:0003677(molecular_function:DNA binding); GO:0007049(biological_process:cell cycle); GO:0016607(cellular_component:nuclear speck); GO:2000134(biological_process:negative regulation of G1/S transition of mitotic cell cycle); GO:0000122(biological_process:negative regulation of transcription from RNA polymerase II promoter…
ENSG00000103855	8005	4811.22	109.243	66.007	8005	4811.22	109.243	66.007	6.77272	6.04673	12.9667	12.2322	-0.7346	0	0	no	down	https://www.ncbi.nlm.nih.gov/gquery/?term=ENSG00000103855	CD276		NOG171496(U:Intracellular trafficking, secretion, and vesicular transport )		NOG171496(Cd276 molecule)	K06746	B7H3, CD276	map04514(Cell adhesion molecules (CAMs))		GO:0009897(cellular_component:external side of plasma membrane); GO:0050776(biological_process:regulation of immune response); GO:0045078(biological_process:positive regulation of interferon-gamma biosynthetic process); GO:0070062(cellular_component:extracellular exosome); GO:0008283(biological_process:cell proliferation); GO:0016021(cellular_component:integral component of membrane); GO:0016020(…
ENSG00000144824	1117.24	412.03	37.218	64.585	1117.24	412.03	37.218	64.585	5.2218	6.01536	10.1259	8.68696	1.439	0	0	yes	up	https://www.ncbi.nlm.nih.gov/gquery/?term=ENSG00000144824	PHLDB2		NOG42319(R:General function prediction only )		NOG42319(Pleckstrin homology-like domain family B member)					GO:0005737(cellular_component:cytoplasm); GO:0045111(cellular_component:intermediate filament cytoskeleton); GO:0070507(biological_process:regulation of microtubule cytoskeleton organization); GO:1903690(biological_process:negative regulation of wound healing, spreading of epidermal cells); GO:0010470(biological_process:regulation of gastrulation); GO:0010717(biological_process:regulation of epit…
ENSG00000197312	656.58	947.43	3.085	4.03	656.58	947.43	3.085	4.03	1.67129	2.04614	9.35905	9.88803	0.5275	0	0	no	up	https://www.ncbi.nlm.nih.gov/gquery/?term=ENSG00000197312	DDI2		NOG01247(O:Posttranslational modification, protein turnover, chaperones )		NOG01247(DNA-damage inducible 1, homolog)	K11885	DDI1			GO:0005654(cellular_component:nucleoplasm); GO:0006508(biological_process:proteolysis); GO:0005829(cellular_component:cytosol); GO:0004190(molecular_function:aspartic-type endopeptidase activity)
ENSG00000244694	115.76	435.45	1.398	5.649	115.76	435.45	1.398	5.649	0.583038	2.52331	6.85624	8.76669	1.907	0	0	yes	up	https://www.ncbi.nlm.nih.gov/gquery/?term=ENSG00000244694	PTCHD4		NOG06516(R:General function prediction only )		NOG06516(patched domain containing 3)					GO:0005575(cellular_component:cellular_component); GO:0008150(biological_process:biological_process); GO:0016021(cellular_component:integral component of membrane); GO:0016020(cellular_component:membrane); GO:0003674(molecular_function:molecular_function)
ENSG00000101255	584	1469	10.727	28.017	584	1469	10.727	28.017	3.43656	4.81337	9.19007	10.5207	1.331	0	0	yes	up	https://www.ncbi.nlm.nih.gov/gquery/?term=ENSG00000101255	TRIB3	COG0515(T:Signal transduction mechanisms )		COG0515(Serine Threonine protein kinase)		K19518	TRIB3	map04931(Insulin resistance)		GO:0032436(biological_process:positive regulation of proteasomal ubiquitin-dependent protein catabolic process); GO:0019899(molecular_function:enzyme binding); GO:0010827(biological_process:regulation of glucose transport); GO:0032869(biological_process:cellular response to insulin stimulus); GO:0055106(molecular_function:ubiquitin-protein transferase regulator activity); GO:0000122(biological_pr…
ENSG00000078618	3618.95	4658.99	44.177	61.624	3618.95	4658.99	44.177	61.624	5.46849	5.94776	11.8214	12.1858	0.3644	0	0	no	up	https://www.ncbi.nlm.nih.gov/gquery/?term=ENSG00000078618	NRDC	COG1025(O:Posttranslational modification, protein turnover, chaperones )		COG1025(peptidase')		K01411	NRD1			GO:0016787(molecular_function:hydrolase activity); GO:0016477(biological_process:cell migration); GO:0004222(molecular_function:metalloendopeptidase activity); GO:0048408(molecular_function:epidermal growth factor binding); GO:0008283(biological_process:cell proliferation); GO:0052548(biological_process:regulation of endopeptidase activity); GO:0005829(cellular_component:cytosol); GO:0005739(cell…
ENSG00000196611	195	15818	4.494	376.371	195	15818	4.494	376.371	2.19975	8.55639	7.60807	13.9493	6.342	0	0	yes	up	https://www.ncbi.nlm.nih.gov/gquery/?term=ENSG00000196611	MMP1		NOG02855(O:Posttranslational modification, protein turnover, chaperones )		NOG02855(matrix metallopeptidase)	K01388	MMP1	map05323(Rheumatoid arthritis); map04657(IL-17 signaling pathway); map05219(Bladder cancer); map03320(PPAR signaling pathway); map05200(Pathways in cancer)		GO:0016787(molecular_function:hydrolase activity); GO:0022617(biological_process:extracellular matrix disassembly); GO:0004175(molecular_function:endopeptidase activity); GO:0004222(molecular_function:metalloendopeptidase activity); GO:0004252(molecular_function:serine-type endopeptidase activity); GO:0032461(biological_process:positive regulation of protein oligomerization); GO:0030574(biologica…
ENSG00000129353	7228	4050	97.982	56.681	7228	4050	97.982	56.681	6.61592	5.82734	12.8194	11.9837	-0.8357	0	0	no	down	https://www.ncbi.nlm.nih.gov/gquery/?term=ENSG00000129353	SLC44A2		NOG06605(R:General function prediction only )		NOG06605(Solute carrier family 44 member)	K15377	SLC44A2_4_5	map05231(Choline metabolism in cancer)		GO:0015220(molecular_function:choline transmembrane transporter activity); GO:0006810(biological_process:transport); GO:0070062(cellular_component:extracellular exosome); GO:0016021(cellular_component:integral component of membrane); GO:0016020(cellular_component:membrane); GO:0015871(biological_process:choline transport); GO:0043312(biological_process:neutrophil degranulation); GO:0005765(cellul…
ENSG00000076356	112	564	0.448	2.501	112	564	0.448	2.501	-0.867752	1.37907	6.80864	9.13981	2.332	0	0	yes	up	https://www.ncbi.nlm.nih.gov/gquery/?term=ENSG00000076356	PLXNA2		NOG17002(S:Function unknown )		NOG17002(Plexin A2)	K06820	PLXNA	map04360(Axon guidance)		GO:0016020(cellular_component:membrane); GO:0030334(biological_process:regulation of cell migration); GO:0021915(biological_process:neural tube development); GO:0007166(biological_process:cell surface receptor signaling pathway); GO:0021785(biological_process:branchiomotor neuron axon guidance); GO:0017154(molecular_function:semaphorin receptor activity); GO:0060037(biological_process:pharyngeal …
ENSG00000139697	1364	2436	8.325	16.328	1364	2436	8.325	16.328	3.07468	4.03808	10.4137	11.2504	0.8367	0	0	no	up	https://www.ncbi.nlm.nih.gov/gquery/?term=ENSG00000139697	SBNO1		NOG02976(S:Function unknown )		NOG02976(Strawberry notch homolog)					GO:0008150(biological_process:biological_process); GO:0006355(biological_process:regulation of transcription, DNA-templated); GO:0003674(molecular_function:molecular_function); GO:0005575(cellular_component:cellular_component)
ENSG00000129003	1405	1742	6.393	7.276	1405	1742	6.393	7.276	2.69889	2.88284	10.4565	10.7666	0.3102	0	0	no	up	https://www.ncbi.nlm.nih.gov/gquery/?term=ENSG00000129003	VPS13C	COG5043(U:Intracellular trafficking, secretion, and vesicular transport )		COG5043(Vacuolar Protein)		K19525	VPS13A_C			GO:0005737(cellular_component:cytoplasm); GO:1905090(biological_process:negative regulation of parkin-mediated mitophagy in response to mitochondrial depolarization); GO:0070062(cellular_component:extracellular exosome); GO:0006895(biological_process:Golgi to endosome transport); GO:0005829(cellular_component:cytosol); GO:0016020(cellular_component:membrane); GO:0005739(cellular_component:mitocho…
ENSG00000147140	9247	7105	154.551	125.512	9247	7105	154.551	125.512	7.27287	6.97283	13.1748	12.7946	-0.3802	0	0	no	down	https://www.ncbi.nlm.nih.gov/gquery/?term=ENSG00000147140	NONO		NOG03104(K:Transcription )		NOG03104(splicing factor proline glutamine-rich)	K13214	NONO, NRB54			GO:0090575(cellular_component:RNA polymerase II transcription factor complex); GO:0003676(molecular_function:nucleic acid binding); GO:0003677(molecular_function:DNA binding); GO:0000980(molecular_function:RNA polymerase II distal enhancer sequence-specific DNA binding); GO:0016607(cellular_component:nuclear speck); GO:0005730(cellular_component:nucleolus); GO:0005634(cellular_component:nucleus);…
ENSG00000151239	2924.93	3515	53.036	66.929	2924.93	3515	53.036	66.929	5.73162	6.06671	11.5142	11.7794	0.2651	0	0	no	up	https://www.ncbi.nlm.nih.gov/gquery/?term=ENSG00000151239	TWF1		NOG06662(R:General function prediction only )		NOG06662(Twinfilin, actin-binding protein, homolog)	K08870	TWF			GO:0015629(cellular_component:actin cytoskeleton); GO:0030016(cellular_component:myofibril); GO:0030175(cellular_component:filopodium); GO:0042989(biological_process:sequestering of actin monomers); GO:0005925(cellular_component:focal adhesion); GO:0005737(cellular_component:cytoplasm); GO:0030837(biological_process:negative regulation of actin filament polymerization); GO:0005546(molecular_funct…
ENSG00000164619	279	75	3.992	1.157	279	75	3.992	1.157	2.03281	0.329985	8.12464	6.23074	-1.895	0	0	yes	down	https://www.ncbi.nlm.nih.gov/gquery/?term=ENSG00000164619	BMPER		NOG10358(R:General function prediction only )		NOG10358(BMP binding endothelial regulator)					GO:0048839(biological_process:inner ear development); GO:0045446(biological_process:endothelial cell differentiation); GO:0005615(cellular_component:extracellular space); GO:0042118(biological_process:endothelial cell activation); GO:0070374(biological_process:positive regulation of ERK1 and ERK2 cascade); GO:0060393(biological_process:regulation of pathway-restricted SMAD protein phosphorylation…
ENSG00000185716	354	677	6.863	11.434	354	677	6.863	11.434	2.79971	3.52782	8.46801	9.40323	0.9354	0	0	no	up	https://www.ncbi.nlm.nih.gov/gquery/?term=ENSG00000185716	C16orf52		NOG16068(S:Function unknown )		NOG16068(chromosome 16 open reading frame 52)					GO:0016021(cellular_component:integral component of membrane); GO:0016020(cellular_component:membrane)
ENSG00000254999	3537	3839	145.49	163.149	3537	3839	145.49	163.149	7.18577	7.35093	11.7884	11.9066	0.1182	0	0	no	up	https://www.ncbi.nlm.nih.gov/gquery/?term=ENSG00000254999	BRK1		NOG63579(S:Function unknown )		NOG63579(BRICK1, SCAR WAVE actin-nucleating complex subunit)	K05752	C3ORF10, HSPC300	map04810(Regulation of actin cytoskeleton)		GO:0008284(biological_process:positive regulation of cell proliferation); GO:0007015(biological_process:actin filament organization); GO:0001701(biological_process:in utero embryonic development); GO:0070207(biological_process:protein homotrimerization); GO:0070062(cellular_component:extracellular exosome); GO:0016601(biological_process:Rac protein signal transduction); GO:0048870(biological_proc…
ENSG00000182272	678	293	11.613	4.315	678	293	11.613	4.315	3.55004	2.14241	9.40535	8.19525	-1.21	0	0	yes	down	https://www.ncbi.nlm.nih.gov/gquery/?term=ENSG00000182272	B4GALNT4		NOG00604(U:Intracellular trafficking, secretion, and vesicular transport )		NOG00604(Chondroitin sulfate N-acetylgalactosaminyltransferase)	K09657	B4GALNT4			GO:0005794(cellular_component:Golgi apparatus); GO:0016021(cellular_component:integral component of membrane); GO:0016020(cellular_component:membrane); GO:0033842(molecular_function:N-acetyl-beta-glucosaminyl-glycoprotein 4-beta-N-acetylgalactosaminyltransferase activity); GO:0016740(molecular_function:transferase activity); GO:0008376(molecular_function:acetylgalactosaminyltransferase activity);…
ENSG00000108518	24742	18233	2065.29	1579.11	24742	18233	2065.29	1579.11	11.0122	10.625	14.5947	14.1543	-0.4404	0	0	no	down	https://www.ncbi.nlm.nih.gov/gquery/?term=ENSG00000108518	PFN1		NOG87846(O:Posttranslational modification, protein turnover, chaperones )		NOG87846(Binds to actin and affects the structure of the cytoskeleton. At high concentrations, profilin prevents the polymerization of actin, whereas it enhances it at low concentrations. By)	K05759	PFN	map04015(Rap1 signaling pathway); map05131(Shigellosis); map04810(Regulation of actin cytoskeleton); map05132(Salmonella infection)		GO:0017048(molecular_function:Rho GTPase binding); GO:0050821(biological_process:protein stabilization); GO:0072562(cellular_component:blood microparticle); GO:0005925(cellular_component:focal adhesion); GO:0005737(cellular_component:cytoplasm); GO:0032232(biological_process:negative regulation of actin filament bundle assembly); GO:0070064(molecular_function:proline-rich region binding); GO:0005…
ENSG00000185950	341.87	1230.76	1.686	6.256	341.87	1230.76	1.686	6.256	0.836732	2.66812	8.41773	10.2655	1.848	0	0	yes	up	https://www.ncbi.nlm.nih.gov/gquery/?term=ENSG00000185950	IRS2		NOG16925(T:Signal transduction mechanisms )		NOG16925(insulin receptor substrate)	K07187	IRS2	map05206(MicroRNAs in cancer); map04213(Longevity regulating pathway - multiple species); map04068(FoxO signaling pathway); map04920(Adipocytokine signaling pathway); map04923(Regulation of lipolysis in adipocytes); map04152(AMPK signaling pathway); map04022(cGMP-PKG signaling pathway); map04910(Insulin signaling pathway); map04211(Longevity regulating pathway); map04140(Autophagy - animal); map0…		GO:0033673(biological_process:negative regulation of kinase activity); GO:0032024(biological_process:positive regulation of insulin secretion); GO:0005088(molecular_function:Ras guanyl-nucleotide exchange factor activity); GO:0008286(biological_process:insulin receptor signaling pathway); GO:0010907(biological_process:positive regulation of glucose metabolic process); GO:0007165(biological_proces…
ENSG00000261427	411.12	631.48	2.903	4.609	411.12	631.48	2.903	4.609	1.5864	2.23542	8.68377	9.30282	0.6185	0	0	no	up	https://www.ncbi.nlm.nih.gov/gquery/?term=ENSG00000261427	AC099518.3
ENSG00000172053	4307	2885	211.697	145.37	4307	2885	211.697	145.37	7.72654	7.18458	12.0725	11.4944	-0.5781	0	0	no	down	https://www.ncbi.nlm.nih.gov/gquery/?term=ENSG00000172053	QARS	COG0008(J:Translation, ribosomal structure and biogenesis )		COG0008(Catalyzes the attachment of glutamate to tRNA(Glu) in a two-step reaction glutamate is first activated by ATP to form Glu-AMP and then transferred to the acceptor end of tRNA(Glu) (By similarity))		K01886	QARS, glnS	map00970(Aminoacyl-tRNA biosynthesis)		GO:2001234(biological_process:negative regulation of apoptotic signaling pathway); GO:0017101(cellular_component:aminoacyl-tRNA synthetase multienzyme complex); GO:0006425(biological_process:glutaminyl-tRNA aminoacylation); GO:0005737(cellular_component:cytoplasm); GO:0004812(molecular_function:aminoacyl-tRNA ligase activity); GO:0004819(molecular_function:glutamine-tRNA ligase activity); GO:0016…
ENSG00000177239	3517.07	3955	54.659	65.026	3517.07	3955	54.659	65.026	5.77502	6.02516	11.7802	11.9495	0.1693	0	0	no	up	https://www.ncbi.nlm.nih.gov/gquery/?term=ENSG00000177239	MAN1B1		NOG00691(R:General function prediction only )		NOG00691(Mannosidase alpha class)	K01230	MAN1	map00510(N-Glycan biosynthesis); map04141(Protein processing in endoplasmic reticulum)		GO:0016020(cellular_component:membrane); GO:0005783(cellular_component:endoplasmic reticulum); GO:0036508(biological_process:protein alpha-1,2-demannosylation); GO:0005794(cellular_component:Golgi apparatus); GO:0009311(biological_process:oligosaccharide metabolic process); GO:0016798(molecular_function:hydrolase activity, acting on glycosyl bonds); GO:0005789(cellular_component:endoplasmic retic…
ENSG00000077063	753	151	5.924	1.755	753	151	5.924	1.755	2.59072	0.891419	9.5567	7.23936	-2.318	0	0	yes	down	https://www.ncbi.nlm.nih.gov/gquery/?term=ENSG00000077063	CTTNBP2	COG0666(R:General function prediction only )		COG0666(Ankyrin Repeat)						GO:0005737(cellular_component:cytoplasm); GO:0008021(cellular_component:synaptic vesicle); GO:0007420(biological_process:brain development); GO:0043197(cellular_component:dendritic spine); GO:0017124(molecular_function:SH3 domain binding); GO:0005938(cellular_component:cell cortex); GO:0042995(cellular_component:cell projection)
ENSG00000108691	4103	8491	350.548	757.419	4103	8491	350.548	757.419	8.45388	9.56514	12.0025	13.0517	1.049	0	0	yes	up	https://www.ncbi.nlm.nih.gov/gquery/?term=ENSG00000108691	CCL2		NOG154095(O:Posttranslational modification, protein turnover, chaperones )		NOG154095(Chemokine (C-C motif) ligand)	K14624	CCL2, MCP1	map05142(Chagas disease (American trypanosomiasis)); map04657(IL-17 signaling pathway); map05323(Rheumatoid arthritis); map05164(Influenza A); map04668(TNF signaling pathway); map04621(NOD-like receptor signaling pathway); map05168(Herpes simplex infection); map05418(Fluid shear stress and atherosclerosis); map04060(Cytokine-cytokine receptor interaction); map05144(Malaria); map04062(Chemokine si…		GO:0070098(biological_process:chemokine-mediated signaling pathway); GO:0005125(molecular_function:cytokine activity); GO:0071222(biological_process:cellular response to lipopolysaccharide); GO:0019221(biological_process:cytokine-mediated signaling pathway); GO:0008009(molecular_function:chemokine activity); GO:2000502(biological_process:negative regulation of natural killer cell chemotaxis); GO:…
ENSG00000175928	278	39	3.042	0.441	278	39	3.042	0.441	1.65168	-0.8863	8.11946	5.2891	-2.834	0	0	yes	down	https://www.ncbi.nlm.nih.gov/gquery/?term=ENSG00000175928	LRRN1	COG4886(S:Function unknown )		COG4886(leucine Rich Repeat)						GO:0016021(cellular_component:integral component of membrane); GO:0016020(cellular_component:membrane); GO:0005615(cellular_component:extracellular space); GO:0051965(biological_process:positive regulation of synapse assembly); GO:0005578(cellular_component:proteinaceous extracellular matrix)
ENSG00000134107	151	822	1.964	11.474	151	822	1.964	11.474	1.04544	3.53282	7.23936	9.68317	2.445	0	0	yes	up	https://www.ncbi.nlm.nih.gov/gquery/?term=ENSG00000134107	BHLHE40		NOG28543(K:Transcription )		NOG28543(Hairy enhancer-of-split related with YRPW motif)	K03729	BHLHB2, DEC1	map04710(Circadian rhythm)		GO:0032922(biological_process:circadian regulation of gene expression); GO:0009416(biological_process:response to light stimulus); GO:0003677(molecular_function:DNA binding); GO:0043425(molecular_function:bHLH transcription factor binding); GO:0070888(molecular_function:E-box binding); GO:0043426(molecular_function:MRF binding); GO:0001078(molecular_function:transcriptional repressor activity, RN…
ENSG00000146918	338	112	3.693	1.951	338	112	3.693	1.951	1.92334	1.03633	8.40131	6.80864	-1.594	0	0	yes	down	https://www.ncbi.nlm.nih.gov/gquery/?term=ENSG00000146918	NCAPG2		NOG07915(S:Function unknown )		NOG07915(non-SMC condensin II complex, subunit G2)	K11492	NCAPG2, LUZP5			GO:0016607(cellular_component:nuclear speck); GO:0030261(biological_process:chromosome condensation); GO:0001833(biological_process:inner cell mass cell proliferation); GO:0035064(molecular_function:methylated histone binding); GO:0005634(cellular_component:nucleus); GO:0016020(cellular_component:membrane); GO:0005654(cellular_component:nucleoplasm); GO:0000796(cellular_component:condensin comple…
ENSG00000173918	1496	1935	31.807	42.021	1496	1935	31.807	42.021	4.9958	5.39647	10.547	10.9182	0.3712	0	0	no	up	https://www.ncbi.nlm.nih.gov/gquery/?term=ENSG00000173918	C1QTNF1		NOG03597(R:General function prediction only )		NOG03597(C1q and tumor necrosis factor related protein)					GO:0043410(biological_process:positive regulation of MAPK cascade); GO:2000860(biological_process:positive regulation of aldosterone secretion); GO:0005581(cellular_component:collagen trimer); GO:0010906(biological_process:regulation of glucose metabolic process); GO:0005634(cellular_component:nucleus); GO:0070208(biological_process:protein heterotrimerization); GO:0051260(biological_process:prot…
ENSG00000066279	133	21	0.512	0.078	133	21	0.512	0.078	-0.708396	-2.49005	7.05637	4.39917	-2.663	0	0	yes	down	https://www.ncbi.nlm.nih.gov/gquery/?term=ENSG00000066279	ASPM		NOG07242(Z:Cytoskeleton )		NOG07242(asp (abnormal spindle) homolog, microcephaly associated (Drosophila))	K16743	ASPM, ASP			GO:0036449(cellular_component:microtubule minus-end); GO:0048589(biological_process:developmental growth); GO:0090263(biological_process:positive regulation of canonical Wnt signaling pathway); GO:0051653(biological_process:spindle localization); GO:0008584(biological_process:male gonad development); GO:0090306(biological_process:spindle assembly involved in meiosis); GO:0001764(biological_proces…
ENSG00000239306	1231.02	742.95	22.959	13.435	1231.02	742.95	22.959	13.435	4.52726	3.75862	10.2658	9.53732	-0.7284	0	0	no	down	https://www.ncbi.nlm.nih.gov/gquery/?term=ENSG00000239306	RBM14		NOG55987(K:Transcription )		NOG55987(RNA binding motif protein 14)	K13189	RBM14			GO:0003676(molecular_function:nucleic acid binding); GO:0098534(biological_process:centriole assembly); GO:0016592(cellular_component:mediator complex); GO:0016607(cellular_component:nuclear speck); GO:0030520(biological_process:intracellular estrogen receptor signaling pathway); GO:0005730(cellular_component:nucleolus); GO:0005634(cellular_component:nucleus); GO:0042921(biological_process:glucoc…
ENSG00000072163	640	145	15.018	3.864	640	145	15.018	3.864	3.9182	1.98696	9.32215	7.1809	-2.142	0	0	yes	down	https://www.ncbi.nlm.nih.gov/gquery/?term=ENSG00000072163	LIMS2		NOG00919(R:General function prediction only )		NOG00919(LIM and senescent cell antigen-like domains)					GO:0005925(cellular_component:focal adhesion); GO:0016337(biological_process:single organismal cell-cell adhesion); GO:2000346(biological_process:negative regulation of hepatocyte proliferation); GO:2001046(biological_process:positive regulation of integrin-mediated signaling pathway); GO:0005634(cellular_component:nucleus); GO:0016020(cellular_component:membrane); GO:0050680(biological_process:n…
ENSG00000189221	1292	551	14.537	5.992	1292	551	14.537	5.992	3.87155	2.60692	10.3355	9.10617	-1.229	0	0	yes	down	https://www.ncbi.nlm.nih.gov/gquery/?term=ENSG00000189221	MAOA		NOG08008(R:General function prediction only )		NOG08008(Lysine-specific histone demethylase)	K00274	MAO, aofH	map00260(Glycine, serine and threonine metabolism); map00340(Histidine metabolism); map00330(Arginine and proline metabolism); map00380(Tryptophan metabolism); map00360(Phenylalanine metabolism); map00350(Tyrosine metabolism); map04728(Dopaminergic synapse); map05034(Alcoholism); map04726(Serotonergic synapse); map05030(Cocaine addiction); map05031(Amphetamine addiction); map00982(Drug metabolism…		GO:0042133(biological_process:neurotransmitter metabolic process); GO:0042135(biological_process:neurotransmitter catabolic process); GO:0006576(biological_process:cellular biogenic amine metabolic process); GO:0016021(cellular_component:integral component of membrane); GO:0016020(cellular_component:membrane); GO:0006584(biological_process:catecholamine metabolic process); GO:0005739(cellular_com…
ENSG00000196236	376.12	592.82	4.419	5.08	376.12	592.82	4.419	5.08	2.176	2.37295	8.55543	9.21169	0.6573	0	0	no	up	https://www.ncbi.nlm.nih.gov/gquery/?term=ENSG00000196236	XPNPEP3	COG0006(E:Amino acid transport and metabolism )		COG0006(peptidase M24)		K01262	pepP			GO:0016787(molecular_function:hydrolase activity); GO:0070062(cellular_component:extracellular exosome); GO:0004177(molecular_function:aminopeptidase activity); GO:0003094(biological_process:glomerular filtration); GO:0030145(molecular_function:manganese ion binding); GO:0005739(cellular_component:mitochondrion); GO:0016485(biological_process:protein processing); GO:0006508(biological_process:pro…
ENSG00000104723	2286	2743	62.386	79.687	2286	2743	62.386	79.687	5.96546	6.31808	11.1587	11.4216	0.2629	0	0	no	up	https://www.ncbi.nlm.nih.gov/gquery/?term=ENSG00000104723	TUSC3					K12669	OST3, OST6	map00510(N-Glycan biosynthesis); map04141(Protein processing in endoplasmic reticulum)		GO:0006810(biological_process:transport); GO:0005783(cellular_component:endoplasmic reticulum); GO:0006486(biological_process:protein glycosylation); GO:0006487(biological_process:protein N-linked glycosylation); GO:0016021(cellular_component:integral component of membrane); GO:0016020(cellular_component:membrane); GO:0050890(biological_process:cognition); GO:0005739(cellular_component:mitochondr…
ENSG00000169991	315	537	3.778	5.766	315	537	3.778	5.766	1.95531	2.55238	8.29967	9.06905	0.7696	0	0	no	up	https://www.ncbi.nlm.nih.gov/gquery/?term=ENSG00000169991	IFFO2	COG1012(C:Energy production and conversion )		COG1012(Dehydrogenase)						GO:0005882(cellular_component:intermediate filament); GO:0005198(molecular_function:structural molecule activity)
ENSG00000155304	1030	2091	10.77	22.574	1030	2091	10.77	22.574	3.44228	4.50297	10.0086	11.03	1.022	0	0	yes	up	https://www.ncbi.nlm.nih.gov/gquery/?term=ENSG00000155304	HSPA13	COG0443(O:Posttranslational modification, protein turnover, chaperones )		COG0443(heat shock protein 70)		K09491	STCH			GO:0070062(cellular_component:extracellular exosome); GO:0000166(molecular_function:nucleotide binding); GO:0005515(molecular_function:protein binding); GO:0005783(cellular_component:endoplasmic reticulum); GO:0005524(molecular_function:ATP binding); GO:0043231(cellular_component:intracellular membrane-bounded organelle)
ENSG00000145349	2427	1388	36.343	20.456	2427	1388	36.343	20.456	5.18757	4.36149	11.245	10.4389	-0.8062	0	0	no	down	https://www.ncbi.nlm.nih.gov/gquery/?term=ENSG00000145349	CAMK2D		NOG00256(T:Signal transduction mechanisms )		NOG00256(calcium calmodulin-dependent protein kinase)	K04515	CAMK2	map05214(Glioma); map04114(Oocyte meiosis); map04750(Inflammatory mediator regulation of TRP channels); map04012(ErbB signaling pathway); map04310(Wnt signaling pathway); map04921(Oxytocin signaling pathway); map04922(Glucagon signaling pathway); map04925(Aldosterone synthesis and secretion); map04728(Dopaminergic synapse); map04740(Olfactory transduction); map04725(Cholinergic synapse); map05031…		GO:0005088(molecular_function:Ras guanyl-nucleotide exchange factor activity); GO:0018105(biological_process:peptidyl-serine phosphorylation); GO:0060341(biological_process:regulation of cellular localization); GO:0018107(biological_process:peptidyl-threonine phosphorylation); GO:0016310(biological_process:phosphorylation); GO:0030154(biological_process:cell differentiation); GO:1901897(biologica…
ENSG00000123091	2393	3337	62.461	90.66	2393	3337	62.461	90.66	5.96719	6.50398	11.2247	11.7044	0.4797	0	0	no	up	https://www.ncbi.nlm.nih.gov/gquery/?term=ENSG00000123091	RNF11		NOG78990(O:Posttranslational modification, protein turnover, chaperones )		NOG78990(Ring finger protein)	K11980	RNF11			GO:0005737(cellular_component:cytoplasm); GO:0004842(molecular_function:ubiquitin-protein transferase activity); GO:0055037(cellular_component:recycling endosome); GO:0070062(cellular_component:extracellular exosome); GO:0061630(molecular_function:ubiquitin protein ligase activity); GO:0005634(cellular_component:nucleus); GO:0003677(molecular_function:DNA binding); GO:0000151(cellular_component:u…
ENSG00000150760	3271	2114	24.133	15.475	3271	2114	24.133	15.475	4.5989	3.96116	11.6756	11.0458	-0.6298	0	0	no	down	https://www.ncbi.nlm.nih.gov/gquery/?term=ENSG00000150760	DOCK1		NOG03518(S:Function unknown )		NOG03518(Dedicator of cytokinesis)	K13708	DOCK1	map04510(Focal adhesion); map05131(Shigellosis); map05100(Bacterial invasion of epithelial cells); map04810(Regulation of actin cytoskeleton)		GO:0005089(molecular_function:Rho guanyl-nucleotide exchange factor activity); GO:0006909(biological_process:phagocytosis); GO:0032045(cellular_component:guanyl-nucleotide exchange factor complex); GO:0007596(biological_process:blood coagulation); GO:0005085(molecular_function:guanyl-nucleotide exchange factor activity); GO:0017124(molecular_function:SH3 domain binding); GO:0007165(biological_pro…
ENSG00000198805	305	1156	9.702	37.97	305	1156	9.702	37.97	3.29308	5.25058	8.25314	10.1751	1.922	0	0	yes	up	https://www.ncbi.nlm.nih.gov/gquery/?term=ENSG00000198805	PNP	COG0005(F:Nucleotide transport and metabolism )		COG0005(The purine nucleoside phosphorylases catalyze the phosphorolytic breakdown of the N-glycosidic bond in the beta- (deoxy)ribonucleoside molecules, with the formation of the corresponding free purine bases and pentose-1-phosphate (By similarity))		K03783	punA, PNP	map00240(Pyrimidine metabolism); map00230(Purine metabolism); map00760(Nicotinate and nicotinamide metabolism)		GO:0006738(biological_process:nicotinamide riboside catabolic process); GO:0046638(biological_process:positive regulation of alpha-beta T cell differentiation); GO:0034774(cellular_component:secretory granule lumen); GO:0008144(molecular_function:drug binding); GO:1904813(cellular_component:ficolin-1-rich granule lumen); GO:0006195(biological_process:purine nucleotide catabolic process); GO:00018…
ENSG00000157764	550.97	916.88	3.992	6.825	550.97	916.88	3.992	6.825	2.03281	2.79181	9.10609	9.84075	0.7349	0	0	no	up	https://www.ncbi.nlm.nih.gov/gquery/?term=ENSG00000157764	BRAF		NOG11583(T:Signal transduction mechanisms )		NOG11583(viral oncogene homolog)	K04365	BRAF	map05214(Glioma); map05215(Prostate cancer); map05216(Thyroid cancer); map04650(Natural killer cell mediated cytotoxicity); map05210(Colorectal cancer); map05211(Renal cell carcinoma); map05160(Hepatitis C); map05213(Endometrial cancer); map04015(Rap1 signaling pathway); map05218(Melanoma); map04010(MAPK signaling pathway); map04012(ErbB signaling pathway); map04810(Regulation of actin cytoskelet…		GO:0000186(biological_process:activation of MAPKK activity); GO:1990090(biological_process:cellular response to nerve growth factor stimulus); GO:0042802(molecular_function:identical protein binding); GO:0033138(biological_process:positive regulation of peptidyl-serine phosphorylation); GO:0016310(biological_process:phosphorylation); GO:0030154(biological_process:cell differentiation); GO:0048679…
ENSG00000115641	5316.02	2612	168.982	85.424	5316.02	2612	168.982	85.424	7.40158	6.41826	12.3762	11.351	-1.025	0	0	yes	down	https://www.ncbi.nlm.nih.gov/gquery/?term=ENSG00000115641	FHL2		NOG05477(R:General function prediction only )		NOG05477(four and A half lim domains)	K14380	FHL2	map04380(Osteoclast differentiation)		GO:0060347(biological_process:heart trabecula formation); GO:0055015(biological_process:ventricular cardiac muscle cell development); GO:0055014(biological_process:atrial cardiac muscle cell development); GO:0050681(molecular_function:androgen receptor binding); GO:0008270(molecular_function:zinc ion binding); GO:0005925(cellular_component:focal adhesion); GO:0030018(cellular_component:Z disc); G…
ENSG00000132376	504	763	13.192	17.142	504	763	13.192	17.142	3.73249	4.10786	8.97757	9.57573	0.5983	0	0	no	up	https://www.ncbi.nlm.nih.gov/gquery/?term=ENSG00000132376	INPP5K	COG5411(T:Signal transduction mechanisms )		COG5411(inositol)		K01106	E3.1.3.56	map04910(Insulin signaling pathway); map04070(Phosphatidylinositol signaling system); map00562(Inositol phosphate metabolism)		GO:0005802(cellular_component:trans-Golgi network); GO:0005783(cellular_component:endoplasmic reticulum); GO:0016311(biological_process:dephosphorylation); GO:0072661(biological_process:protein targeting to plasma membrane); GO:0033137(biological_process:negative regulation of peptidyl-serine phosphorylation); GO:0030036(biological_process:actin cytoskeleton organization); GO:0034485(molecular_fu…
ENSG00000145604	633	143.85	9.724	2.236	633	143.85	9.724	2.236	3.29631	1.22404	9.30629	7.16942	-2.136	0	0	yes	down	https://www.ncbi.nlm.nih.gov/gquery/?term=ENSG00000145604	SKP2		NOG16088(O:Posttranslational modification, protein turnover, chaperones )		NOG16088(S-phase kinase-associated protein 2, E3 ubiquitin protein ligase)	K03875	SKP2, FBXL1	map04110(Cell cycle); map05203(Viral carcinogenesis); map05200(Pathways in cancer); map05168(Herpes simplex infection); map05169(Epstein-Barr virus infection); map04068(FoxO signaling pathway); map04120(Ubiquitin mediated proteolysis); map04150(mTOR signaling pathway); map05222(Small cell lung cancer)		GO:0000086(biological_process:G2/M transition of mitotic cell cycle); GO:0016310(biological_process:phosphorylation); GO:0000082(biological_process:G1/S transition of mitotic cell cycle); GO:0042981(biological_process:regulation of apoptotic process); GO:0000209(biological_process:protein polyubiquitination); GO:0005737(cellular_component:cytoplasm); GO:0005730(cellular_component:nucleolus); GO:0…
ENSG00000188343	1439.19	529.3	67.691	25.222	1439.19	529.3	67.691	25.222	6.08302	4.66232	10.4911	9.04821	-1.444	0	0	yes	down	https://www.ncbi.nlm.nih.gov/gquery/?term=ENSG00000188343	FAM92A		NOG16299(S:Function unknown )		NOG16299(family with sequence similarity 92, member A1)					GO:0005737(cellular_component:cytoplasm); GO:0005856(cellular_component:cytoskeleton); GO:0060271(biological_process:cilium assembly); GO:0036064(cellular_component:ciliary basal body); GO:0030030(biological_process:cell projection organization); GO:0005634(cellular_component:nucleus); GO:0005814(cellular_component:centriole); GO:0097546(cellular_component:ciliary base); GO:0005515(molecular_func…
ENSG00000087077	2827	1724	77.084	50.317	2827	1724	77.084	50.317	6.27023	5.65584	11.4651	10.7516	-0.7135	0	0	no	down	https://www.ncbi.nlm.nih.gov/gquery/?term=ENSG00000087077	TRIP6		NOG11398(R:General function prediction only )		NOG11398(LIM domain containing preferred translocation partner in lipoma)	K12792	TRIP6	map04621(NOD-like receptor signaling pathway)		GO:0005737(cellular_component:cytoplasm); GO:0005856(cellular_component:cytoskeleton); GO:0030335(biological_process:positive regulation of cell migration); GO:0046872(molecular_function:metal ion binding); GO:0005149(molecular_function:interleukin-1 receptor binding); GO:0019900(molecular_function:kinase binding); GO:0046966(molecular_function:thyroid hormone receptor binding); GO:0005829(cellul…
ENSG00000172037	12394	13703	221.474	194.697	12394	13703	221.474	194.697	7.79164	7.60583	13.5974	13.7422	-0.1448	0	0	no	down	https://www.ncbi.nlm.nih.gov/gquery/?term=ENSG00000172037	LAMB2		NOG01480(U:Intracellular trafficking, secretion, and vesicular transport )		NOG01480(laminin beta)	K06243	LAMB2	map04510(Focal adhesion); map04512(ECM-receptor interaction); map05146(Amoebiasis); map05200(Pathways in cancer); map05145(Toxoplasmosis); map04151(PI3K-Akt signaling pathway); map05222(Small cell lung cancer)		GO:0048677(biological_process:axon extension involved in regeneration); GO:0050808(biological_process:synapse organization); GO:0043260(cellular_component:laminin-11 complex); GO:0005788(cellular_component:endoplasmic reticulum lumen); GO:0031012(cellular_component:extracellular matrix); GO:0043256(cellular_component:laminin complex); GO:0045202(cellular_component:synapse); GO:0031175(biological_…
ENSG00000154127	1113	1597	10.556	20.25	1113	1597	10.556	20.25	3.41359	4.34696	10.1204	10.6412	0.5209	0	0	no	up	https://www.ncbi.nlm.nih.gov/gquery/?term=ENSG00000154127	UBASH3B		NOG13412(T:Signal transduction mechanisms )		NOG13412(ubiquitin associated and SH3)	K18993	UBASH3, STS			GO:0038063(biological_process:collagen-activated tyrosine kinase receptor signaling pathway); GO:0038065(biological_process:collagen-activated signaling pathway); GO:0035335(biological_process:peptidyl-tyrosine dephosphorylation); GO:0005737(cellular_component:cytoplasm); GO:0009968(biological_process:negative regulation of signal transduction); GO:0005634(cellular_component:nucleus); GO:0042802(…
ENSG00000169710	6803	9207	35.126	49.601	6803	9207	35.126	49.601	5.13857	5.6352	12.732	13.1685	0.4366	0	0	no	up	https://www.ncbi.nlm.nih.gov/gquery/?term=ENSG00000169710	FASN	COG3321(Q:Secondary metabolites biosynthesis, transport and catabolism )		COG3321(synthase)		K00665	FASN	map04910(Insulin signaling pathway); map00061(Fatty acid biosynthesis); map04152(AMPK signaling pathway)		GO:0006633(biological_process:fatty acid biosynthetic process); GO:0047451(molecular_function:3-hydroxyoctanoyl-[acyl-carrier-protein] dehydratase activity); GO:0006631(biological_process:fatty acid metabolic process); GO:0004320(molecular_function:oleoyl-[acyl-carrier-protein] hydrolase activity); GO:0042587(cellular_component:glycogen granule); GO:0005794(cellular_component:Golgi apparatus); GO…
ENSG00000164761	13149	14348	318.464	374.488	13149	14348	318.464	374.488	8.31544	8.54916	13.6827	13.8086	0.1259	0	0	no	up	https://www.ncbi.nlm.nih.gov/gquery/?term=ENSG00000164761	TNFRSF11B		NOG52445(R:General function prediction only )		NOG52445(Tumor necrosis factor receptor superfamily, member 11b)	K05148	TNFRSF11B, OPG	map04060(Cytokine-cytokine receptor interaction); map04380(Osteoclast differentiation)		GO:0032026(biological_process:response to magnesium ion); GO:0005887(cellular_component:integral component of plasma membrane); GO:0033209(biological_process:tumor necrosis factor-mediated signaling pathway); GO:0097190(biological_process:apoptotic signaling pathway); GO:0001501(biological_process:skeletal system development); GO:0005125(molecular_function:cytokine activity); GO:0007165(biologica…
ENSG00000146122	999.1	156.24	6.895	1.236	999.1	156.24	6.895	1.236	2.80632	0.41792	9.96463	7.28854	-2.679	0	0	yes	down	https://www.ncbi.nlm.nih.gov/gquery/?term=ENSG00000146122	DAAM2		NOG09081(S:Function unknown )		NOG09081(Dishevelled Associated Activator of Morphogenesis)	K04512	DAAM	map04310(Wnt signaling pathway)		GO:0070062(cellular_component:extracellular exosome); GO:0007368(biological_process:determination of left/right symmetry); GO:0017048(molecular_function:Rho GTPase binding); GO:0003779(molecular_function:actin binding); GO:0016043(biological_process:cellular component organization); GO:0030036(biological_process:actin cytoskeleton organization)
ENSG00000147119	228.34	672.39	4.419	13.435	228.34	672.39	4.419	13.435	2.176	3.75862	7.83567	9.39337	1.559	0	0	yes	up	https://www.ncbi.nlm.nih.gov/gquery/?term=ENSG00000147119	CHST7		NOG28127(U:Intracellular trafficking, secretion, and vesicular transport )		NOG28127(Carbohydrate (N-acetylglucosamine-6-O) sulfotransferase 2)	K04743	CHST7	map00532(Glycosaminoglycan biosynthesis - chondroitin sulfate / dermatan sulfate)		GO:0005794(cellular_component:Golgi apparatus); GO:0005975(biological_process:carbohydrate metabolic process); GO:0030206(biological_process:chondroitin sulfate biosynthetic process); GO:0008459(molecular_function:chondroitin 6-sulfotransferase activity); GO:0016021(cellular_component:integral component of membrane); GO:0016020(cellular_component:membrane); GO:0006044(biological_process:N-acetylg…
ENSG00000119917	573	220	10.108	4.011	573	220	10.108	4.011	3.35163	2.03949	9.16264	7.78202	-1.381	0	0	yes	down	https://www.ncbi.nlm.nih.gov/gquery/?term=ENSG00000119917	IFIT3	COG0457(R:General function prediction only )		COG0457(repeat-containing protein)						GO:0005737(cellular_component:cytoplasm); GO:0008285(biological_process:negative regulation of cell proliferation); GO:0051607(biological_process:defense response to virus); GO:0009615(biological_process:response to virus); GO:0005829(cellular_component:cytosol); GO:0005739(cellular_component:mitochondrion); GO:0002376(biological_process:immune system process); GO:0043066(biological_process:negat…
ENSG00000125398	1066	1522	11.239	16.632	1066	1522	11.239	16.632	3.50322	4.06454	10.0581	10.5718	0.5138	0	0	no	up	https://www.ncbi.nlm.nih.gov/gquery/?term=ENSG00000125398	SOX9		NOG08758(B:Chromatin structure and dynamics )		NOG08758(SRY (Sex determining region Y)-box)	K18435	SOX9	map04024(cAMP signaling pathway)		GO:0060008(biological_process:Sertoli cell differentiation); GO:0060009(biological_process:Sertoli cell development); GO:0050680(biological_process:negative regulation of epithelial cell proliferation); GO:0008584(biological_process:male gonad development); GO:0001501(biological_process:skeletal system development); GO:0001502(biological_process:cartilage condensation); GO:0001503(biological_proc…
ENSG00000094804	238	68	2.135	0.598	238	68	2.135	0.598	1.16027	-0.518701	7.89542	6.08958	-1.807	0	0	yes	down	https://www.ncbi.nlm.nih.gov/gquery/?term=ENSG00000094804	CDC6	COG1474(L:Replication, recombination and repair); COG1474(O:Posttranslational modification, protein turnover, chaperones)		COG1474(Involved in regulation of DNA replication (By similarity)); COG1474(Involved in regulation of DNA replication (By similarity))		K02213	CDC6	map04110(Cell cycle)		GO:0008285(biological_process:negative regulation of cell proliferation); GO:0048146(biological_process:positive regulation of fibroblast proliferation); GO:0000082(biological_process:G1/S transition of mitotic cell cycle); GO:0000083(biological_process:regulation of transcription involved in G1/S transition of mitotic cell cycle); GO:0000922(cellular_component:spindle pole); GO:0030071(biologica…
ENSG00000168615	20239	12837	225.348	148.087	20239	12837	225.348	148.087	7.81665	7.21128	14.3049	13.648	-0.6568	0	0	no	down	https://www.ncbi.nlm.nih.gov/gquery/?term=ENSG00000168615	ADAM9		NOG10503(O:Posttranslational modification, protein turnover, chaperones )		NOG10503(ADAM metallopeptidase domain)	K06834	ADAM9			GO:0000186(biological_process:activation of MAPKK activity); GO:0051384(biological_process:response to glucocorticoid); GO:0071222(biological_process:cellular response to lipopolysaccharide); GO:0005178(molecular_function:integrin binding); GO:0042117(biological_process:monocyte activation); GO:0017124(molecular_function:SH3 domain binding); GO:0007160(biological_process:cell-matrix adhesion); GO…
ENSG00000075624	140119	57998	3380.26	1456.75	140119	57998	3380.26	1456.75	11.723	10.5086	17.0963	15.8237	-1.273	0	0	yes	down	https://www.ncbi.nlm.nih.gov/gquery/?term=ENSG00000075624	ACTB	COG5277(Z:Cytoskeleton )		COG5277(actin-related protein)		K05692	ACTB_G1	map05164(Influenza A); map04390(Hippo signaling pathway); map04015(Rap1 signaling pathway); map04210(Apoptosis); map04810(Regulation of actin cytoskeleton); map04921(Oxytocin signaling pathway); map05131(Shigellosis); map05130(Pathogenic Escherichia coli infection); map05132(Salmonella infection); map04145(Phagosome); map05110(Vibrio cholerae infection); map05205(Proteoglycans in cancer); map0451…		GO:0043044(biological_process:ATP-dependent chromatin remodeling); GO:0005200(molecular_function:structural constituent of cytoskeleton); GO:0006928(biological_process:movement of cell or subcellular component); GO:0061024(biological_process:membrane organization); GO:0019894(molecular_function:kinesin binding); GO:0021762(biological_process:substantia nigra development); GO:0036464(cellular_comp…
ENSG00000101670	7	144	0.096	2.383	7	144	0.096	2.383	-2.35107	1.31208	2.82782	7.17093	4.363	0	0	yes	up	https://www.ncbi.nlm.nih.gov/gquery/?term=ENSG00000101670	LIPG		NOG33226(G:Carbohydrate transport and metabolism )		NOG33226(Lipase, endothelial)	K01046	E3.1.1.3	map00561(Glycerolipid metabolism)		GO:0034375(biological_process:high-density lipoprotein particle remodeling); GO:0005794(cellular_component:Golgi apparatus); GO:0043691(biological_process:reverse cholesterol transport); GO:0055091(biological_process:phospholipid homeostasis); GO:0009395(biological_process:phospholipid catabolic process); GO:0005615(cellular_component:extracellular space); GO:0032376(biological_process:positive r…
ENSG00000152784	870	306	10.599	3.962	870	306	10.599	3.962	3.4194	2.02219	9.76504	8.25786	-1.507	0	0	yes	down	https://www.ncbi.nlm.nih.gov/gquery/?term=ENSG00000152784	PRDM8	COG5048(R:General function prediction only )		COG5048(Zinc finger protein)		K20797	PRDM8			GO:0046872(molecular_function:metal ion binding); GO:0005515(molecular_function:protein binding); GO:0007399(biological_process:nervous system development); GO:0005634(cellular_component:nucleus); GO:0006355(biological_process:regulation of transcription, DNA-templated); GO:0016740(molecular_function:transferase activity); GO:0006351(biological_process:transcription, DNA-templated); GO:0003676(mo…
ENSG00000182871	17362.6	7894.37	143.013	67.537	17362.6	7894.37	143.013	67.537	7.16101	6.07974	14.0837	12.9466	-1.137	0	0	yes	down	https://www.ncbi.nlm.nih.gov/gquery/?term=ENSG00000182871	COL18A1		NOG02573(R:General function prediction only )		NOG02573(Collagen, type XV, alpha 1)	K06823	COL18A	map04974(Protein digestion and absorption)		GO:0030335(biological_process:positive regulation of cell migration); GO:0005788(cellular_component:endoplasmic reticulum lumen); GO:0031012(cellular_component:extracellular matrix); GO:0001886(biological_process:endothelial cell morphogenesis); GO:0001525(biological_process:angiogenesis); GO:0005581(cellular_component:collagen trimer); GO:0005198(molecular_function:structural molecule activity);…
ENSG00000241973	3825.73	2647.91	30.184	22.153	3825.73	2647.91	30.184	22.153	4.92048	4.47593	11.9016	11.3707	-0.5309	0	0	no	down	https://www.ncbi.nlm.nih.gov/gquery/?term=ENSG00000241973	PI4KA					K00888	PI4KA	map04070(Phosphatidylinositol signaling system); map00562(Inositol phosphate metabolism)		GO:0016310(biological_process:phosphorylation); GO:0007165(biological_process:signal transduction); GO:0005925(cellular_component:focal adhesion); GO:0005737(cellular_component:cytoplasm); GO:0070062(cellular_component:extracellular exosome); GO:0016020(cellular_component:membrane); GO:0000166(molecular_function:nucleotide binding); GO:0046786(biological_process:viral replication complex formatio…
ENSG00000117475	412	733	6.756	12.758	412	733	6.756	12.758	2.77737	3.68459	8.68685	9.51787	0.8312	0	0	no	up	https://www.ncbi.nlm.nih.gov/gquery/?term=ENSG00000117475	BLZF1		NOG14091(R:General function prediction only )		NOG14091(basic leucine zipper nuclear factor 1)					GO:0005737(cellular_component:cytoplasm); GO:0005794(cellular_component:Golgi apparatus); GO:0007030(biological_process:Golgi organization); GO:0031625(molecular_function:ubiquitin protein ligase binding); GO:0016192(biological_process:vesicle-mediated transport); GO:0006357(biological_process:regulation of transcription from RNA polymerase II promoter); GO:0003700(molecular_function:transcriptio…
ENSG00000166592	147	624	4.579	20.78	147	624	4.579	20.78	2.2262	4.38405	7.20065	9.28563	2.086	0	0	yes	up	https://www.ncbi.nlm.nih.gov/gquery/?term=ENSG00000166592	RRAD	COG1100(R:General function prediction only )		COG1100(GTP-binding Protein)		K07845	RRAD, RAD1			GO:0007264(biological_process:small GTPase mediated signal transduction); GO:0016020(cellular_component:membrane); GO:0003924(molecular_function:GTPase activity); GO:0005622(cellular_component:intracellular); GO:0005516(molecular_function:calmodulin binding); GO:0007165(biological_process:signal transduction); GO:0005515(molecular_function:protein binding); GO:0005886(cellular_component:plasma me…
ENSG00000164543	1424	2633	18.262	33.46	1424	2633	18.262	33.46	4.19865	5.06867	10.4758	11.3625	0.8868	0	0	no	up	https://www.ncbi.nlm.nih.gov/gquery/?term=ENSG00000164543	STK17A		NOG05794(T:Signal transduction mechanisms )		NOG05794(calcium calmodulin-dependent protein kinase)	K08804	STK17			GO:0016607(cellular_component:nuclear speck); GO:0006468(biological_process:protein phosphorylation); GO:0006915(biological_process:apoptotic process); GO:0016310(biological_process:phosphorylation); GO:0005634(cellular_component:nucleus); GO:0016301(molecular_function:kinase activity); GO:2000271(biological_process:positive regulation of fibroblast apoptotic process); GO:0000166(molecular_functi…
ENSG00000165272	604	143	14.996	3.668	604	143	14.996	3.668	3.91609	1.9138	9.23864	7.16088	-2.079	0	0	yes	down	https://www.ncbi.nlm.nih.gov/gquery/?term=ENSG00000165272	AQP3	COG0580(G:Carbohydrate transport and metabolism )		COG0580(Channel that permits osmotically driven movement of water in both directions. It is involved in the osmoregulation and in the maintenance of cell turgor during volume expansion in rapidly growing cells. It mediates rapid entry or exit of water in response to abrupt changes in osmolarity (By similarity))		K09876	AQP3	map04962(Vasopressin-regulated water reabsorption)		GO:0033280(biological_process:response to vitamin D); GO:0005737(cellular_component:cytoplasm); GO:0003091(biological_process:renal water homeostasis); GO:0005634(cellular_component:nucleus); GO:0016020(cellular_component:membrane); GO:0071456(biological_process:cellular response to hypoxia); GO:0015250(molecular_function:water channel activity); GO:0002684(biological_process:positive regulation …
ENSG00000144597	439	1011	5.006	11.003	439	1011	5.006	11.003	2.35219	3.47288	8.77841	9.98171	1.203	0	0	yes	up	https://www.ncbi.nlm.nih.gov/gquery/?term=ENSG00000144597	EAF1		NOG44577(K:Transcription )		NOG44577(ELL associated factor 1)	K15186	EAF			GO:0016607(cellular_component:nuclear speck); GO:0016604(cellular_component:nuclear body); GO:0045171(cellular_component:intercellular bridge); GO:0043231(cellular_component:intracellular membrane-bounded organelle); GO:0005634(cellular_component:nucleus); GO:0032783(cellular_component:ELL-EAF complex); GO:0005654(cellular_component:nucleoplasm); GO:0006355(biological_process:regulation of transc…
ENSG00000167601	4897	3462	53.848	39.824	4897	3462	53.848	39.824	5.7535	5.31918	12.2577	11.7574	-0.5003	0	0	no	down	https://www.ncbi.nlm.nih.gov/gquery/?term=ENSG00000167601	AXL	COG0515(T:Signal transduction mechanisms )		COG0515(Serine Threonine protein kinase)		K05115	AXL, UFO	map01521(EGFR tyrosine kinase inhibitor resistance)		GO:0046718(biological_process:viral entry into host cell); GO:0001961(biological_process:positive regulation of cytokine-mediated signaling pathway); GO:0006909(biological_process:phagocytosis); GO:0005887(cellular_component:integral component of plasma membrane); GO:0034446(biological_process:substrate adhesion-dependent cell spreading); GO:0032825(biological_process:positive regulation of natur…
ENSG00000267618	2.59	73.97	0.203	0.912	2.59	73.97	0.203	0.912	-1.72261	0.0172093	1.42761	6.21082	4.624	0	0	yes	up	https://www.ncbi.nlm.nih.gov/gquery/?term=ENSG00000267618	AC004223.3		NOG22667(O:Posttranslational modification, protein turnover, chaperones )		NOG22667(ring finger and FYVE-like domain containing E3 ubiquitin protein ligase)					GO:0008094(molecular_function:DNA-dependent ATPase activity); GO:0003677(molecular_function:DNA binding); GO:0008270(molecular_function:zinc ion binding); GO:0005524(molecular_function:ATP binding); GO:0006281(biological_process:DNA repair)
ENSG00000047644	737	1039	4.792	6.521	737	1039	4.792	6.521	2.29042	2.72705	9.52572	10.0211	0.4955	0	0	no	up	https://www.ncbi.nlm.nih.gov/gquery/?term=ENSG00000047644	WWC3		NOG08588(R:General function prediction only )		NOG08588(WW and C2 domain containing)					GO:0000122(biological_process:negative regulation of transcription from RNA polymerase II promoter); GO:0046621(biological_process:negative regulation of organ growth); GO:0005829(cellular_component:cytosol); GO:0019900(molecular_function:kinase binding); GO:0032947(molecular_function:protein complex scaffold); GO:0035331(biological_process:negative regulation of hippo signaling)
ENSG00000020577	2554	4929	21.326	37.245	2554	4929	21.326	37.245	4.42129	5.22284	11.3186	12.2671	0.9485	0	0	no	up	https://www.ncbi.nlm.nih.gov/gquery/?term=ENSG00000020577	SAMD4A									GO:0005737(cellular_component:cytoplasm); GO:0003729(molecular_function:mRNA binding); GO:0043005(cellular_component:neuron projection); GO:0043488(biological_process:regulation of mRNA stability); GO:0005829(cellular_component:cytosol); GO:0000932(cellular_component:cytoplasmic mRNA processing body); GO:0030425(cellular_component:dendrite); GO:0001650(cellular_component:fibrillar center); GO:000…
ENSG00000108256	2016	3017	16.971	25.203	2016	3017	16.971	25.203	4.09348	4.66124	10.9774	11.5589	0.5816	0	0	no	up	https://www.ncbi.nlm.nih.gov/gquery/?term=ENSG00000108256	NUFIP2		NOG22955(R:General function prediction only )		NOG22955(nuclear fragile X mental retardation protein interacting protein 2)					GO:0005737(cellular_component:cytoplasm); GO:0010494(cellular_component:cytoplasmic stress granule); GO:0016604(cellular_component:nuclear body); GO:0005829(cellular_component:cytosol); GO:0016020(cellular_component:membrane); GO:0005654(cellular_component:nucleoplasm); GO:0003723(molecular_function:RNA binding); GO:0005515(molecular_function:protein binding); GO:0042788(cellular_component:polyso…
ENSG00000174227	1794	2190	29.352	35.725	1794	2190	29.352	35.725	4.88029	5.16289	10.809	11.0968	0.2878	0	0	no	up	https://www.ncbi.nlm.nih.gov/gquery/?term=ENSG00000174227	PIGG	COG1524(R:General function prediction only )		COG1524(type i phosphodiesterase nucleotide pyrophosphatase)		K05310	GPI7	map00563(Glycosylphosphatidylinositol (GPI)-anchor biosynthesis)		GO:0051267(molecular_function:CP2 mannose-ethanolamine phosphotransferase activity); GO:0005783(cellular_component:endoplasmic reticulum); GO:0016780(molecular_function:phosphotransferase activity, for other substituted phosphate groups); GO:0016021(cellular_component:integral component of membrane); GO:0016020(cellular_component:membrane); GO:0005789(cellular_component:endoplasmic reticulum memb…
ENSG00000176894	170	41	10.428	2.471	170	41	10.428	2.471	3.39616	1.36233	7.41024	5.36107	-2.052	0	0	yes	down	https://www.ncbi.nlm.nih.gov/gquery/?term=ENSG00000176894	PXMP2		NOG60034(S:Function unknown )		NOG60034(MpV17 mitochondrial inner membrane protein)	K13347	PXMP2, PMP22	map04146(Peroxisome)		GO:0005737(cellular_component:cytoplasm); GO:0043234(cellular_component:protein complex); GO:0005778(cellular_component:peroxisomal membrane); GO:0016021(cellular_component:integral component of membrane); GO:0016020(cellular_component:membrane); GO:0005777(cellular_component:peroxisome); GO:0008150(biological_process:biological_process); GO:0005515(molecular_function:protein binding)
ENSG00000172935	3958.99	1142	76.731	22.927	3958.99	1142	76.731	22.927	6.26362	4.52525	11.951	10.1575	-1.794	0	0	yes	down	https://www.ncbi.nlm.nih.gov/gquery/?term=ENSG00000172935	MRGPRF					K08394	MRGPRF			GO:0004930(molecular_function:G-protein coupled receptor activity); GO:0070062(cellular_component:extracellular exosome); GO:0016021(cellular_component:integral component of membrane); GO:0016020(cellular_component:membrane); GO:0031965(cellular_component:nuclear membrane); GO:0007165(biological_process:signal transduction); GO:0004871(molecular_function:signal transducer activity); GO:0005886(ce…
ENSG00000135968	831.21	1527.27	6.319	10.816	831.21	1527.27	6.319	10.816	2.68235	3.44837	9.69924	10.5768	0.8778	0	0	no	up	https://www.ncbi.nlm.nih.gov/gquery/?term=ENSG00000135968	GCC2		NOG11479(U:Intracellular trafficking, secretion, and vesicular transport )		NOG11479(GRIP and coiled-coil domain containing 2)	K20282	GCC2			GO:0005737(cellular_component:cytoplasm); GO:0005794(cellular_component:Golgi apparatus); GO:0006810(biological_process:transport); GO:0071955(biological_process:recycling endosome to Golgi transport); GO:0042147(biological_process:retrograde transport, endosome to Golgi); GO:0034453(biological_process:microtubule anchoring); GO:0000042(biological_process:protein targeting to Golgi); GO:0005829(c…
ENSG00000130255	4723.69	3139.74	448.221	312.364	4723.69	3139.74	448.221	312.364	8.80839	8.28755	12.2057	11.6165	-0.5892	0	0	no	down	https://www.ncbi.nlm.nih.gov/gquery/?term=ENSG00000130255	RPL36	COG5051(J:Translation, ribosomal structure and biogenesis )		COG5051(60S ribosomal protein l36)		K02920	RP-L36e, RPL36	map03010(Ribosome)		GO:0005737(cellular_component:cytoplasm); GO:0000184(biological_process:nuclear-transcribed mRNA catabolic process, nonsense-mediated decay); GO:0022625(cellular_component:cytosolic large ribosomal subunit); GO:0005840(cellular_component:ribosome); GO:0005730(cellular_component:nucleolus); GO:0005829(cellular_component:cytosol); GO:0016020(cellular_component:membrane); GO:0006614(biological_proce…
ENSG00000175482	840.48	1149.21	62.301	85.159	840.48	1149.21	62.301	85.159	5.9635	6.41378	9.71524	10.1666	0.4519	0	0	no	up	https://www.ncbi.nlm.nih.gov/gquery/?term=ENSG00000175482	POLD4		NOG101282(L:Replication, recombination and repair )		NOG101282(polymerase (DNA-directed), delta 4, accessory subunit)	K03505	POLD4	map05166(HTLV-I infection); map00230(Purine metabolism); map03430(Mismatch repair); map03420(Nucleotide excision repair); map00240(Pyrimidine metabolism); map03410(Base excision repair); map03030(DNA replication); map03440(Homologous recombination)		GO:0006297(biological_process:nucleotide-excision repair, DNA gap filling); GO:0006296(biological_process:nucleotide-excision repair, DNA incision, 5'-to lesion); GO:0006298(biological_process:mismatch repair); GO:0042769(biological_process:DNA damage response, detection of DNA damage); GO:0000723(biological_process:telomere maintenance); GO:0000722(biological_process:telomere maintenance via rec…
ENSG00000120875	111	1528	0.833	11.768	111	1528	0.833	11.768	-0.100051	3.569	6.79572	10.5775	3.783	0	0	yes	up	https://www.ncbi.nlm.nih.gov/gquery/?term=ENSG00000120875	DUSP4	COG2453(T:Signal transduction mechanisms )		COG2453(Dual specificity protein phosphatase)		K04459	DUSP, MKP	map04010(MAPK signaling pathway)		GO:0016787(molecular_function:hydrolase activity); GO:0016791(molecular_function:phosphatase activity); GO:0008138(molecular_function:protein tyrosine/serine/threonine phosphatase activity); GO:0001706(biological_process:endoderm formation); GO:0016311(biological_process:dephosphorylation); GO:0006470(biological_process:protein dephosphorylation); GO:0004725(molecular_function:protein tyrosine ph…
ENSG00000167721	1460.22	1937.94	13.694	18.436	1460.22	1937.94	13.694	18.436	3.78597	4.21226	10.5121	10.9204	0.4086	0	0	no	up	https://www.ncbi.nlm.nih.gov/gquery/?term=ENSG00000167721	TSR1	COG5177(S:Function unknown )		COG5177(TSR1, 20S rRNA accumulation, homolog (S. cerevisiae))		K14799	TSR1			GO:0030688(cellular_component:preribosome, small subunit precursor); GO:0005730(cellular_component:nucleolus); GO:0042255(biological_process:ribosome assembly); GO:0005634(cellular_component:nucleus); GO:0003924(molecular_function:GTPase activity); GO:0042254(biological_process:ribosome biogenesis); GO:0005654(cellular_component:nucleoplasm); GO:0000462(biological_process:maturation of SSU-rRNA f…
ENSG00000130066	1830	4938	74.138	232.912	1830	4938	74.138	232.912	6.21409	7.86426	10.8377	12.2697	1.432	0	0	yes	up	https://www.ncbi.nlm.nih.gov/gquery/?term=ENSG00000130066	SAT1	COG0454(K:Transcription )		COG0454(acetyltransferase)		K00657	speG, SAT	map00330(Arginine and proline metabolism); map04216(Ferroptosis)		GO:0042127(biological_process:regulation of cell proliferation); GO:0005737(cellular_component:cytoplasm); GO:0006598(biological_process:polyamine catabolic process); GO:0005622(cellular_component:intracellular); GO:0032918(biological_process:spermidine acetylation); GO:0008080(molecular_function:N-acetyltransferase activity); GO:0005829(cellular_component:cytosol); GO:0006596(biological_process:…
ENSG00000101310	1168	1985	17.665	31.233	1168	1985	17.665	31.233	4.15097	4.96961	10.1899	10.955	0.7651	0	0	no	up	https://www.ncbi.nlm.nih.gov/gquery/?term=ENSG00000101310	SEC23B	COG5047(U:Intracellular trafficking, secretion, and vesicular transport )		COG5047(transport protein)		K14006	SEC23	map04141(Protein processing in endoplasmic reticulum)		GO:0005794(cellular_component:Golgi apparatus); GO:0012505(cellular_component:endomembrane system); GO:0006810(biological_process:transport); GO:0006888(biological_process:ER to Golgi vesicle-mediated transport); GO:0005783(cellular_component:endoplasmic reticulum); GO:0006886(biological_process:intracellular protein transport); GO:0016020(cellular_component:membrane); GO:0033116(cellular_compone…
ENSG00000103978	737.93	1170.22	12.061	21.584	737.93	1170.22	12.061	21.584	3.60419	4.43856	9.52754	10.1927	0.6648	0	0	no	up	https://www.ncbi.nlm.nih.gov/gquery/?term=ENSG00000103978	TMEM87A		NOG06672(S:Function unknown )		NOG06672(Transmembrane protein 87B)					GO:0016021(cellular_component:integral component of membrane); GO:0016020(cellular_component:membrane)
ENSG00000172031	51	167	1.718	5.825	51	167	1.718	5.825	0.862352	2.56682	5.67525	7.38457	1.711	0	0	yes	up	https://www.ncbi.nlm.nih.gov/gquery/?term=ENSG00000172031	EPHX4		NOG05916(R:General function prediction only )		NOG05916(hydrolase)					GO:0003824(molecular_function:catalytic activity); GO:0016021(cellular_component:integral component of membrane); GO:0016020(cellular_component:membrane); GO:0016787(molecular_function:hydrolase activity)
ENSG00000126803	1205.59	538.04	18.614	8.532	1205.59	538.04	18.614	8.532	4.22605	3.10969	10.2356	9.07184	-1.165	0	0	yes	down	https://www.ncbi.nlm.nih.gov/gquery/?term=ENSG00000126803	HSPA2	COG0443(O:Posttranslational modification, protein turnover, chaperones )		COG0443(heat shock protein 70)		K03283	HSPA1_8	map05164(Influenza A); map04144(Endocytosis); map05162(Measles); map05145(Toxoplasmosis); map04010(MAPK signaling pathway); map05169(Epstein-Barr virus infection); map05134(Legionellosis); map04612(Antigen processing and presentation); map04213(Longevity regulating pathway - multiple species); map03040(Spliceosome); map04915(Estrogen signaling pathway); map04141(Protein processing in endoplasmic …		GO:0090084(biological_process:negative regulation of inclusion body assembly); GO:0030154(biological_process:cell differentiation); GO:0019899(molecular_function:enzyme binding); GO:0051082(molecular_function:unfolded protein binding); GO:0097718(molecular_function:disordered domain specific binding); GO:0007140(biological_process:male meiosis); GO:0005737(cellular_component:cytoplasm); GO:007268…
ENSG00000105640	12714	9595	1323.42	1032.06	12714	9595	1323.42	1032.06	10.3702	10.0114	13.6341	13.2281	-0.4061	0	0	no	down	https://www.ncbi.nlm.nih.gov/gquery/?term=ENSG00000105640	RPL18A	COG2157(J:Translation, ribosomal structure and biogenesis )		COG2157(60s ribosomal protein)		K02882	RP-L18Ae, RPL18A	map03010(Ribosome)		GO:0000184(biological_process:nuclear-transcribed mRNA catabolic process, nonsense-mediated decay); GO:0005840(cellular_component:ribosome); GO:0022625(cellular_component:cytosolic large ribosomal subunit); GO:0005829(cellular_component:cytosol); GO:0016020(cellular_component:membrane); GO:0006614(biological_process:SRP-dependent cotranslational protein targeting to membrane); GO:0030529(cellular…
ENSG00000109475	4731	3460	1158.55	866.329	4731	3460	1158.55	866.329	10.1782	9.75894	12.208	11.7566	-0.4514	0	0	no	down	https://www.ncbi.nlm.nih.gov/gquery/?term=ENSG00000109475	RPL34	COG2174(J:Translation, ribosomal structure and biogenesis )		COG2174((ribosomal) protein)		K02915	RP-L34e, RPL34	map03010(Ribosome)		GO:0000184(biological_process:nuclear-transcribed mRNA catabolic process, nonsense-mediated decay); GO:0005840(cellular_component:ribosome); GO:0022625(cellular_component:cytosolic large ribosomal subunit); GO:0042254(biological_process:ribosome biogenesis); GO:0005829(cellular_component:cytosol); GO:0019083(biological_process:viral transcription); GO:0006614(biological_process:SRP-dependent cotr…
ENSG00000175567	85	216	2.957	10.473	85	216	2.957	10.473	1.61212	3.40231	6.41109	7.75556	1.345	0	0	yes	up	https://www.ncbi.nlm.nih.gov/gquery/?term=ENSG00000175567	UCP2		NOG06247(O:Posttranslational modification, protein turnover, chaperones )		NOG06247(uncoupling protein)	K15103	UCP2_3, SLC25A8_9			GO:0000303(biological_process:response to superoxide); GO:0032869(biological_process:cellular response to insulin stimulus); GO:0034198(biological_process:cellular response to amino acid starvation); GO:0010942(biological_process:positive regulation of cell death); GO:0001666(biological_process:response to hypoxia); GO:0005737(cellular_component:cytoplasm); GO:0015992(biological_process:proton tr…
ENSG00000259753	1881.25	979.22	10.524	5.56	1881.25	979.22	10.524	5.56	3.40926	2.5008	10.8776	9.93564	-0.9421	0	0	no	down	https://www.ncbi.nlm.nih.gov/gquery/?term=ENSG00000259753	AC068234.1		NOG01018(U:Intracellular trafficking, secretion, and vesicular transport )		NOG01018(integrin, beta)					GO:0008305(cellular_component:integrin complex); GO:0030334(biological_process:regulation of cell migration); GO:0016021(cellular_component:integral component of membrane); GO:0016020(cellular_component:membrane); GO:0060055(biological_process:angiogenesis involved in wound healing); GO:0070527(biological_process:platelet aggregation); GO:0007160(biological_process:cell-matrix adhesion); GO:00070…
ENSG00000122705	5136	3799	254.551	194.775	5136	3799	254.551	194.775	7.99238	7.60641	12.3265	11.8914	-0.435	0	0	no	down	https://www.ncbi.nlm.nih.gov/gquery/?term=ENSG00000122705	CLTA		NOG40374(U:Intracellular trafficking, secretion, and vesicular transport )		NOG40374(clathrin light chain)	K04644	CLTA, LCA	map04961(Endocrine and other factor-regulated calcium reabsorption); map05016(Huntington's disease); map04144(Endocytosis); map05100(Bacterial invasion of epithelial cells); map04142(Lysosome); map04721(Synaptic vesicle cycle)		GO:0032802(biological_process:low-density lipoprotein particle receptor catabolic process); GO:0072583(biological_process:clathrin-dependent endocytosis); GO:0030118(cellular_component:clathrin coat); GO:0061024(biological_process:membrane organization); GO:0048268(biological_process:clathrin coat assembly); GO:0003674(molecular_function:molecular_function); GO:0005905(cellular_component:clathrin…
ENSG00000112655	15624	5343	154.146	54.563	15624	5343	154.146	54.563	7.26909	5.77249	13.9315	12.3835	-1.548	0	0	yes	down	https://www.ncbi.nlm.nih.gov/gquery/?term=ENSG00000112655	PTK7	COG0515(T:Signal transduction mechanisms )		COG0515(Serine Threonine protein kinase)		K05127	PTK7, CCK4			GO:0045198(biological_process:establishment of epithelial cell apical/basal polarity); GO:0005887(cellular_component:integral component of plasma membrane); GO:0060026(biological_process:convergent extension); GO:0003281(biological_process:ventricular septum development); GO:0060484(biological_process:lung-associated mesenchyme development); GO:0007165(biological_process:signal transduction); GO:…
ENSG00000174903	6588.29	6915.29	148.83	161.071	6588.29	6915.29	148.83	161.071	7.21849	7.33245	12.6857	12.7556	0.06989	0	0	no	up	https://www.ncbi.nlm.nih.gov/gquery/?term=ENSG00000174903	RAB1B		NOG03799(R:General function prediction only )		NOG03799(member RAS oncogene family)	K07875	RAB1B	map05134(Legionellosis)		GO:0048208(biological_process:COPII vesicle coating); GO:0019068(biological_process:virion assembly); GO:0033116(cellular_component:endoplasmic reticulum-Golgi intermediate compartment membrane); GO:0005789(cellular_component:endoplasmic reticulum membrane); GO:0034045(cellular_component:pre-autophagosomal structure membrane); GO:0030133(cellular_component:transport vesicle); GO:0005737(cellular_…
ENSG00000184208	426	758	3.533	6.423	426	758	3.533	6.423	1.86116	2.70554	8.73505	9.56624	0.8313	0	0	no	up	https://www.ncbi.nlm.nih.gov/gquery/?term=ENSG00000184208	C22orf46									GO:0005576(cellular_component:extracellular region)
ENSG00000101955	2264	2994	61.863	78	2264	2994	61.863	78	5.95334	6.28725	11.1447	11.5479	0.4032	0	0	no	up	https://www.ncbi.nlm.nih.gov/gquery/?term=ENSG00000101955	SRPX		NOG01125(O:Posttranslational modification, protein turnover, chaperones )		NOG01125(Sushi-repeat containing protein, X-linked)					GO:0005783(cellular_component:endoplasmic reticulum); GO:0001845(biological_process:phagolysosome assembly); GO:0006914(biological_process:autophagy); GO:0016020(cellular_component:membrane); GO:0005776(cellular_component:autophagosome); GO:0009986(cellular_component:cell surface); GO:0007155(biological_process:cell adhesion); GO:2001241(biological_process:positive regulation of extrinsic apoptot…
ENSG00000196199	1032	1499	12.904	21.378	1032	1499	12.904	21.378	3.70088	4.42479	10.0114	10.5499	0.5386	0	0	no	up	https://www.ncbi.nlm.nih.gov/gquery/?term=ENSG00000196199	MPHOSPH8	COG0666(R:General function prediction only )		COG0666(Ankyrin Repeat)		K21871				GO:0005737(cellular_component:cytoplasm); GO:0005720(cellular_component:nuclear heterochromatin); GO:0031625(molecular_function:ubiquitin protein ligase binding); GO:0035064(molecular_function:methylated histone binding); GO:0070062(cellular_component:extracellular exosome); GO:0006355(biological_process:regulation of transcription, DNA-templated); GO:0004842(molecular_function:ubiquitin-protein …
ENSG00000143320	272	554	15.05	32.018	272	554	15.05	32.018	3.92125	5.00531	8.08799	9.114	1.026	0	0	yes	up	https://www.ncbi.nlm.nih.gov/gquery/?term=ENSG00000143320	CRABP2		NOG64114(R:General function prediction only )		NOG64114(acid binding protein)	K17289	CRABP2			GO:0005783(cellular_component:endoplasmic reticulum); GO:0048672(biological_process:positive regulation of collateral sprouting); GO:0007165(biological_process:signal transduction); GO:0042573(biological_process:retinoic acid metabolic process); GO:0048385(biological_process:regulation of retinoic acid receptor signaling pathway); GO:0016918(molecular_function:retinal binding); GO:0005737(cellula…
ENSG00000143951	163.81	334.33	1.943	4.589	163.81	334.33	1.943	4.589	1.03069	2.22928	7.35676	8.38556	1.026	0	0	yes	up	https://www.ncbi.nlm.nih.gov/gquery/?term=ENSG00000143951	WDPCP		NOG11121(S:Function unknown )		NOG11121(WD repeat containing planar cell polarity effector)					GO:0030030(biological_process:cell projection organization); GO:0048568(biological_process:embryonic organ development); GO:0060021(biological_process:palate development); GO:0055123(biological_process:digestive system development); GO:0072358(biological_process:cardiovascular system development); GO:0005929(cellular_component:cilium); GO:0051893(biological_process:regulation of focal adhesion as…
ENSG00000139684	1648	1018	68.801	44.198	1648	1018	68.801	44.198	6.10645	5.46917	10.6866	9.99166	-0.695	0	0	no	down	https://www.ncbi.nlm.nih.gov/gquery/?term=ENSG00000139684	ESD	COG0627(R:General function prediction only )		COG0627(esterase)		K01070	frmB, ESD, fghA			GO:0005737(cellular_component:cytoplasm); GO:0016787(molecular_function:hydrolase activity); GO:0070062(cellular_component:extracellular exosome); GO:1901687(biological_process:glutathione derivative biosynthetic process); GO:0031410(cellular_component:cytoplasmic vesicle); GO:0005788(cellular_component:endoplasmic reticulum lumen); GO:0046294(biological_process:formaldehyde catabolic process); G…
ENSG00000117479	224	765	2.562	9.081	224	765	2.562	9.081	1.41251	3.19865	7.808	9.5795	1.772	0	0	yes	up	https://www.ncbi.nlm.nih.gov/gquery/?term=ENSG00000117479	SLC19A2		NOG08908(P:Inorganic ion transport and metabolism )		NOG08908(Solute carrier family 19)	K14610	SLC19A2_3, THTR	map04977(Vitamin digestion and absorption)		GO:0042723(biological_process:thiamine-containing compound metabolic process); GO:0015234(molecular_function:thiamine transmembrane transporter activity); GO:0015888(biological_process:thiamine transport); GO:0005515(molecular_function:protein binding); GO:0071934(biological_process:thiamine transmembrane transport); GO:0015884(biological_process:folic acid transport); GO:0016021(cellular_compone…
ENSG00000159322	2856.33	3185.34	51.126	58.829	2856.33	3185.34	51.126	58.829	5.6788	5.88091	11.48	11.6373	0.1573	0	0	no	up	https://www.ncbi.nlm.nih.gov/gquery/?term=ENSG00000159322	ADPGK		NOG16686(G:Carbohydrate transport and metabolism )		NOG16686(ADP-dependent glucokinase)	K08074	ADPGK	map00010(Glycolysis / Gluconeogenesis)		GO:0016020(cellular_component:membrane); GO:0005975(biological_process:carbohydrate metabolic process); GO:0005783(cellular_component:endoplasmic reticulum); GO:0016773(molecular_function:phosphotransferase activity, alcohol group as acceptor); GO:0016310(biological_process:phosphorylation); GO:0016021(cellular_component:integral component of membrane); GO:0016301(molecular_function:kinase activi…
ENSG00000138356	165	460	2.391	7.463	165	460	2.391	7.463	1.31673	2.91896	7.3672	8.8458	1.479	0	0	yes	up	https://www.ncbi.nlm.nih.gov/gquery/?term=ENSG00000138356	AOX1	COG4631(F:Nucleotide transport and metabolism ); COG4630(F:Nucleotide transport and metabolism )		COG4631(xanthine dehydrogenase); COG4630(xanthine dehydrogenase)		K00157	AOX	map00280(Valine, leucine and isoleucine degradation); map00982(Drug metabolism - cytochrome P450); map00760(Nicotinate and nicotinamide metabolism); map00830(Retinol metabolism); map04630(Jak-STAT signaling pathway); map00350(Tyrosine metabolism); map00750(Vitamin B6 metabolism); map00380(Tryptophan metabolism)		GO:0004031(molecular_function:aldehyde oxidase activity); GO:0006954(biological_process:inflammatory response); GO:0051287(molecular_function:NAD binding); GO:0004854(molecular_function:xanthine dehydrogenase activity); GO:0016491(molecular_function:oxidoreductase activity); GO:0005737(cellular_component:cytoplasm); GO:0016604(cellular_component:nuclear body); GO:0043546(molecular_function:molybd…
ENSG00000141753	82946	62978	1683.46	1321.12	82946	62978	1683.46	1321.12	10.7173	10.3677	16.3399	15.9426	-0.3973	0	0	no	down	https://www.ncbi.nlm.nih.gov/gquery/?term=ENSG00000141753	IGFBP4		NOG37092(A:RNA processing and modification )		NOG37092(insulin-like growth factor binding protein 4)					GO:0005788(cellular_component:endoplasmic reticulum lumen); GO:0010906(biological_process:regulation of glucose metabolic process); GO:0001501(biological_process:skeletal system development); GO:0007165(biological_process:signal transduction); GO:0044267(biological_process:cellular protein metabolic process); GO:0043567(biological_process:regulation of insulin-like growth factor receptor signalin…
ENSG00000151414	833	1091	9.969	14.131	833	1091	9.969	14.131	3.33185	3.83097	9.70235	10.0916	0.3893	0	0	no	up	https://www.ncbi.nlm.nih.gov/gquery/?term=ENSG00000151414	NEK7		NOG00195(T:Signal transduction mechanisms )		NOG00195(kinase 2)	K20876	NEK7	map04621(NOD-like receptor signaling pathway)		GO:0016310(biological_process:phosphorylation); GO:0000166(molecular_function:nucleotide binding); GO:0005874(cellular_component:microtubule); GO:0051225(biological_process:spindle assembly); GO:0005737(cellular_component:cytoplasm); GO:0007346(biological_process:regulation of mitotic cell cycle); GO:0000922(cellular_component:spindle pole); GO:0005634(cellular_component:nucleus); GO:0032212(biol…
ENSG00000163291	484.9	785.03	4.931	8.963	484.9	785.03	4.931	8.963	2.33085	3.17999	8.92184	9.61679	0.6947	0	0	no	up	https://www.ncbi.nlm.nih.gov/gquery/?term=ENSG00000163291	PAQR3	COG1272(R:General function prediction only )		COG1272(Channel protein (Hemolysin III family)						GO:0005794(cellular_component:Golgi apparatus); GO:0033137(biological_process:negative regulation of peptidyl-serine phosphorylation); GO:0034067(biological_process:protein localization to Golgi apparatus); GO:0016021(cellular_component:integral component of membrane); GO:0016020(cellular_component:membrane); GO:0000165(biological_process:MAPK cascade); GO:0000139(cellular_component:Golgi membran…
ENSG00000168000	1000.94	2097.33	34.956	72.597	1000.94	2097.33	34.956	72.597	5.13159	6.18382	9.96728	11.0344	1.067	0	0	yes	up	https://www.ncbi.nlm.nih.gov/gquery/?term=ENSG00000168000	BSCL2		NOG33572(S:Function unknown )		NOG33572(Berardinelli-Seip congenital lipodystrophy 2 (seipin))	K19365	BSCL2			GO:0034389(biological_process:lipid particle organization); GO:0006629(biological_process:lipid metabolic process); GO:0016021(cellular_component:integral component of membrane); GO:0016020(cellular_component:membrane); GO:0050995(biological_process:negative regulation of lipid catabolic process); GO:0016042(biological_process:lipid catabolic process); GO:0030176(cellular_component:integral compo…
ENSG00000166920	25	142.96	2.209	12.474	25	142.96	2.209	12.474	1.20727	3.65237	4.64962	7.16048	2.516	0	0	yes	up	https://www.ncbi.nlm.nih.gov/gquery/?term=ENSG00000166920	C15orf48		NOG153867(U:Intracellular trafficking, secretion, and vesicular transport )		NOG153867(chromosome 15 open reading frame 48)					GO:0004129(molecular_function:cytochrome-c oxidase activity); GO:1902600(biological_process:hydrogen ion transmembrane transport); GO:0016021(cellular_component:integral component of membrane); GO:0016020(cellular_component:membrane); GO:0005739(cellular_component:mitochondrion); GO:0005751(cellular_component:mitochondrial respiratory chain complex IV); GO:0005634(cellular_component:nucleus)
ENSG00000173950	1051	518	16.747	9.287	1051	518	16.747	9.287	4.07442	3.23066	10.0377	9.01709	-1.021	0	0	yes	down	https://www.ncbi.nlm.nih.gov/gquery/?term=ENSG00000173950	XXYLT1		NOG05873(O:Posttranslational modification, protein turnover, chaperones )		NOG05873(Glucoside xylosyltransferase)					GO:0016266(biological_process:O-glycan processing); GO:0005783(cellular_component:endoplasmic reticulum); GO:0035252(molecular_function:UDP-xylosyltransferase activity); GO:0016021(cellular_component:integral component of membrane); GO:0016020(cellular_component:membrane); GO:0030145(molecular_function:manganese ion binding); GO:0005789(cellular_component:endoplasmic reticulum membrane); GO:00167…
ENSG00000204442	2009.36	1317	38.286	25.212	2009.36	1317	38.286	25.212	5.26251	4.66175	10.9726	10.3631	-0.6092	0	0	no	down	https://www.ncbi.nlm.nih.gov/gquery/?term=ENSG00000204442	FAM155A		NOG21862(O:Posttranslational modification, protein turnover, chaperones )		NOG21862(family with sequence similarity 155, member B)					GO:0098703(biological_process:calcium ion import across plasma membrane); GO:0016021(cellular_component:integral component of membrane); GO:0016020(cellular_component:membrane); GO:0015275(molecular_function:stretch-activated, cation-selective, calcium channel activity); GO:0005886(cellular_component:plasma membrane)
ENSG00000218336	1121	625	7.343	5.952	1121	625	7.343	5.952	2.89588	2.59741	10.1307	9.28794	-0.8429	0	0	no	down	https://www.ncbi.nlm.nih.gov/gquery/?term=ENSG00000218336	TENM3									GO:0048666(biological_process:neuron development); GO:0030154(biological_process:cell differentiation); GO:0097264(biological_process:self proteolysis); GO:0010976(biological_process:positive regulation of neuron projection development); GO:0046982(molecular_function:protein heterodimerization activity); GO:0016021(cellular_component:integral component of membrane); GO:0016020(cellular_component:…
ENSG00000134871	62162	25917	406.722	179.046	62162	25917	406.722	179.046	8.66825	7.48499	15.9237	14.6616	-1.262	0	0	yes	down	https://www.ncbi.nlm.nih.gov/gquery/?term=ENSG00000134871	COL4A2		NOG00016(R:General function prediction only )		NOG00016(collagen, type)	K06237	COL4A	map04510(Focal adhesion); map04512(ECM-receptor interaction); map05146(Amoebiasis); map05200(Pathways in cancer); map04974(Protein digestion and absorption); map04151(PI3K-Akt signaling pathway); map04933(AGE-RAGE signaling pathway in diabetic complications); map05222(Small cell lung cancer)		GO:0005201(molecular_function:extracellular matrix structural constituent); GO:0005587(cellular_component:collagen type IV trimer); GO:0005615(cellular_component:extracellular space); GO:0038063(biological_process:collagen-activated tyrosine kinase receptor signaling pathway); GO:0070062(cellular_component:extracellular exosome); GO:0016525(biological_process:negative regulation of angiogenesis);…
ENSG00000033867	1562.11	2377.01	13.94	18.975	1562.11	2377.01	13.94	18.975	3.81147	4.25361	10.6094	11.215	0.6057	0	0	no	up	https://www.ncbi.nlm.nih.gov/gquery/?term=ENSG00000033867	SLC4A7		NOG01639(U:Intracellular trafficking, secretion, and vesicular transport )		NOG01639(solute carrier family 4)	K13858	SLC4A7			GO:0015701(biological_process:bicarbonate transport); GO:0006820(biological_process:anion transport); GO:0045202(cellular_component:synapse); GO:0051453(biological_process:regulation of intracellular pH); GO:0060117(biological_process:auditory receptor cell development); GO:0042995(cellular_component:cell projection); GO:0031410(cellular_component:cytoplasmic vesicle); GO:0008509(molecular_functi…
ENSG00000248905	434.2	1625.98	1.847	9.679	434.2	1625.98	1.847	9.679	0.961253	3.28969	8.76255	10.6672	1.906	0	0	yes	up	https://www.ncbi.nlm.nih.gov/gquery/?term=ENSG00000248905	FMN1					K10367	FMN1			GO:0051127(biological_process:positive regulation of actin nucleation); GO:0060173(biological_process:limb development); GO:0017124(molecular_function:SH3 domain binding); GO:0030054(cellular_component:cell junction); GO:0051894(biological_process:positive regulation of focal adhesion assembly); GO:0005737(cellular_component:cytoplasm); GO:0045010(biological_process:actin nucleation); GO:0030838(…
ENSG00000150459	2505	3517	56.889	73.244	2505	3517	56.889	73.244	5.83261	6.19661	11.2907	11.7802	0.4895	0	0	no	up	https://www.ncbi.nlm.nih.gov/gquery/?term=ENSG00000150459	SAP18		NOG29392(K:Transcription )		NOG29392(Sin3A-associated protein, 18kDa)	K14324	SAP18	map03013(RNA transport); map03015(mRNA surveillance pathway)		GO:0035145(cellular_component:exon-exon junction complex); GO:0061574(cellular_component:ASAP complex); GO:0043065(biological_process:positive regulation of apoptotic process); GO:0048025(biological_process:negative regulation of mRNA splicing, via spliceosome); GO:0016607(cellular_component:nuclear speck); GO:0005654(cellular_component:nucleoplasm); GO:0016604(cellular_component:nuclear body); G…
ENSG00000213722	1955	785	78.098	33.764	1955	785	78.098	33.764	6.28906	5.08168	10.933	9.61673	-1.316	0	0	yes	down	https://www.ncbi.nlm.nih.gov/gquery/?term=ENSG00000213722	DDAH2		NOG72386(O:Posttranslational modification, protein turnover, chaperones )		NOG72386(dimethylarginine dimethylaminohydrolase 2)	K01482	DDAH, ddaH			GO:0005737(cellular_component:cytoplasm); GO:0016787(molecular_function:hydrolase activity); GO:0005515(molecular_function:protein binding); GO:0007263(biological_process:nitric oxide mediated signal transduction); GO:0005829(cellular_component:cytosol); GO:0000052(biological_process:citrulline metabolic process); GO:0006527(biological_process:arginine catabolic process); GO:0006525(biological_pr…
ENSG00000248098	565	813	12.563	18.515	565	813	12.563	18.515	3.66255	4.21839	9.14236	9.66729	0.525	0	0	no	up	https://www.ncbi.nlm.nih.gov/gquery/?term=ENSG00000248098	BCKDHA	COG1071(C:Energy production and conversion )		COG1071(Dehydrogenase)		K00166	BCKDHA, bkdA1	map00280(Valine, leucine and isoleucine degradation); map00640(Propanoate metabolism)		GO:0005947(cellular_component:mitochondrial alpha-ketoglutarate dehydrogenase complex); GO:0005515(molecular_function:protein binding); GO:0016624(molecular_function:oxidoreductase activity, acting on the aldehyde or oxo group of donors, disulfide as acceptor); GO:0016831(molecular_function:carboxy-lyase activity); GO:0005739(cellular_component:mitochondrion); GO:0034641(biological_process:cellul…
ENSG00000119471	994	1426	13.545	20.054	994	1426	13.545	20.054	3.7703	4.33299	9.95725	10.4779	0.5207	0	0	no	up	https://www.ncbi.nlm.nih.gov/gquery/?term=ENSG00000119471	HSDL2	COG1028(I:Lipid transport and metabolism); COG1028(Q:Secondary metabolites biosynthesis, transport and catabolism)		COG1028(short-chain dehydrogenase reductase); COG1028(short-chain dehydrogenase reductase)						GO:0016020(cellular_component:membrane); GO:0005777(cellular_component:peroxisome); GO:0005739(cellular_component:mitochondrion); GO:0003674(molecular_function:molecular_function); GO:0008150(biological_process:biological_process); GO:0055114(biological_process:oxidation-reduction process); GO:0016491(molecular_function:oxidoreductase activity)
ENSG00000148396	4827	5402	26.374	29.9	4827	5402	26.374	29.9	4.7265	4.90689	12.2369	12.3993	0.1624	0	0	no	up	https://www.ncbi.nlm.nih.gov/gquery/?term=ENSG00000148396	SEC16A		NOG40435(U:Intracellular trafficking, secretion, and vesicular transport )		NOG40435(SEC16 homolog B (S. cerevisiae))	K20353	SEC16			GO:0048208(biological_process:COPII vesicle coating); GO:0005794(cellular_component:Golgi apparatus); GO:0006810(biological_process:transport); GO:0005783(cellular_component:endoplasmic reticulum); GO:0007029(biological_process:endoplasmic reticulum organization); GO:0005829(cellular_component:cytosol); GO:0016020(cellular_component:membrane); GO:0005789(cellular_component:endoplasmic reticulum m…
ENSG00000119280	1816	1088	20.472	12.778	1816	1088	20.472	12.778	4.36261	3.68684	10.8266	10.0876	-0.7391	0	0	no	down	https://www.ncbi.nlm.nih.gov/gquery/?term=ENSG00000119280	C1orf198		NOG28676(S:Function unknown )		NOG28676(chromosome 1 open reading frame 198)					GO:0005737(cellular_component:cytoplasm); GO:0005829(cellular_component:cytosol)
ENSG00000137414	1138	1467	10.022	13.337	1138	1467	10.022	13.337	3.33942	3.74814	10.1524	10.5188	0.3664	0	0	no	up	https://www.ncbi.nlm.nih.gov/gquery/?term=ENSG00000137414	FAM8A1		NOG28535(S:Function unknown )		NOG28535(Family with sequence similarity 8, member A1)					GO:0016021(cellular_component:integral component of membrane); GO:0016020(cellular_component:membrane)
ENSG00000115461	302429	64684.4	1980.73	446.565	302429	64684.4	1980.73	446.565	10.9519	8.80305	18.2062	15.9811	-2.225	0	0	yes	down	https://www.ncbi.nlm.nih.gov/gquery/?term=ENSG00000115461	IGFBP5		NOG32756(R:General function prediction only )		NOG32756(Insulin-like growth factor binding protein 5)					GO:1904205(biological_process:negative regulation of skeletal muscle hypertrophy); GO:0045926(biological_process:negative regulation of growth); GO:0014912(biological_process:negative regulation of smooth muscle cell migration); GO:0005788(cellular_component:endoplasmic reticulum lumen); GO:0019838(molecular_function:growth factor binding); GO:0010906(biological_process:regulation of glucose meta…
ENSG00000063322	1412.02	1836	17.771	22.457	1412.02	1836	17.771	22.457	4.15955	4.4955	10.4636	10.8424	0.3788	0	0	no	up	https://www.ncbi.nlm.nih.gov/gquery/?term=ENSG00000063322	MED29		NOG43095(K:Transcription )		NOG43095(Mediator complex subunit 29)	K15142	MED29			GO:0005634(cellular_component:nucleus); GO:0005654(cellular_component:nucleoplasm); GO:0006355(biological_process:regulation of transcription, DNA-templated); GO:0006351(biological_process:transcription, DNA-templated); GO:0005515(molecular_function:protein binding); GO:0016592(cellular_component:mediator complex)
ENSG00000135720	4974	6244	53.912	67.782	4974	6244	53.912	67.782	5.75521	6.08496	12.2802	12.6083	0.3281	0	0	no	up	https://www.ncbi.nlm.nih.gov/gquery/?term=ENSG00000135720	DYNC1LI2		NOG04024(Z:Cytoskeleton )		NOG04024(Dynein cytoplasmic 1 light intermediate chain)	K10416	DYNC1LI, DNCLI	map04145(Phagosome); map04962(Vasopressin-regulated water reabsorption); map05132(Salmonella infection)		GO:0005737(cellular_component:cytoplasm); GO:0005856(cellular_component:cytoskeleton); GO:0006810(biological_process:transport); GO:0006888(biological_process:ER to Golgi vesicle-mediated transport); GO:0019886(biological_process:antigen processing and presentation of exogenous peptide antigen via MHC class II); GO:0045504(molecular_function:dynein heavy chain binding); GO:0005874(cellular_compon…
ENSG00000185338	237	43	9.83	1.844	237	43	9.83	1.844	3.31179	0.959028	7.88935	5.42962	-2.462	0	0	yes	down	https://www.ncbi.nlm.nih.gov/gquery/?term=ENSG00000185338	SOCS1		NOG64824(O:Posttranslational modification, protein turnover, chaperones )		NOG64824(suppressor of cytokine signaling)	K04694	SOCS1, JAB	map05206(MicroRNAs in cancer); map05145(Toxoplasmosis); map04630(Jak-STAT signaling pathway); map04120(Ubiquitin mediated proteolysis); map04910(Insulin signaling pathway); map04380(Osteoclast differentiation); map04930(Type II diabetes mellitus); map04917(Prolactin signaling pathway)		GO:0019221(biological_process:cytokine-mediated signaling pathway); GO:0045591(biological_process:positive regulation of regulatory T cell differentiation); GO:0045444(biological_process:fat cell differentiation); GO:0035556(biological_process:intracellular signal transduction); GO:0005737(cellular_component:cytoplasm); GO:0009968(biological_process:negative regulation of signal transduction); GO…
ENSG00000120738	1194	2088	16.213	29.262	1194	2088	16.213	29.262	4.02795	4.87588	10.2217	11.028	0.8063	0	0	no	up	https://www.ncbi.nlm.nih.gov/gquery/?term=ENSG00000120738	EGR1	COG5048(R:General function prediction only )		COG5048(Zinc finger protein)		K09203	EGR1	map05166(HTLV-I infection); map04933(AGE-RAGE signaling pathway in diabetic complications); map04371(Apelin signaling pathway); map05020(Prion diseases)		GO:0070498(biological_process:interleukin-1-mediated signaling pathway); GO:0071480(biological_process:cellular response to gamma radiation); GO:2000182(biological_process:regulation of progesterone biosynthetic process); GO:0030509(biological_process:BMP signaling pathway); GO:0001077(molecular_function:transcriptional activator activity, RNA polymerase II core promoter proximal region sequence-…
ENSG00000198626	0	47	0	0.206	0	47	0	0.206	-3.32193	-1.7084	-3.32193	5.55766	0	0	0	no	no change	https://www.ncbi.nlm.nih.gov/gquery/?term=ENSG00000198626	RYR2		NOG12748(U:Intracellular trafficking, secretion, and vesicular transport )		NOG12748(ryanodine receptor)	K04962	RYR2	map04024(cAMP signaling pathway); map04972(Pancreatic secretion); map04260(Cardiac muscle contraction); map04261(Adrenergic signaling in cardiomyocytes); map04921(Oxytocin signaling pathway); map04713(Circadian entrainment); map04020(Calcium signaling pathway); map04371(Apelin signaling pathway); map04911(Insulin secretion); map05414(Dilated cardiomyopathy); map05412(Arrhythmogenic right ventricu…		GO:0016020(cellular_component:membrane); GO:1903779(biological_process:regulation of cardiac conduction); GO:0005262(molecular_function:calcium channel activity); GO:0010882(biological_process:regulation of cardiac muscle contraction by calcium ion signaling); GO:0051284(biological_process:positive regulation of sequestering of calcium ion); GO:0019899(molecular_function:enzyme binding); GO:00989…
ENSG00000197324	16614	17188	195.143	206.837	16614	17188	195.143	206.837	7.60913	7.69305	14.0201	14.0691	0.049	0	0	no	up	https://www.ncbi.nlm.nih.gov/gquery/?term=ENSG00000197324	LRP10		NOG10217(U:Intracellular trafficking, secretion, and vesicular transport )		NOG10217(low density lipoprotein receptor-related protein 10)	K20050	LRP3_10_12			GO:0048839(biological_process:inner ear development); GO:0006898(biological_process:receptor-mediated endocytosis); GO:0006897(biological_process:endocytosis); GO:0006629(biological_process:lipid metabolic process); GO:0006869(biological_process:lipid transport); GO:0016021(cellular_component:integral component of membrane); GO:0016020(cellular_component:membrane); GO:0005041(molecular_function:l…
ENSG00000214706	960	1249.88	25.798	33.803	960	1249.88	25.798	33.803	4.69477	5.08334	9.90704	10.2877	0.3808	0	0	no	up	https://www.ncbi.nlm.nih.gov/gquery/?term=ENSG00000214706	IFRD2									GO:0005634(cellular_component:nucleus); GO:0003674(molecular_function:molecular_function); GO:0005515(molecular_function:protein binding)
ENSG00000164163	1303	1677.98	18.604	24.555	1303	1677.98	18.604	24.555	4.22527	4.62381	10.3477	10.7126	0.3649	0	0	no	up	https://www.ncbi.nlm.nih.gov/gquery/?term=ENSG00000164163	ABCE1	COG1245(R:General function prediction only )		COG1245(ATP-binding cassette, sub-family E)		K06174	ABCE1, Rli1			GO:0005737(cellular_component:cytoplasm); GO:0006415(biological_process:translational termination); GO:0005852(cellular_component:eukaryotic translation initiation factor 3 complex); GO:0016887(molecular_function:ATPase activity); GO:0060702(biological_process:negative regulation of endoribonuclease activity); GO:0005829(cellular_component:cytosol); GO:0016020(cellular_component:membrane); GO:000…
ENSG00000148120	402	149	18.572	6.021	402	149	18.572	6.021	4.2228	2.61377	8.65141	7.22014	-1.432	0	0	yes	down	https://www.ncbi.nlm.nih.gov/gquery/?term=ENSG00000148120	C9orf3	COG0308(E:Amino acid transport and metabolism )		COG0308(aminopeptidase)		K09606	C9ORF3			GO:0005737(cellular_component:cytoplasm); GO:0016787(molecular_function:hydrolase activity); GO:0002003(biological_process:angiotensin maturation); GO:0042277(molecular_function:peptide binding); GO:0004177(molecular_function:aminopeptidase activity); GO:0005829(cellular_component:cytosol); GO:0005730(cellular_component:nucleolus); GO:0043171(biological_process:peptide catabolic process); GO:0008…
ENSG00000165996	890	230	31.967	9.424	890	230	31.967	9.424	5.00302	3.25157	9.79782	7.84612	-1.952	0	0	yes	down	https://www.ncbi.nlm.nih.gov/gquery/?term=ENSG00000165996	HACD1	COG5198(R:General function prediction only )		COG5198(protein tyrosine phosphatase-like (proline instead of catalytic arginine), member)		K10703	PHS1, PAS2	map01040(Biosynthesis of unsaturated fatty acids); map00062(Fatty acid elongation)		GO:0006633(biological_process:fatty acid biosynthetic process); GO:0006631(biological_process:fatty acid metabolic process); GO:0102343(deleted:old GO); GO:0102344(molecular_function:3-hydroxy-behenoyl-CoA dehydratase activity); GO:0006629(biological_process:lipid metabolic process); GO:0102345(molecular_function:3-hydroxy-lignoceroyl-CoA dehydratase activity); GO:0016829(molecular_function:lyase…
ENSG00000133103	648	1145	9.713	18.24	648	1145	9.713	18.24	3.29469	4.19692	9.34007	10.1613	0.8213	0	0	no	up	https://www.ncbi.nlm.nih.gov/gquery/?term=ENSG00000133103	COG6		NOG11893(U:Intracellular trafficking, secretion, and vesicular transport )		NOG11893(Component of oligomeric Golgi complex 6)	K20293	COG6, COD2			GO:0005794(cellular_component:Golgi apparatus); GO:0006891(biological_process:intra-Golgi vesicle-mediated transport); GO:0016020(cellular_component:membrane); GO:0006888(biological_process:ER to Golgi vesicle-mediated transport); GO:0017119(cellular_component:Golgi transport complex); GO:0006810(biological_process:transport); GO:0070085(biological_process:glycosylation); GO:0000139(cellular_comp…
ENSG00000164307	2756.82	1490.4	25.467	18.799	2756.82	1490.4	25.467	18.799	4.67621	4.24024	11.4288	10.5416	-0.8878	0	0	no	down	https://www.ncbi.nlm.nih.gov/gquery/?term=ENSG00000164307	ERAP1	COG0308(E:Amino acid transport and metabolism )		COG0308(aminopeptidase)		K09604	ARTS1			GO:0004177(molecular_function:aminopeptidase activity); GO:0004175(molecular_function:endopeptidase activity); GO:0005783(cellular_component:endoplasmic reticulum); GO:0005788(cellular_component:endoplasmic reticulum lumen); GO:0005789(cellular_component:endoplasmic reticulum membrane); GO:0008217(biological_process:regulation of blood pressure); GO:0008270(molecular_function:zinc ion binding); G…
ENSG00000100644	8451.06	12482	124.164	196.364	8451.06	12482	124.164	196.364	6.95726	7.61812	13.0449	13.6076	0.5627	0	0	no	up	https://www.ncbi.nlm.nih.gov/gquery/?term=ENSG00000100644	HIF1A		NOG13875(K:Transcription )		NOG13875(Hypoxia inducible factor 1, alpha subunit (Basic helix-loop-helix transcription factor))	K08268	HIF1A	map04137(Mitophagy - animal); map05205(Proteoglycans in cancer); map05211(Renal cell carcinoma); map05200(Pathways in cancer); map04659(Th17 cell differentiation); map04919(Thyroid hormone signaling pathway); map05230(Central carbon metabolism in cancer); map05231(Choline metabolism in cancer); map04066(HIF-1 signaling pathway); map04140(Autophagy - animal)		GO:0035774(biological_process:positive regulation of insulin secretion involved in cellular response to glucose stimulus); GO:0007595(biological_process:lactation); GO:0001076(molecular_function:transcription factor activity, RNA polymerase II transcription factor binding); GO:0001077(molecular_function:transcriptional activator activity, RNA polymerase II core promoter proximal region sequence-s…
ENSG00000272196	1167	3093	166.954	458.421	1167	3093	166.954	458.421	7.38417	8.84084	10.1887	11.5948	1.406	0	0	yes	up	https://www.ncbi.nlm.nih.gov/gquery/?term=ENSG00000272196	HIST2H2AA4					K11251	H2A	map05034(Alcoholism); map05322(Systemic lupus erythematosus)		GO:0070062(cellular_component:extracellular exosome); GO:0006342(biological_process:chromatin silencing); GO:0005634(cellular_component:nucleus); GO:0000786(cellular_component:nucleosome); GO:0000790(cellular_component:nuclear chromatin); GO:0003674(molecular_function:molecular_function); GO:0003677(molecular_function:DNA binding); GO:0008150(biological_process:biological_process); GO:0046982(mol…
ENSG00000172667	3789.31	5174.06	20.92	29.547	3789.31	5174.06	20.92	29.547	4.39369	4.88981	11.8878	12.3371	0.4495	0	0	no	up	https://www.ncbi.nlm.nih.gov/gquery/?term=ENSG00000172667	ZMAT3		NOG26475(R:General function prediction only )		NOG26475(Zinc finger, matrin-type 3)	K10137	ZMAT3	map04115(p53 signaling pathway)		GO:0005654(cellular_component:nucleoplasm); GO:0006915(biological_process:apoptotic process); GO:0003676(molecular_function:nucleic acid binding); GO:0005730(cellular_component:nucleolus); GO:0005634(cellular_component:nucleus); GO:0006810(biological_process:transport); GO:0072332(biological_process:intrinsic apoptotic signaling pathway by p53 class mediator); GO:0043065(biological_process:positi…
ENSG00000171208	311.11	541.13	7.162	11.111	311.11	541.13	7.162	11.111	2.86037	3.48684	8.28174	9.0801	0.7987	0	0	no	up	https://www.ncbi.nlm.nih.gov/gquery/?term=ENSG00000171208	NETO2		NOG22913(S:Function unknown )		NOG22913(Neuropilin (NRP) and tolloid (TLL)-like 2)					GO:0016021(cellular_component:integral component of membrane); GO:0016020(cellular_component:membrane); GO:0035255(molecular_function:ionotropic glutamate receptor binding); GO:0014069(cellular_component:postsynaptic density); GO:0045202(cellular_component:synapse); GO:2000312(biological_process:regulation of kainate selective glutamate receptor activity)
ENSG00000071564	3353	2013	58.48	34.273	3353	2013	58.48	34.273	5.87234	5.1032	11.7113	10.9752	-0.7361	0	0	no	down	https://www.ncbi.nlm.nih.gov/gquery/?term=ENSG00000071564	TCF3		NOG10746(K:Transcription )		NOG10746(Transcription factor)	K09063	TCF3, E2A	map04550(Signaling pathways regulating pluripotency of stem cells); map05166(HTLV-I infection); map05202(Transcriptional misregulation in cancer)		GO:0033152(biological_process:immunoglobulin V(D)J recombination); GO:0030154(biological_process:cell differentiation); GO:0051149(biological_process:positive regulation of muscle cell differentiation); GO:0090575(cellular_component:RNA polymerase II transcription factor complex); GO:0002326(biological_process:B cell lineage commitment); GO:0003677(molecular_function:DNA binding); GO:0043425(mole…
ENSG00000204569	874	3368	11.143	39.186	874	3368	11.143	39.186	3.49096	5.29594	9.77165	11.7177	1.946	0	0	yes	up	https://www.ncbi.nlm.nih.gov/gquery/?term=ENSG00000204569	PPP1R10		NOG00944(T:Signal transduction mechanisms )		NOG00944(protein phosphatase 1, regulatory subunit 10)	K17552	PPP1R10			GO:0016604(cellular_component:nuclear body); GO:0005634(cellular_component:nucleus); GO:0006606(biological_process:protein import into nucleus); GO:0005654(cellular_component:nucleoplasm); GO:0000785(cellular_component:chromatin); GO:0003723(molecular_function:RNA binding); GO:0005515(molecular_function:protein binding); GO:0003677(molecular_function:DNA binding); GO:0004864(molecular_function:pr…
ENSG00000188603	1102.32	540.49	34.112	21.398	1102.32	540.49	34.112	21.398	5.09643	4.42613	10.1065	9.07839	-1.029	0	0	yes	down	https://www.ncbi.nlm.nih.gov/gquery/?term=ENSG00000188603	CLN3		NOG09008(U:Intracellular trafficking, secretion, and vesicular transport )		NOG09008(Involved in vacuolar transport and vacuole pH homeostasis. Also required for cytokinesis (By similarity))	K12389	BTS, CLN3	map04142(Lysosome)		GO:0035752(biological_process:lysosomal lumen pH elevation); GO:0008021(cellular_component:synaptic vesicle); GO:0016020(cellular_component:membrane); GO:0005783(cellular_component:endoplasmic reticulum); GO:0016236(biological_process:macroautophagy); GO:0006672(biological_process:ceramide metabolic process); GO:0005901(cellular_component:caveola); GO:0030176(cellular_component:integral component…
ENSG00000280800	4757.03	1302.3	288.951	81.05	4757.03	1302.3	288.951	81.05	8.17518	6.34252	12.2159	10.347	-1.869	0	0	yes	down	https://www.ncbi.nlm.nih.gov/gquery/?term=ENSG00000280800	FP671120.3
ENSG00000198814	2112	7936	26.886	119.06	2112	7936	26.886	119.06	4.75414	6.89676	11.0445	12.9542	1.91	0	0	yes	up	https://www.ncbi.nlm.nih.gov/gquery/?term=ENSG00000198814	GK	COG0554(C:Energy production and conversion )		COG0554(Key enzyme in the regulation of glycerol uptake and metabolism (By similarity))		K00864	glpK, GK	map00561(Glycerolipid metabolism); map03320(PPAR signaling pathway)		GO:0005737(cellular_component:cytoplasm); GO:0004370(molecular_function:glycerol kinase activity); GO:0016020(cellular_component:membrane); GO:0005975(biological_process:carbohydrate metabolic process); GO:0070062(cellular_component:extracellular exosome); GO:0006641(biological_process:triglyceride metabolic process); GO:0016773(molecular_function:phosphotransferase activity, alcohol group as acc…
ENSG00000171444	2112	1236	13.118	9.238	2112	1236	13.118	9.238	3.72443	3.22311	11.0445	10.2716	-0.7729	0	0	no	down	https://www.ncbi.nlm.nih.gov/gquery/?term=ENSG00000171444	MCC		NOG03540(S:Function unknown )		NOG03540(Mutated in colorectal cancers)					GO:0005737(cellular_component:cytoplasm); GO:0090090(biological_process:negative regulation of canonical Wnt signaling pathway); GO:0016055(biological_process:Wnt signaling pathway); GO:0010633(biological_process:negative regulation of epithelial cell migration); GO:0030027(cellular_component:lamellipodium); GO:0005829(cellular_component:cytosol); GO:0016020(cellular_component:membrane); GO:00506…
ENSG00000105928	1084	1782	25.776	45.266	1084	1782	25.776	45.266	4.69354	5.50354	10.0823	10.7994	0.7171	0	0	no	up	https://www.ncbi.nlm.nih.gov/gquery/?term=ENSG00000105928	DFNA5		NOG09953(R:General function prediction only )		NOG09953(Deafness, autosomal)					GO:0005737(cellular_component:cytoplasm); GO:0008285(biological_process:negative regulation of cell proliferation); GO:0007605(biological_process:sensory perception of sound); GO:0005829(cellular_component:cytosol); GO:0016020(cellular_component:membrane); GO:2001244(biological_process:positive regulation of intrinsic apoptotic signaling pathway); GO:0012501(biological_process:programmed cell dea…
ENSG00000137216	2412	3964	44.423	79.118	2412	3964	44.423	79.118	5.47648	6.30776	11.2361	11.9528	0.7167	0	0	no	up	https://www.ncbi.nlm.nih.gov/gquery/?term=ENSG00000137216	TMEM63B	COG5594(S:Function unknown )		COG5594(DUF221 domain protein)		K21989				GO:0006810(biological_process:transport); GO:0015629(cellular_component:actin cytoskeleton); GO:0006811(biological_process:ion transport); GO:0016020(cellular_component:membrane); GO:0005886(cellular_component:plasma membrane); GO:0016021(cellular_component:integral component of membrane)
ENSG00000112242	607	988	5.326	9.012	607	988	5.326	9.012	2.43989	3.18777	9.24579	9.94851	0.7028	0	0	no	up	https://www.ncbi.nlm.nih.gov/gquery/?term=ENSG00000112242	E2F3		NOG00601(K:Transcription )		NOG00601(Transcription factor)	K06620	E2F3	map04110(Cell cycle); map05206(MicroRNAs in cancer); map05166(HTLV-I infection); map05212(Pancreatic cancer); map05161(Hepatitis B); map05200(Pathways in cancer); map05218(Melanoma); map05219(Bladder cancer); map05215(Prostate cancer); map05214(Glioma); map01522(Endocrine resistance); map05224(Breast cancer); map05220(Chronic myeloid leukemia); map05223(Non-small cell lung cancer); map05222(Small…		GO:0008284(biological_process:positive regulation of cell proliferation); GO:0070345(biological_process:negative regulation of fat cell proliferation); GO:0005667(cellular_component:transcription factor complex); GO:0003700(molecular_function:transcription factor activity, sequence-specific DNA binding); GO:0005829(cellular_component:cytosol); GO:0006367(biological_process:transcription initiatio…
ENSG00000123933	4559	2790	52.599	36.784	4559	2790	52.599	36.784	5.7197	5.20492	12.1545	11.4461	-0.7085	0	0	no	down	https://www.ncbi.nlm.nih.gov/gquery/?term=ENSG00000123933	MXD4		NOG64648(K:Transcription )		NOG64648(MYC associated factor X)	K09114	MXD, MAD			GO:0008285(biological_process:negative regulation of cell proliferation); GO:0000122(biological_process:negative regulation of transcription from RNA polymerase II promoter); GO:0005634(cellular_component:nucleus); GO:0003714(molecular_function:transcription corepressor activity); GO:0006355(biological_process:regulation of transcription, DNA-templated); GO:0006351(biological_process:transcriptio…
ENSG00000136114	129.94	305.05	1.804	4.433	129.94	305.05	1.804	4.433	0.929033	2.18047	7.02281	8.25337	1.23	0	0	yes	up	https://www.ncbi.nlm.nih.gov/gquery/?term=ENSG00000136114	THSD1		NOG16248(U:Intracellular trafficking, secretion, and vesicular transport )		NOG16248(thrombospondin, type I, domain containing 1)					GO:0016020(cellular_component:membrane); GO:0005829(cellular_component:cytosol); GO:0005576(cellular_component:extracellular region); GO:0016021(cellular_component:integral component of membrane)
ENSG00000243989	303.12	510.13	9.617	18.74	303.12	510.13	9.617	18.74	3.28051	4.23573	8.24422	8.995	0.7512	0	0	no	up	https://www.ncbi.nlm.nih.gov/gquery/?term=ENSG00000243989	ACY1	COG0624(E:Amino acid transport and metabolism )		COG0624(Catalyzes the hydrolysis of N-succinyl-L,L- diaminopimelic acid (SDAP), forming succinate and LL-2,6- diaminoheptanedioate (DAP), an intermediate involved in the bacterial biosynthesis of lysine and meso-diaminopimelic acid, an essential component of bacterial cell walls (By similarity))		K14677	ACY1	map00220(Arginine biosynthesis)		GO:0005737(cellular_component:cytoplasm); GO:0016787(molecular_function:hydrolase activity); GO:0005515(molecular_function:protein binding); GO:0005829(cellular_component:cytosol); GO:0006520(biological_process:cellular amino acid metabolic process); GO:0004046(molecular_function:aminoacylase activity); GO:0006805(biological_process:xenobiotic metabolic process); GO:0042802(molecular_function:ide…
ENSG00000171914	1661	914	7.311	8.581	1661	914	7.311	8.581	2.88967	3.11786	10.6979	9.83621	0.8618	0	0	no	up	https://www.ncbi.nlm.nih.gov/gquery/?term=ENSG00000171914	TLN2					K06271	TLN	map04015(Rap1 signaling pathway); map05166(HTLV-I infection); map04510(Focal adhesion); map04611(Platelet activation)		GO:0005856(cellular_component:cytoskeleton); GO:0005737(cellular_component:cytoplasm); GO:0007016(biological_process:cytoskeletal anchoring at plasma membrane); GO:0005200(molecular_function:structural constituent of cytoskeleton); GO:0005911(cellular_component:cell-cell junction); GO:0016020(cellular_component:membrane); GO:0001726(cellular_component:ruffle); GO:0051015(molecular_function:actin …
ENSG00000151498	689	953	17.12	22.506	689	953	17.12	22.506	4.10601	4.49863	9.42857	9.89648	0.468	0	0	no	up	https://www.ncbi.nlm.nih.gov/gquery/?term=ENSG00000151498	ACAD8	COG1960(I:Lipid transport and metabolism )		COG1960(acyl-CoA dehydrogenase)		K11538	ACAD8	map00280(Valine, leucine and isoleucine degradation)		GO:0050660(molecular_function:flavin adenine dinucleotide binding); GO:0006574(biological_process:valine catabolic process); GO:0006629(biological_process:lipid metabolic process); GO:0009083(biological_process:branched-chain amino acid catabolic process); GO:0016627(molecular_function:oxidoreductase activity, acting on the CH-CH group of donors); GO:0005739(cellular_component:mitochondrion); GO:…
ENSG00000105246	9	96	0.395	4.295	9	96	0.395	4.295	-1.0145	2.13586	3.18587	6.58646	3.415	0	0	yes	up	https://www.ncbi.nlm.nih.gov/gquery/?term=ENSG00000105246	EBI3		NOG44859(U:Intracellular trafficking, secretion, and vesicular transport )		NOG44859(Epstein-Barr virus induced)					GO:0046641(biological_process:positive regulation of alpha-beta T cell proliferation); GO:0042098(biological_process:T cell proliferation); GO:0042088(biological_process:T-helper 1 type immune response); GO:0019221(biological_process:cytokine-mediated signaling pathway); GO:0005615(cellular_component:extracellular space); GO:0016020(cellular_component:membrane); GO:0005788(cellular_component:endo…
ENSG00000204520	621.95	1419.68	16.01	49.13	621.95	1419.68	16.01	49.13	4.00988	5.62147	9.28089	10.4715	1.191	0	0	yes	up	https://www.ncbi.nlm.nih.gov/gquery/?term=ENSG00000204520	MICA					K07985	MIC	map04650(Natural killer cell mediated cytotoxicity)
ENSG00000174136	1972.4	4557.91	24.869	60.663	1972.4	4557.91	24.869	60.663	4.64207	5.92512	10.9458	12.1542	1.209	0	0	yes	up	https://www.ncbi.nlm.nih.gov/gquery/?term=ENSG00000174136	RGMB		NOG20589(S:Function unknown )		NOG20589(RGM domain family, member)	K06847	RGM			GO:0045121(cellular_component:membrane raft); GO:0005793(cellular_component:endoplasmic reticulum-Golgi intermediate compartment); GO:0030509(biological_process:BMP signaling pathway); GO:0016020(cellular_component:membrane); GO:0046658(cellular_component:anchored component of plasma membrane); GO:0007165(biological_process:signal transduction); GO:0005886(cellular_component:plasma membrane); GO:…
ENSG00000175352	201.76	652	2.22	7.678	201.76	652	2.22	7.678	1.21412	2.9594	7.65721	9.34895	1.691	0	0	yes	up	https://www.ncbi.nlm.nih.gov/gquery/?term=ENSG00000175352	NRIP3		NOG01247(O:Posttranslational modification, protein turnover, chaperones )		NOG01247(DNA-damage inducible 1, homolog)					GO:0006508(biological_process:proteolysis); GO:0004190(molecular_function:aspartic-type endopeptidase activity); GO:0005515(molecular_function:protein binding)
ENSG00000273433	424.09	83.37	3.746	0.765	424.09	83.37	3.746	0.765	1.94336	-0.209228	8.72857	6.38319	-2.353	0	0	yes	down	https://www.ncbi.nlm.nih.gov/gquery/?term=ENSG00000273433	AC004080.6
ENSG00000071082	5903	4259.99	914.607	657.148	5903	4259.99	914.607	657.148	9.83717	9.36029	12.5273	12.0567	-0.4706	0	0	no	down	https://www.ncbi.nlm.nih.gov/gquery/?term=ENSG00000071082	RPL31	COG2097(J:Translation, ribosomal structure and biogenesis )		COG2097((ribosomal) protein)		K02910	RP-L31e, RPL31	map03010(Ribosome)		GO:0005925(cellular_component:focal adhesion); GO:0005840(cellular_component:ribosome); GO:0022625(cellular_component:cytosolic large ribosomal subunit); GO:0005829(cellular_component:cytosol); GO:0016020(cellular_component:membrane); GO:0006614(biological_process:SRP-dependent cotranslational protein targeting to membrane); GO:0005622(cellular_component:intracellular); GO:0003735(molecular_funct…
ENSG00000187193	321.92	626.06	71.074	155.216	321.92	626.06	71.074	155.216	6.15328	7.27906	8.33101	9.29039	0.9591	0	0	no	up	https://www.ncbi.nlm.nih.gov/gquery/?term=ENSG00000187193	MT1X					K14739	MT1_2	map04978(Mineral absorption)		GO:0005737(cellular_component:cytoplasm); GO:0071294(biological_process:cellular response to zinc ion); GO:0045926(biological_process:negative regulation of growth); GO:0010038(biological_process:response to metal ion); GO:0005634(cellular_component:nucleus); GO:0071276(biological_process:cellular response to cadmium ion); GO:0008270(molecular_function:zinc ion binding); GO:0005515(molecular_func…
ENSG00000140577	1869	789	19.084	8.522	1869	789	19.084	8.522	4.26183	3.10802	10.8681	9.62406	-1.244	0	0	yes	down	https://www.ncbi.nlm.nih.gov/gquery/?term=ENSG00000140577	CRTC3		NOG01440(K:Transcription )		NOG01440(CREB regulated transcription coactivator 1)	K16334	CRTC3, TORC3	map05166(HTLV-I infection)		GO:0005737(cellular_component:cytoplasm); GO:0051289(biological_process:protein homotetramerization); GO:0042116(biological_process:macrophage activation); GO:0050995(biological_process:negative regulation of lipid catabolic process); GO:0005829(cellular_component:cytosol); GO:0008140(molecular_function:cAMP response element binding protein binding); GO:0032793(biological_process:positive regulat…
ENSG00000185963	1962	2511	16.907	22.329	1962	2511	16.907	22.329	4.08806	4.48729	10.9382	11.2941	0.3559	0	0	no	up	https://www.ncbi.nlm.nih.gov/gquery/?term=ENSG00000185963	BICD2		NOG04773(U:Intracellular trafficking, secretion, and vesicular transport )		NOG04773(bicaudal D homolog)	K18739	BICD			GO:0051028(biological_process:mRNA transport); GO:0005856(cellular_component:cytoskeleton); GO:0070840(molecular_function:dynein complex binding); GO:0000042(biological_process:protein targeting to Golgi); GO:0031410(cellular_component:cytoplasmic vesicle); GO:0005634(cellular_component:nucleus); GO:0005635(cellular_component:nuclear envelope); GO:0072393(biological_process:microtubule anchoring …
ENSG00000082701	1821	2139	15.306	19.417	1821	2139	15.306	19.417	3.94542	4.28666	10.8306	11.0628	0.2322	0	0	no	up	https://www.ncbi.nlm.nih.gov/gquery/?term=ENSG00000082701	GSK3B	COG0515(T:Signal transduction mechanisms )		COG0515(Serine Threonine protein kinase)		K03083	GSK3B	map04110(Cell cycle); map05166(HTLV-I infection); map05164(Influenza A); map05217(Basal cell carcinoma); map04657(IL-17 signaling pathway); map05160(Hepatitis C); map05213(Endometrial cancer); map05210(Colorectal cancer); map04012(ErbB signaling pathway); map04662(B cell receptor signaling pathway); map04310(Wnt signaling pathway); map04390(Hippo signaling pathway); map05215(Prostate cancer); map…		GO:0018107(biological_process:peptidyl-threonine phosphorylation); GO:0001954(biological_process:positive regulation of cell-matrix adhesion); GO:0032436(biological_process:positive regulation of proteasomal ubiquitin-dependent protein catabolic process); GO:0016310(biological_process:phosphorylation); GO:0071109(biological_process:superior temporal gyrus development); GO:0030154(biological_proce…
ENSG00000155975	1044.4	1517.79	31.903	45.482	1044.4	1517.79	31.903	45.482	5.00014	5.51039	10.0286	10.5679	0.5401	0	0	no	up	https://www.ncbi.nlm.nih.gov/gquery/?term=ENSG00000155975	VPS37A		NOG63671(U:Intracellular trafficking, secretion, and vesicular transport )		NOG63671(vacuolar protein sorting 37 homolog A (S. cerevisiae))	K12185	VPS37	map04144(Endocytosis)		GO:0016197(biological_process:endosomal transport); GO:0006810(biological_process:transport); GO:0043231(cellular_component:intracellular membrane-bounded organelle); GO:0036258(biological_process:multivesicular body assembly); GO:0005813(cellular_component:centrosome); GO:0005829(cellular_component:cytosol); GO:0016020(cellular_component:membrane); GO:0016236(biological_process:macroautophagy); …
ENSG00000129347	672.68	936.25	9.99	16.279	672.68	936.25	9.99	16.279	3.33485	4.03378	9.39399	9.8709	0.4759	0	0	no	up	https://www.ncbi.nlm.nih.gov/gquery/?term=ENSG00000129347	KRI1		NOG04787(S:Function unknown )		NOG04787(KRI1 homolog (S. cerevisiae))	K14786	KRI1			GO:0030686(cellular_component:90S preribosome); GO:0000447(biological_process:endonucleolytic cleavage in ITS1 to separate SSU-rRNA from 5.8S rRNA and LSU-rRNA from tricistronic rRNA transcript (SSU-rRNA, 5.8S rRNA, LSU-rRNA)); GO:0003723(molecular_function:RNA binding); GO:0005730(cellular_component:nucleolus)
ENSG00000123485	175	37	2.764	1.03	175	37	2.764	1.03	1.51803	0.176323	7.45204	5.21335	-2.242	0	0	yes	down	https://www.ncbi.nlm.nih.gov/gquery/?term=ENSG00000123485	HJURP									GO:0034080(biological_process:CENP-A containing nucleosome assembly); GO:0042393(molecular_function:histone binding); GO:0005730(cellular_component:nucleolus); GO:0005829(cellular_component:cytosol); GO:0051101(biological_process:regulation of DNA binding); GO:0005739(cellular_component:mitochondrion); GO:0000775(cellular_component:chromosome, centromeric region); GO:0005654(cellular_component:nu…
ENSG00000092964	4748	1912	46.216	19.544	4748	1912	46.216	19.544	5.53344	4.29602	12.2131	10.9009	-1.312	0	0	yes	down	https://www.ncbi.nlm.nih.gov/gquery/?term=ENSG00000092964	DPYSL2	COG0044(F:Nucleotide transport and metabolism )		COG0044(Dihydroorotase)		K07528	DPYSL2, CRMP2	map04360(Axon guidance)		GO:0005886(cellular_component:plasma membrane); GO:0030426(cellular_component:growth cone); GO:0030425(cellular_component:dendrite); GO:0030424(cellular_component:axon); GO:0006897(biological_process:endocytosis); GO:0030516(biological_process:regulation of axon extension); GO:0007411(biological_process:axon guidance); GO:0005874(cellular_component:microtubule); GO:0007275(biological_process:mult…
ENSG00000159346	2199	3829	45.202	81.678	2199	3829	45.202	81.678	5.5015	6.35364	11.1027	11.9028	0.8001	0	0	no	up	https://www.ncbi.nlm.nih.gov/gquery/?term=ENSG00000159346	ADIPOR1	COG1272(R:General function prediction only )		COG1272(Channel protein (Hemolysin III family)		K07297	ADIPOR	map04920(Adipocytokine signaling pathway); map04211(Longevity regulating pathway); map04932(Non-alcoholic fatty liver disease (NAFLD)); map04152(AMPK signaling pathway)		GO:0033211(biological_process:adiponectin-activated signaling pathway); GO:0006631(biological_process:fatty acid metabolic process); GO:0030308(biological_process:negative regulation of cell growth); GO:0010906(biological_process:regulation of glucose metabolic process); GO:0042593(biological_process:glucose homeostasis); GO:1901223(biological_process:negative regulation of NIK/NF-kappaB signalin…
ENSG00000261655	198	46	4.579	1.098	198	46	4.579	1.098	2.2262	0.260628	7.63009	5.52669	-2.106	0	0	yes	down	https://www.ncbi.nlm.nih.gov/gquery/?term=ENSG00000261655	AC100803.2
ENSG00000281181	35290.8	8624.06	2442.56	617.883	35290.8	8624.06	2442.56	617.883	11.2542	9.27142	15.107	13.0742	-2.033	0	0	yes	down	https://www.ncbi.nlm.nih.gov/gquery/?term=ENSG00000281181	FP236383.3
ENSG00000166946	970	1339.5	31.07	42.707	970	1339.5	31.07	42.707	4.96209	5.41977	9.92199	10.3876	0.4662	0	0	no	up	https://www.ncbi.nlm.nih.gov/gquery/?term=ENSG00000166946	CCNDBP1		NOG19595(R:General function prediction only )		NOG19595(cyclin D-type binding-protein 1)	K21626				GO:0005737(cellular_component:cytoplasm); GO:0051726(biological_process:regulation of cell cycle); GO:0005634(cellular_component:nucleus); GO:0005654(cellular_component:nucleoplasm); GO:0005515(molecular_function:protein binding); GO:0007049(biological_process:cell cycle)
ENSG00000144579	2041.44	1197.01	40.452	24.918	2041.44	1197.01	40.452	24.918	5.3417	4.64489	10.9954	10.2253	-0.7699	0	0	no	down	https://www.ncbi.nlm.nih.gov/gquery/?term=ENSG00000144579	CTDSP1	COG5190(K:Transcription )		COG5190(CTD (Carboxy-terminal domain, RNA polymerase II, polypeptide A))		K15731	CTDSP			GO:0016787(molecular_function:hydrolase activity); GO:0016791(molecular_function:phosphatase activity); GO:0070062(cellular_component:extracellular exosome); GO:0016311(biological_process:dephosphorylation); GO:0006470(biological_process:protein dephosphorylation); GO:0005634(cellular_component:nucleus); GO:0008420(molecular_function:CTD phosphatase activity); GO:0004721(molecular_function:phosph…
ENSG00000248587	55	259	2.604	14.867	55	259	2.604	14.867	1.4351	3.90371	5.78398	8.01737	2.235	0	0	yes	up	https://www.ncbi.nlm.nih.gov/gquery/?term=ENSG00000248587	GDNF-AS1
ENSG00000176907	227	1838	5.614	46.992	227	1838	5.614	46.992	2.5145	5.55741	7.82718	10.844	3.017	0	0	yes	up	https://www.ncbi.nlm.nih.gov/gquery/?term=ENSG00000176907	C8orf4		NOG143535(S:Function unknown )		NOG143535(Chromosome 8 open reading frame 4)					GO:0005737(cellular_component:cytoplasm); GO:0016607(cellular_component:nuclear speck); GO:1902806(biological_process:regulation of cell cycle G1/S phase transition); GO:0042346(biological_process:positive regulation of NF-kappaB import into nucleus); GO:0005730(cellular_component:nucleolus); GO:0002264(biological_process:endothelial cell activation involved in immune response); GO:1903706(biolog…
ENSG00000142534	14820	9282	1785.99	1155.12	14820	9282	1785.99	1155.12	10.8026	10.1739	13.8553	13.1802	-0.675	0	0	no	down	https://www.ncbi.nlm.nih.gov/gquery/?term=ENSG00000142534	RPS11	COG0186(J:Translation, ribosomal structure and biogenesis )		COG0186(One of the primary rRNA binding proteins, it binds specifically to the 5'-end of 16S ribosomal)		K02949	RP-S11e, RPS11	map03010(Ribosome)		GO:0000184(biological_process:nuclear-transcribed mRNA catabolic process, nonsense-mediated decay); GO:0022627(cellular_component:cytosolic small ribosomal subunit); GO:0019083(biological_process:viral transcription); GO:0006614(biological_process:SRP-dependent cotranslational protein targeting to membrane); GO:0031012(cellular_component:extracellular matrix); GO:0005925(cellular_component:focal …
ENSG00000230124	1610.41	727.81	42	19.829	1610.41	727.81	42	19.829	5.39575	4.3168	10.6533	9.50762	-1.145	0	0	yes	down	https://www.ncbi.nlm.nih.gov/gquery/?term=ENSG00000230124	ACBD6	COG4281(I:Lipid transport and metabolism )		COG4281(acyl-coA-binding protein)						GO:0005737(cellular_component:cytoplasm); GO:0005829(cellular_component:cytosol); GO:0006637(biological_process:acyl-CoA metabolic process); GO:0008289(molecular_function:lipid binding); GO:0000062(molecular_function:fatty-acyl-CoA binding)
ENSG00000135916	10706	8230	287.607	220.605	10706	8230	287.607	220.605	8.16846	7.78598	13.3861	13.0067	-0.3795	0	0	no	down	https://www.ncbi.nlm.nih.gov/gquery/?term=ENSG00000135916	ITM2C		NOG05857(U:Intracellular trafficking, secretion, and vesicular transport )		NOG05857(integral membrane protein)	K18265	ITM2C, BRI3			GO:0005794(cellular_component:Golgi apparatus); GO:0001540(molecular_function:beta-amyloid binding); GO:0070062(cellular_component:extracellular exosome); GO:0030182(biological_process:neuron differentiation); GO:0016021(cellular_component:integral component of membrane); GO:0016020(cellular_component:membrane); GO:2001238(biological_process:positive regulation of extrinsic apoptotic signaling pa…
ENSG00000124766	6096	2329	42.342	16.7	6096	2329	42.342	16.7	5.40742	4.07039	12.5737	11.1856	-1.388	0	0	yes	down	https://www.ncbi.nlm.nih.gov/gquery/?term=ENSG00000124766	SOX4		NOG62537(B:Chromatin structure and dynamics )		NOG62537(SRY (Sex determining region Y)-box)	K09268	SOX4_11_12	map05206(MicroRNAs in cancer)		GO:0032024(biological_process:positive regulation of insulin secretion); GO:0006366(biological_process:transcription from RNA polymerase II promoter); GO:0003289(biological_process:atrial septum primum morphogenesis); GO:0031018(biological_process:endocrine pancreas development); GO:0021782(biological_process:glial cell development); GO:0090263(biological_process:positive regulation of canonical …
ENSG00000136546	521	42	3.618	0.294	521	42	3.618	0.294	1.89453	-1.34373	9.02542	5.39575	-3.633	0	0	yes	down	https://www.ncbi.nlm.nih.gov/gquery/?term=ENSG00000136546	SCN7A		NOG111832(U:Intracellular trafficking, secretion, and vesicular transport )		NOG111832(Sodium channel voltage-gated type VII alpha)	K04839	SCN7A, SCN6A	map04261(Adrenergic signaling in cardiomyocytes)		GO:0016021(cellular_component:integral component of membrane); GO:0005272(molecular_function:sodium channel activity); GO:0006936(biological_process:muscle contraction); GO:0055085(biological_process:transmembrane transport); GO:0097386(cellular_component:glial cell projection); GO:0006811(biological_process:ion transport); GO:0016020(cellular_component:membrane); GO:0019228(biological_process:ne…
ENSG00000149968	434	41386	9.937	962.971	434	41386	9.937	962.971	3.32726	9.9115	8.76188	15.3369	6.575	0	0	yes	up	https://www.ncbi.nlm.nih.gov/gquery/?term=ENSG00000149968	MMP3		NOG02855(O:Posttranslational modification, protein turnover, chaperones )		NOG02855(matrix metallopeptidase)	K01394	MMP3	map05323(Rheumatoid arthritis); map04657(IL-17 signaling pathway); map05202(Transcriptional misregulation in cancer); map04668(TNF signaling pathway)		GO:0016787(molecular_function:hydrolase activity); GO:0004175(molecular_function:endopeptidase activity); GO:0004222(molecular_function:metalloendopeptidase activity); GO:0005615(cellular_component:extracellular space); GO:0004252(molecular_function:serine-type endopeptidase activity); GO:0022617(biological_process:extracellular matrix disassembly); GO:0071732(biological_process:cellular response…
ENSG00000157456	137	24	4.131	0.677	137	24	4.131	0.677	2.081	-0.364013	7.09908	4.59096	-2.513	0	0	yes	down	https://www.ncbi.nlm.nih.gov/gquery/?term=ENSG00000157456	CCNB2	COG5024(D:Cell cycle control, cell division, chromosome partitioning )		COG5024(g2 mitotic-specific)		K21770		map04110(Cell cycle); map05166(HTLV-I infection); map04114(Oocyte meiosis); map04115(p53 signaling pathway); map04068(FoxO signaling pathway); map04914(Progesterone-mediated oocyte maturation)		GO:0005654(cellular_component:nucleoplasm); GO:0007049(biological_process:cell cycle); GO:0001701(biological_process:in utero embryonic development); GO:0040007(biological_process:growth); GO:0051726(biological_process:regulation of cell cycle); GO:0000086(biological_process:G2/M transition of mitotic cell cycle); GO:0005813(cellular_component:centrosome); GO:0005829(cellular_component:cytosol); …
ENSG00000184840	7494	7746	246.066	264.724	7494	7746	246.066	264.724	7.94349	8.04889	12.8715	12.9193	0.04772	0	0	no	up	https://www.ncbi.nlm.nih.gov/gquery/?term=ENSG00000184840	TMED9		NOG02277(U:Intracellular trafficking, secretion, and vesicular transport )		NOG02277(Transmembrane emp24 protein transport domain containing)	K20346	TMED4_9_11			GO:0005794(cellular_component:Golgi apparatus); GO:0007030(biological_process:Golgi organization); GO:0016020(cellular_component:membrane); GO:0006888(biological_process:ER to Golgi vesicle-mediated transport); GO:0005783(cellular_component:endoplasmic reticulum); GO:0005793(cellular_component:endoplasmic reticulum-Golgi intermediate compartment); GO:0030140(cellular_component:trans-Golgi network…
ENSG00000177076	51.66	283.14	0.662	2.707	51.66	283.14	0.662	2.707	-0.392137	1.48903	5.69377	8.14588	2.444	0	0	yes	up	https://www.ncbi.nlm.nih.gov/gquery/?term=ENSG00000177076	ACER2		NOG56941(S:Function unknown )		NOG56941(alkaline)	K01441	ACER1_2, ASAH3	map00600(Sphingolipid metabolism); map04071(Sphingolipid signaling pathway)		GO:0008284(biological_process:positive regulation of cell proliferation); GO:0005794(cellular_component:Golgi apparatus); GO:0032526(biological_process:response to retinoic acid); GO:0016020(cellular_component:membrane); GO:0006629(biological_process:lipid metabolic process); GO:0006919(biological_process:activation of cysteine-type endopeptidase activity involved in apoptotic process); GO:001678…
ENSG00000269821	556.05	860.51	0.235	0.373	556.05	860.51	0.235	0.373	-1.57777	-1.08009	9.11933	9.74922	0.6309	0	0	no	up	https://www.ncbi.nlm.nih.gov/gquery/?term=ENSG00000269821	KCNQ1OT1
ENSG00000113070	74	1307	1.366	24.967	74	1307	1.366	24.967	0.551885	4.64772	6.2114	10.3522	4.143	0	0	yes	up	https://www.ncbi.nlm.nih.gov/gquery/?term=ENSG00000113070	HBEGF		NOG76170(U:Intracellular trafficking, secretion, and vesicular transport )		NOG76170(heparin-binding EGF-like growth factor)	K08523	HBEGF	map05205(Proteoglycans in cancer); map05219(Bladder cancer); map04012(ErbB signaling pathway); map05120(Epithelial cell signaling in Helicobacter pylori infection); map01522(Endocrine resistance); map04912(GnRH signaling pathway); map04915(Estrogen signaling pathway)		GO:0005088(molecular_function:Ras guanyl-nucleotide exchange factor activity); GO:0030669(cellular_component:clathrin-coated endocytic vesicle membrane); GO:0030307(biological_process:positive regulation of cell growth); GO:0090303(biological_process:positive regulation of wound healing); GO:0018108(biological_process:peptidyl-tyrosine phosphorylation); GO:0007165(biological_process:signal transd…
ENSG00000154229	2643.13	1239	12.797	6.021	2643.13	1239	12.797	6.021	3.68896	2.61377	11.3681	10.2751	-1.093	0	0	yes	down	https://www.ncbi.nlm.nih.gov/gquery/?term=ENSG00000154229	PRKCA		NOG00132(T:Signal transduction mechanisms )		NOG00132(Ribosomal protein S6 kinase)	K02677	PRKCA	map05214(Glioma); map05164(Influenza A); map04650(Natural killer cell mediated cytotoxicity); map05146(Amoebiasis); map05161(Hepatitis B); map04015(Rap1 signaling pathway); map04014(Ras signaling pathway); map04540(Gap junction); map04010(MAPK signaling pathway); map04012(ErbB signaling pathway); map05143(African trypanosomiasis); map04370(VEGF signaling pathway); map04072(Phospholipase D signali…		GO:0018105(biological_process:peptidyl-serine phosphorylation); GO:0005783(cellular_component:endoplasmic reticulum); GO:0016310(biological_process:phosphorylation); GO:0002159(biological_process:desmosome assembly); GO:0034351(biological_process:negative regulation of glial cell apoptotic process); GO:0030335(biological_process:positive regulation of cell migration); GO:0019899(molecular_functio…
ENSG00000130558	0	56	0	1.667	0	56	0	1.667	-3.32193	0.821302	-3.32193	5.80993	0	0	0	no	no change	https://www.ncbi.nlm.nih.gov/gquery/?term=ENSG00000130558	OLFM1		NOG22373(U:Intracellular trafficking, secretion, and vesicular transport )		NOG22373(Olfactomedin 1)					GO:0010718(biological_process:positive regulation of epithelial to mesenchymal transition); GO:0005783(cellular_component:endoplasmic reticulum); GO:0007399(biological_process:nervous system development); GO:0043204(cellular_component:perikaryon); GO:0023041(biological_process:neuronal signal transduction); GO:0043025(cellular_component:neuronal cell body); GO:0003190(biological_process:atriovent…
ENSG00000103353	3579	4067.3	43.964	57.73	3579	4067.3	43.964	57.73	5.46153	5.85375	11.8054	11.9899	0.1844	0	0	no	up	https://www.ncbi.nlm.nih.gov/gquery/?term=ENSG00000103353	UBFD1		NOG01201(O:Posttranslational modification, protein turnover, chaperones )		NOG01201(ubiquitin carboxyl-terminal hydrolase)					GO:0003723(molecular_function:RNA binding); GO:0045296(molecular_function:cadherin binding)
ENSG00000115919	254.13	2660.48	7.93	89.925	254.13	2660.48	7.93	89.925	3.0054	6.49225	7.98999	11.3775	3.389	0	0	yes	up	https://www.ncbi.nlm.nih.gov/gquery/?term=ENSG00000115919	KYNU	COG3844(E:Amino acid transport and metabolism )		COG3844(Catalyzes the cleavage of L-kynurenine (L-Kyn) and L-3- hydroxykynurenine (L-3OHKyn) into anthranilic acid (AA) and 3- hydroxyanthranilic acid (3-OHAA), respectively (By similarity))		K01556	KYNU, kynU	map00380(Tryptophan metabolism)		GO:0005737(cellular_component:cytoplasm); GO:0019441(biological_process:tryptophan catabolic process to kynurenine); GO:0030429(molecular_function:kynureninase activity); GO:0016787(molecular_function:hydrolase activity); GO:0097053(biological_process:L-kynurenine catabolic process); GO:0005829(cellular_component:cytosol); GO:0019442(biological_process:tryptophan catabolic process to acetyl-CoA);…
ENSG00000004139	1522.71	715.72	15.669	7.306	1522.71	715.72	15.669	7.306	3.97902	2.88869	10.5725	9.48345	-1.089	0	0	yes	down	https://www.ncbi.nlm.nih.gov/gquery/?term=ENSG00000004139	SARM1									GO:0030154(biological_process:cell differentiation); GO:0030425(cellular_component:dendrite); GO:0030424(cellular_component:axon); GO:0007165(biological_process:signal transduction); GO:0042981(biological_process:regulation of apoptotic process); GO:0030054(cellular_component:cell junction); GO:0005737(cellular_component:cytoplasm); GO:0005874(cellular_component:microtubule); GO:0005739(cellular_…
ENSG00000114062	1488	1912	18.284	23.987	1488	1912	18.284	23.987	4.20038	4.59018	10.5393	10.9009	0.3617	0	0	no	up	https://www.ncbi.nlm.nih.gov/gquery/?term=ENSG00000114062	UBE3A	COG5021(O:Posttranslational modification, protein turnover, chaperones )		COG5021(e3 ubiquitin protein ligase)		K10587	UBE3A, E6AP	map04120(Ubiquitin mediated proteolysis); map05203(Viral carcinogenesis)		GO:0060736(biological_process:prostate gland growth); GO:0070936(biological_process:protein K48-linked ubiquitination); GO:0005737(cellular_component:cytoplasm); GO:0001541(biological_process:ovarian follicle development); GO:0030521(biological_process:androgen receptor signaling pathway); GO:0061630(molecular_function:ubiquitin protein ligase activity); GO:0005634(cellular_component:nucleus); GO…
ENSG00000133961	5447	7573.97	96.061	160.629	5447	7573.97	96.061	160.629	6.58738	7.32849	12.4113	12.8869	0.4756	0	0	no	up	https://www.ncbi.nlm.nih.gov/gquery/?term=ENSG00000133961	NUMB		NOG08783(S:Function unknown )		NOG08783(Numb homolog)	K06057	NUMBL	map04330(Notch signaling pathway)		GO:0019897(cellular_component:extrinsic component of plasma membrane); GO:0034332(biological_process:adherens junction organization); GO:0005925(cellular_component:focal adhesion); GO:0007275(biological_process:multicellular organism development); GO:0030136(cellular_component:clathrin-coated vesicle); GO:0005737(cellular_component:cytoplasm); GO:0045177(cellular_component:apical part of cell); G…
ENSG00000119787	325	542	7.557	16.161	325	542	7.557	16.161	2.93678	4.02334	8.34474	9.08242	0.7379	0	0	no	up	https://www.ncbi.nlm.nih.gov/gquery/?term=ENSG00000119787	ATL2		NOG04948(R:General function prediction only )		NOG04948(Guanylate binding protein)	K17339	ATL			GO:0016787(molecular_function:hydrolase activity); GO:0007030(biological_process:Golgi organization); GO:0005783(cellular_component:endoplasmic reticulum); GO:0007029(biological_process:endoplasmic reticulum organization); GO:0051260(biological_process:protein homooligomerization); GO:0016021(cellular_component:integral component of membrane); GO:0016020(cellular_component:membrane); GO:0003924(m…
ENSG00000152767	7973.64	2910.11	76.891	31.067	7973.64	2910.11	76.891	31.067	6.26662	4.96195	12.961	11.5069	-1.454	0	0	yes	down	https://www.ncbi.nlm.nih.gov/gquery/?term=ENSG00000152767	FARP1		NOG01110(T:Signal transduction mechanisms )		NOG01110(and pleckstrin domain protein)	K17477	FARP1			GO:0005089(molecular_function:Rho guanyl-nucleotide exchange factor activity); GO:0010923(biological_process:negative regulation of phosphatase activity); GO:0005085(molecular_function:guanyl-nucleotide exchange factor activity); GO:0030425(cellular_component:dendrite); GO:0019898(cellular_component:extrinsic component of membrane); GO:0030175(cellular_component:filopodium); GO:0045202(cellular_c…
ENSG00000162407	14330	1078	185.568	14.7	14330	1078	185.568	14.7	7.53658	3.88753	13.8068	10.0743	-3.733	0	0	yes	down	https://www.ncbi.nlm.nih.gov/gquery/?term=ENSG00000162407	PLPP3	COG0671(I:Lipid transport and metabolism )		COG0671(PHOsphatase)		K01080	PPAP2	map00565(Ether lipid metabolism); map00564(Glycerophospholipid metabolism); map00561(Glycerolipid metabolism); map00600(Sphingolipid metabolism); map04975(Fat digestion and absorption); map04072(Phospholipase D signaling pathway); map05231(Choline metabolism in cancer); map04666(Fc gamma R-mediated phagocytosis)		GO:0042392(molecular_function:sphingosine-1-phosphate phosphatase activity); GO:0016337(biological_process:single organismal cell-cell adhesion); GO:0005794(cellular_component:Golgi apparatus); GO:0006470(biological_process:protein dephosphorylation); GO:1902068(biological_process:regulation of sphingolipid mediated signaling pathway); GO:0060020(biological_process:Bergmann glial cell differentia…
ENSG00000100403	10814	7445	75.408	53.18	10814	7445	75.408	53.18	6.23856	5.73552	13.4006	12.8621	-0.5386	0	0	no	down	https://www.ncbi.nlm.nih.gov/gquery/?term=ENSG00000100403	ZC3H7B									GO:0016032(biological_process:viral process); GO:0005515(molecular_function:protein binding); GO:0005634(cellular_component:nucleus); GO:0003723(molecular_function:RNA binding); GO:0003676(molecular_function:nucleic acid binding); GO:0046872(molecular_function:metal ion binding)
ENSG00000170581	6361	3119	92.283	44.031	6361	3119	92.283	44.031	6.52956	5.46372	12.6351	11.6069	-1.028	0	0	yes	down	https://www.ncbi.nlm.nih.gov/gquery/?term=ENSG00000170581	STAT2		NOG01910(K:Transcription )		NOG01910(Signal transducer and activator of transcription)	K11221	STAT2	map05164(Influenza A); map05162(Measles); map05160(Hepatitis C); map05161(Hepatitis B); map05168(Herpes simplex infection); map04621(NOD-like receptor signaling pathway); map04630(Jak-STAT signaling pathway); map04380(Osteoclast differentiation); map04062(Chemokine signaling pathway)		GO:0005737(cellular_component:cytoplasm); GO:0090140(biological_process:regulation of mitochondrial fission); GO:0051607(biological_process:defense response to virus); GO:0004871(molecular_function:signal transducer activity); GO:0003700(molecular_function:transcription factor activity, sequence-specific DNA binding); GO:0005829(cellular_component:cytosol); GO:0003677(molecular_function:DNA bindi…
ENSG00000111641	985	1309	20.258	29.066	985	1309	20.258	29.066	4.34752	4.86622	9.94413	10.3544	0.4103	0	0	no	up	https://www.ncbi.nlm.nih.gov/gquery/?term=ENSG00000111641	NOP2	COG0144(J:Translation, ribosomal structure and biogenesis )		COG0144(nOP2 Sun)		K14835	NOP2			GO:0008284(biological_process:positive regulation of cell proliferation); GO:0009383(molecular_function:rRNA (cytosine-C5-)-methyltransferase activity); GO:0005730(cellular_component:nucleolus); GO:0008757(molecular_function:S-adenosylmethionine-dependent methyltransferase activity); GO:0005634(cellular_component:nucleus); GO:0000470(biological_process:maturation of LSU-rRNA); GO:0005654(cellular…
ENSG00000073417	773	1197	11.186	14.268	773	1197	11.186	14.268	3.49646	3.84479	9.59451	10.2253	0.6309	0	0	no	up	https://www.ncbi.nlm.nih.gov/gquery/?term=ENSG00000073417	PDE8A		NOG01208(T:Signal transduction mechanisms )		NOG01208(Phosphodiesterase)	K18437	PDE8	map00230(Purine metabolism); map05032(Morphine addiction)		GO:0016787(molecular_function:hydrolase activity); GO:0070374(biological_process:positive regulation of ERK1 and ERK2 cascade); GO:1903206(biological_process:negative regulation of hydrogen peroxide-induced cell death); GO:0070062(cellular_component:extracellular exosome); GO:0019900(molecular_function:kinase binding); GO:0008081(molecular_function:phosphoric diester hydrolase activity); GO:00041…
ENSG00000186205	273	38	6.308	0.726	273	38	6.308	0.726	2.67987	-0.275786	8.09329	5.25172	-2.845	0	0	yes	down	https://www.ncbi.nlm.nih.gov/gquery/?term=ENSG00000186205	2021-03-01	COG3217(R:General function prediction only )		COG3217(MOSC domain-containing protein)						GO:0042126(biological_process:nitrate metabolic process); GO:0008940(molecular_function:nitrate reductase activity); GO:0043546(molecular_function:molybdopterin cofactor binding); GO:0003824(molecular_function:catalytic activity); GO:0016021(cellular_component:integral component of membrane); GO:0016020(cellular_component:membrane); GO:0005739(cellular_component:mitochondrion); GO:0005743(cellula…
ENSG00000126777	4563	5388	55.918	56.387	4563	5388	55.918	56.387	5.80782	5.81985	12.1558	12.3956	0.2398	0	0	no	up	https://www.ncbi.nlm.nih.gov/gquery/?term=ENSG00000126777	KTN1		NOG12384(U:Intracellular trafficking, secretion, and vesicular transport )		NOG12384(kinectin 1 (kinesin receptor))	K17975	KTN1			GO:0044267(biological_process:cellular protein metabolic process); GO:0019894(molecular_function:kinesin binding); GO:0005783(cellular_component:endoplasmic reticulum); GO:0016021(cellular_component:integral component of membrane); GO:0016020(cellular_component:membrane); GO:0007018(biological_process:microtubule-based movement); GO:0045296(molecular_function:cadherin binding); GO:0005789(cellula…
ENSG00000143158	806.49	1091.97	23.353	32.597	806.49	1091.97	23.353	32.597	4.5517	5.03109	9.65569	10.0928	0.4381	0	0	no	up	https://www.ncbi.nlm.nih.gov/gquery/?term=ENSG00000143158	MPC2		NOG63368(S:Function unknown )		NOG63368(Brain protein)					GO:0035774(biological_process:positive regulation of insulin secretion involved in cellular response to glucose stimulus); GO:1902361(biological_process:mitochondrial pyruvate transmembrane transport); GO:0006810(biological_process:transport); GO:0006850(biological_process:mitochondrial pyruvate transport); GO:0005743(cellular_component:mitochondrial inner membrane); GO:0016021(cellular_component…
ENSG00000183283	3995	2375	126.534	93.396	3995	2375	126.534	93.396	6.98452	6.54683	11.964	11.2138	-0.7503	0	0	no	down	https://www.ncbi.nlm.nih.gov/gquery/?term=ENSG00000183283	DAZAP2		NOG48532(O:Posttranslational modification, protein turnover, chaperones )		NOG48532(DAZ associated protein 2)					GO:0016607(cellular_component:nuclear speck); GO:0005737(cellular_component:cytoplasm); GO:0050699(molecular_function:WW domain binding); GO:0005634(cellular_component:nucleus); GO:0005515(molecular_function:protein binding); GO:0042802(molecular_function:identical protein binding)
ENSG00000127564	183.8	18.21	6.511	1.059	183.8	18.21	6.511	1.059	2.72487	0.212881	7.52278	4.19456	-3.354	0	0	yes	down	https://www.ncbi.nlm.nih.gov/gquery/?term=ENSG00000127564	PKMYT1		NOG06666(T:Signal transduction mechanisms )		NOG06666(Protein kinase, membrane associated tyrosine threonine 1)	K06633	PKMYT	map04110(Cell cycle); map04114(Oocyte meiosis); map04914(Progesterone-mediated oocyte maturation)		GO:0005783(cellular_component:endoplasmic reticulum); GO:0000086(biological_process:G2/M transition of mitotic cell cycle); GO:0016310(biological_process:phosphorylation); GO:0010923(biological_process:negative regulation of phosphatase activity); GO:0005789(cellular_component:endoplasmic reticulum membrane); GO:0007049(biological_process:cell cycle); GO:0005737(cellular_component:cytoplasm); GO:…
ENSG00000008441	5644	2515	61.682	26.928	5644	2515	61.682	26.928	5.94911	4.75638	12.4625	11.2964	-1.166	0	0	yes	down	https://www.ncbi.nlm.nih.gov/gquery/?term=ENSG00000008441	NFIX		NOG11075(K:Transcription )		NOG11075(Recognizes and binds the palindromic sequence 5'- TTGGCNNNNNGCCAA-3' present in viral and cellular promoters and in the origin of replication of adenovirus type 2. These proteins are individually capable of activating transcription and replication (By similarity))	K09171	NFIX			GO:0000122(biological_process:negative regulation of transcription from RNA polymerase II promoter); GO:0003700(molecular_function:transcription factor activity, sequence-specific DNA binding); GO:0005634(cellular_component:nucleus); GO:0006366(biological_process:transcription from RNA polymerase II promoter); GO:0003705(molecular_function:transcription factor activity, RNA polymerase II distal e…
ENSG00000148841	884	2998	8.389	28.831	884	2998	8.389	28.831	3.08559	4.85454	9.78807	11.5498	1.762	0	0	yes	up	https://www.ncbi.nlm.nih.gov/gquery/?term=ENSG00000148841	ITPRIP		NOG22756(S:Function unknown )		NOG22756(inositol 1,4,5-trisphosphate receptor interacting protein)					GO:0016020(cellular_component:membrane); GO:0005886(cellular_component:plasma membrane)
ENSG00000123080	152	32	3.672	0.716	152	32	3.672	0.716	1.91533	-0.293359	7.24888	5.0045	-2.248	0	0	yes	down	https://www.ncbi.nlm.nih.gov/gquery/?term=ENSG00000123080	CDKN2C	COG0666(R:General function prediction only )		COG0666(Ankyrin Repeat)		K06622	CDKN2C, P18, INK4C	map01522(Endocrine resistance); map04110(Cell cycle); map05202(Transcriptional misregulation in cancer); map05166(HTLV-I infection)		GO:0005737(cellular_component:cytoplasm); GO:0008285(biological_process:negative regulation of cell proliferation); GO:0042326(biological_process:negative regulation of phosphorylation); GO:0000079(biological_process:regulation of cyclin-dependent protein serine/threonine kinase activity); GO:0030308(biological_process:negative regulation of cell growth); GO:0016310(biological_process:phosphoryla…
ENSG00000128590	990	1990	23.428	50.366	990	1990	23.428	50.366	4.55631	5.65724	9.95143	10.9586	1.007	0	0	yes	up	https://www.ncbi.nlm.nih.gov/gquery/?term=ENSG00000128590	DNAJB9	COG0484(O:Posttranslational modification, protein turnover, chaperones )		COG0484(ATP binding to DnaK triggers the release of the substrate protein, thus completing the reaction cycle. Several rounds of ATP-dependent interactions between DnaJ, DnaK and GrpE are required for fully efficient folding. Also involved, together with DnaK and GrpE, in the DNA replication of plasmids through activation of initiation proteins (By similarity))		K09515	DNAJB9			GO:0005737(cellular_component:cytoplasm); GO:0005783(cellular_component:endoplasmic reticulum); GO:0005730(cellular_component:nucleolus); GO:0005788(cellular_component:endoplasmic reticulum lumen); GO:0005789(cellular_component:endoplasmic reticulum membrane); GO:0036498(biological_process:IRE1-mediated unfolded protein response); GO:0051787(molecular_function:misfolded protein binding); GO:00055…
ENSG00000128731	3223.78	3831.23	16.736	19.172	3223.78	3831.23	16.736	19.172	4.07348	4.26843	11.6546	11.9036	0.2489	0	0	no	up	https://www.ncbi.nlm.nih.gov/gquery/?term=ENSG00000128731	HERC2	COG5184(D:Cell cycle control, cell division, chromosome partitioning); COG5184(Z:Cytoskeleton); COG5021(O:Posttranslational modification, protein turnover, chaperones )		COG5184(regulator of chromosome condensation); COG5184(regulator of chromosome condensation); COG5021(e3 ubiquitin protein ligase)		K10595	HERC2	map04120(Ubiquitin mediated proteolysis)		GO:0005085(molecular_function:guanyl-nucleotide exchange factor activity); GO:0008270(molecular_function:zinc ion binding); GO:0005737(cellular_component:cytoplasm); GO:0006303(biological_process:double-strand break repair via nonhomologous end joining); GO:0043547(biological_process:positive regulation of GTPase activity); GO:0005743(cellular_component:mitochondrial inner membrane); GO:0005634(c…
ENSG00000116521	2479	3236	85.889	118.619	2479	3236	85.889	118.619	6.42608	6.89141	11.2756	11.66	0.3845	0	0	no	up	https://www.ncbi.nlm.nih.gov/gquery/?term=ENSG00000116521	SCAMP3		NOG07814(U:Intracellular trafficking, secretion, and vesicular transport )		NOG07814(secretory carrier membrane protein)	K19995	SCAMP			GO:0006892(biological_process:post-Golgi vesicle-mediated transport); GO:0006810(biological_process:transport); GO:0043231(cellular_component:intracellular membrane-bounded organelle); GO:0016021(cellular_component:integral component of membrane); GO:0016020(cellular_component:membrane); GO:0031625(molecular_function:ubiquitin protein ligase binding); GO:0015031(biological_process:protein transpo…
ENSG00000134363	3037	6935	61.34	151.627	3037	6935	61.34	151.627	5.94111	7.24533	11.5685	12.7597	1.191	0	0	yes	up	https://www.ncbi.nlm.nih.gov/gquery/?term=ENSG00000134363	FST		NOG14030(O:Posttranslational modification, protein turnover, chaperones )		NOG14030(Follistatin)	K04661	FST	map04350(TGF-beta signaling pathway)		GO:0004871(molecular_function:signal transducer activity); GO:0032926(biological_process:negative regulation of activin receptor signaling pathway); GO:0000122(biological_process:negative regulation of transcription from RNA polymerase II promoter); GO:0002244(biological_process:hematopoietic progenitor cell differentiation); GO:0043395(molecular_function:heparan sulfate proteoglycan binding); GO…
ENSG00000076641	662	1678	2.444	6.521	662	1678	2.444	6.521	1.3471	2.72705	9.37091	10.7126	1.342	0	0	yes	up	https://www.ncbi.nlm.nih.gov/gquery/?term=ENSG00000076641	PAG1		NOG62196(U:Intracellular trafficking, secretion, and vesicular transport )		NOG62196(phosphoprotein associated with glycosphingolipid microdomains 1)					GO:0005070(molecular_function:SH3/SH2 adaptor activity); GO:0050852(biological_process:T cell receptor signaling pathway); GO:0045121(cellular_component:membrane raft); GO:0050868(biological_process:negative regulation of T cell activation); GO:0009967(biological_process:positive regulation of signal transduction); GO:0016021(cellular_component:integral component of membrane); GO:0016020(cellular…
ENSG00000132581	1347	1966	51.606	76.461	1347	1966	51.606	76.461	5.69226	6.25854	10.3956	10.9411	0.5455	0	0	no	up	https://www.ncbi.nlm.nih.gov/gquery/?term=ENSG00000132581	SDF2		NOG17233(O:Posttranslational modification, protein turnover, chaperones )		NOG17233(Stromal cell-derived factor)					GO:0005615(cellular_component:extracellular space); GO:0006486(biological_process:protein glycosylation); GO:0016020(cellular_component:membrane); GO:0004169(molecular_function:dolichyl-phosphate-mannose-protein mannosyltransferase activity); GO:0005789(cellular_component:endoplasmic reticulum membrane); GO:0005576(cellular_component:extracellular region); GO:0071712(biological_process:ER-associa…
ENSG00000125740	8	194	0.096	3.167	8	194	0.096	3.167	-2.35107	1.70797	3.01792	7.60066	4.6	0	0	yes	up	https://www.ncbi.nlm.nih.gov/gquery/?term=ENSG00000125740	FOSB		NOG28005(K:Transcription )		NOG28005(Activating transcription factor)	K09029	FOSB	map05034(Alcoholism); map04380(Osteoclast differentiation); map04657(IL-17 signaling pathway); map05030(Cocaine addiction); map05031(Amphetamine addiction)		GO:0001077(molecular_function:transcriptional activator activity, RNA polymerase II core promoter proximal region sequence-specific binding); GO:0051412(biological_process:response to corticosterone); GO:0003677(molecular_function:DNA binding); GO:0043565(molecular_function:sequence-specific DNA binding); GO:0000122(biological_process:negative regulation of transcription from RNA polymerase II pr…
ENSG00000102096	173	376	4.088	9.159	173	376	4.088	9.159	2.06626	3.21086	7.43546	8.55497	1.12	0	0	yes	up	https://www.ncbi.nlm.nih.gov/gquery/?term=ENSG00000102096	PIM2	COG0515(T:Signal transduction mechanisms )		COG0515(Serine Threonine protein kinase)		K08806	PIM2	map05221(Acute myeloid leukemia)		GO:0016239(biological_process:positive regulation of macroautophagy); GO:0016310(biological_process:phosphorylation); GO:0000082(biological_process:G1/S transition of mitotic cell cycle); GO:0050821(biological_process:protein stabilization); GO:0046777(biological_process:protein autophosphorylation); GO:0007049(biological_process:cell cycle); GO:0005737(cellular_component:cytoplasm); GO:0032091(b…
ENSG00000120885	15710	9435	1176.71	729.775	15710	9435	1176.71	729.775	10.2007	9.51151	13.9394	13.2038	-0.7356	0	0	no	down	https://www.ncbi.nlm.nih.gov/gquery/?term=ENSG00000120885	CLU		NOG15540(S:Function unknown )		NOG15540(clusterin)	K17252	CLU	map04610(Complement and coagulation cascades)		GO:0051087(molecular_function:chaperone binding); GO:0032436(biological_process:positive regulation of proteasomal ubiquitin-dependent protein catabolic process); GO:0005783(cellular_component:endoplasmic reticulum); GO:0019730(biological_process:antimicrobial humoral response); GO:0051131(biological_process:chaperone-mediated protein complex assembly); GO:1902230(biological_process:negative regu…
ENSG00000170430	534	219	14.185	5.992	534	219	14.185	5.992	3.83643	2.60692	9.06097	7.77545	-1.286	0	0	yes	down	https://www.ncbi.nlm.nih.gov/gquery/?term=ENSG00000170430	MGMT	COG0350(L:Replication, recombination and repair )		COG0350(Involved in the cellular defense against the biological effects of O6-methylguanine (O6-MeG) in DNA. Repairs alkylated guanine in DNA by stoichiometrically transferring the alkyl group at the O-6 position to a cysteine residue in the enzyme. This is a suicide reaction the enzyme is irreversibly inactivated (By similarity))		K00567	ogt, MGMT			GO:0003677(molecular_function:DNA binding); GO:0008168(molecular_function:methyltransferase activity); GO:0009008(molecular_function:DNA-methyltransferase activity); GO:0014070(biological_process:response to organic cyclic compound); GO:0006307(biological_process:DNA dealkylation involved in DNA repair); GO:0006306(biological_process:DNA methylation); GO:0071479(biological_process:cellular respon…
ENSG00000164463	280	745.98	1.782	8.365	280	745.98	1.782	8.365	0.912267	3.08151	8.1298	9.54319	1.414	0	0	yes	up	https://www.ncbi.nlm.nih.gov/gquery/?term=ENSG00000164463	CREBRF		NOG12296(K:Transcription )		NOG12296(creb3 regulatory factor)	K21554	CREBRF, LRF			GO:1902213(biological_process:positive regulation of prolactin signaling pathway); GO:0043565(molecular_function:sequence-specific DNA binding); GO:0006986(biological_process:response to unfolded protein); GO:0042711(biological_process:maternal behavior); GO:0030968(biological_process:endoplasmic reticulum unfolded protein response); GO:1900170(biological_process:negative regulation of glucocorti…
ENSG00000144802	948	4389	13.715	59.329	948	4389	13.715	59.329	3.78816	5.8931	9.8889	12.0997	2.211	0	0	yes	up	https://www.ncbi.nlm.nih.gov/gquery/?term=ENSG00000144802	NFKBIZ	COG0666(R:General function prediction only )		COG0666(Ankyrin Repeat)		K14242	NFKBIZ	map05202(Transcriptional misregulation in cancer)		GO:0016607(cellular_component:nuclear speck); GO:0006954(biological_process:inflammatory response); GO:0005634(cellular_component:nucleus); GO:0000932(cellular_component:cytoplasmic mRNA processing body); GO:0003712(molecular_function:transcription cofactor activity); GO:0006355(biological_process:regulation of transcription, DNA-templated); GO:0006357(biological_process:regulation of transcripti…
ENSG00000137876	1047	1713	23.834	39.951	1047	1713	23.834	39.951	4.58099	5.32377	10.0322	10.7424	0.7103	0	0	no	up	https://www.ncbi.nlm.nih.gov/gquery/?term=ENSG00000137876	RSL24D1	COG2075(J:Translation, ribosomal structure and biogenesis )		COG2075(Ribosomal protein)		K02896	RP-L24e, RPL24	map03010(Ribosome)		GO:1902626(biological_process:assembly of large subunit precursor of preribosome); GO:0005840(cellular_component:ribosome); GO:0005730(cellular_component:nucleolus); GO:0005634(cellular_component:nucleus); GO:0022625(cellular_component:cytosolic large ribosomal subunit); GO:0042254(biological_process:ribosome biogenesis); GO:0005622(cellular_component:intracellular); GO:0003735(molecular_function…
ENSG00000081181	11.08	177.93	0.64	4.903	11.08	177.93	0.64	4.903	-0.434403	2.32279	3.48285	7.47598	4.016	0	0	yes	up	https://www.ncbi.nlm.nih.gov/gquery/?term=ENSG00000081181	ARG2	COG0010(E:Amino acid transport and metabolism )		COG0010(agmatinase (EC 3.5.3.11))		K01476	E3.5.3.1, rocF, arg	map00220(Arginine biosynthesis); map00330(Arginine and proline metabolism); map05146(Amoebiasis)		GO:0016787(molecular_function:hydrolase activity); GO:0004053(molecular_function:arginase activity); GO:0016813(molecular_function:hydrolase activity, acting on carbon-nitrogen (but not peptide) bonds, in linear amidines); GO:0005739(cellular_component:mitochondrion); GO:0006941(biological_process:striated muscle contraction); GO:0006525(biological_process:arginine metabolic process); GO:0001657(…
ENSG00000172315	667.05	1049.43	8.411	13.288	667.05	1049.43	8.411	13.288	3.08933	3.74287	9.38187	10.0355	0.6533	0	0	no	up	https://www.ncbi.nlm.nih.gov/gquery/?term=ENSG00000172315	TP53RK	COG3642(T:Signal transduction mechanisms )		COG3642(Required for the formation of a threonylcarbamoyl group on adenosine at position 37 (t(6)A37) in tRNAs that read codons beginning with adenine (By similarity))		K08851	TP53RK, PRPK, BUD32			GO:0016787(molecular_function:hydrolase activity); GO:0006468(biological_process:protein phosphorylation); GO:0016020(cellular_component:membrane); GO:0008033(biological_process:tRNA processing); GO:0005829(cellular_component:cytosol); GO:0016773(molecular_function:phosphotransferase activity, alcohol group as acceptor); GO:0016310(biological_process:phosphorylation); GO:0000408(cellular_componen…
ENSG00000011523	785.83	407	6.052	3.187	785.83	407	6.052	3.187	2.62106	1.71677	9.61826	8.66924	-0.9495	0	0	no	down	https://www.ncbi.nlm.nih.gov/gquery/?term=ENSG00000011523	CEP68		NOG93341(S:Function unknown )		NOG93341(centrosomal protein 68kDa)	K16764	CEP68			GO:0005737(cellular_component:cytoplasm); GO:0005856(cellular_component:cytoskeleton); GO:0005813(cellular_component:centrosome); GO:0005829(cellular_component:cytosol); GO:0005815(cellular_component:microtubule organizing center); GO:0019901(molecular_function:protein kinase binding); GO:0007098(biological_process:centrosome cycle); GO:0019904(molecular_function:protein domain specific binding);…
ENSG00000137343	637	292	12.616	6.158	637	292	12.616	6.158	3.66857	2.6457	9.31538	8.19032	-1.125	0	0	yes	down	https://www.ncbi.nlm.nih.gov/gquery/?term=ENSG00000137343	ATAT1		NOG53433(O:Posttranslational modification, protein turnover, chaperones )		NOG53433(Specifically acetylates 'Lys-40' in alpha-tubulin on the lumenal side of microtubules. May affect microtubule stability and regulate microtubule dynamics)	K19573	ATAT1, MEC17			GO:0030424(cellular_component:axon); GO:0005905(cellular_component:clathrin-coated pit); GO:0005925(cellular_component:focal adhesion); GO:0005874(cellular_component:microtubule); GO:0030054(cellular_component:cell junction); GO:0005737(cellular_component:cytoplasm); GO:0050662(molecular_function:coenzyme binding); GO:0072686(cellular_component:mitotic spindle); GO:0071929(biological_process:alph…
ENSG00000079257	575	235	27.025	11.415	575	235	27.025	11.415	4.76155	3.52544	9.16767	7.87713	-1.291	0	0	yes	down	https://www.ncbi.nlm.nih.gov/gquery/?term=ENSG00000079257	LXN		NOG43921(R:General function prediction only )		NOG43921(retinoic acid receptor responder (tazarotene induced) 1)					GO:0005737(cellular_component:cytoplasm); GO:0050965(biological_process:detection of temperature stimulus involved in sensory perception of pain); GO:0010466(biological_process:negative regulation of peptidase activity); GO:0030414(molecular_function:peptidase inhibitor activity); GO:0005515(molecular_function:protein binding); GO:0006954(biological_process:inflammatory response); GO:0010951(biol…
ENSG00000197548	560.47	908.6	14.548	25.163	560.47	908.6	14.548	25.163	3.87263	4.65895	9.13075	9.82766	0.6989	0	0	no	up	https://www.ncbi.nlm.nih.gov/gquery/?term=ENSG00000197548	ATG7	COG0476(H:Coenzyme transport and metabolism )		COG0476(UBA THIF-type NAD FAD binding protein)		K08337	ATG7	map04136(Autophagy - other); map04216(Ferroptosis); map04140(Autophagy - animal)		GO:0019778(molecular_function:Atg12 activating enzyme activity); GO:0016236(biological_process:macroautophagy); GO:0030424(cellular_component:axon); GO:0061025(biological_process:membrane fusion); GO:0004839(molecular_function:ubiquitin activating enzyme activity); GO:0031667(biological_process:response to nutrient levels); GO:0005737(cellular_component:cytoplasm); GO:0016567(biological_process:p…
ENSG00000128606	1579	2417	39.641	65.409	1579	2417	39.641	65.409	5.31256	6.03362	10.6249	11.2391	0.6142	0	0	no	up	https://www.ncbi.nlm.nih.gov/gquery/?term=ENSG00000128606	LRRC17	COG4886(S:Function unknown )		COG4886(leucine Rich Repeat)						GO:0001503(biological_process:ossification); GO:0005576(cellular_component:extracellular region); GO:0045671(biological_process:negative regulation of osteoclast differentiation); GO:0005615(cellular_component:extracellular space); GO:0048539(biological_process:bone marrow development)
ENSG00000145506	834	186	23.407	4.942	834	186	23.407	4.942	4.55502	2.334	9.70408	7.53993	-2.165	0	0	yes	down	https://www.ncbi.nlm.nih.gov/gquery/?term=ENSG00000145506	NKD2		NOG27112(O:Posttranslational modification, protein turnover, chaperones )		NOG27112(naked cuticle homolog 2 (Drosophila))	K03213	NKD	map04310(Wnt signaling pathway)		GO:0090090(biological_process:negative regulation of canonical Wnt signaling pathway); GO:0016020(cellular_component:membrane); GO:0032436(biological_process:positive regulation of proteasomal ubiquitin-dependent protein catabolic process); GO:0072661(biological_process:protein targeting to plasma membrane); GO:0071944(cellular_component:cell periphery); GO:0090004(biological_process:positive reg…
ENSG00000221914	1027	1500	20.151	28.497	1027	1500	20.151	28.497	4.33992	4.83779	10.0044	10.5508	0.5465	0	0	no	up	https://www.ncbi.nlm.nih.gov/gquery/?term=ENSG00000221914	PPP2R2A	COG5170(T:Signal transduction mechanisms )		COG5170(Protein phosphatase 2, regulatory subunit B)		K04354	PPP2R2	map05142(Chagas disease (American trypanosomiasis)); map05160(Hepatitis C); map04390(Hippo signaling pathway); map04261(Adrenergic signaling in cardiomyocytes); map04151(PI3K-Akt signaling pathway); map03015(mRNA surveillance pathway); map04728(Dopaminergic synapse); map04530(Tight junction); map04071(Sphingolipid signaling pathway); map04152(AMPK signaling pathway)		GO:0032502(biological_process:developmental process); GO:0051721(molecular_function:protein phosphatase 2A binding); GO:0000184(biological_process:nuclear-transcribed mRNA catabolic process, nonsense-mediated decay); GO:0000159(cellular_component:protein phosphatase type 2A complex); GO:0070262(biological_process:peptidyl-serine dephosphorylation); GO:0019888(molecular_function:protein phosphatas…
ENSG00000101236	2783.08	3975.23	19.458	29.586	2783.08	3975.23	19.458	29.586	4.28969	4.89171	11.4425	11.9569	0.5143	0	0	no	up	https://www.ncbi.nlm.nih.gov/gquery/?term=ENSG00000101236	RNF24		NOG78990(O:Posttranslational modification, protein turnover, chaperones )		NOG78990(Ring finger protein)					GO:0005794(cellular_component:Golgi apparatus); GO:0043161(biological_process:proteasome-mediated ubiquitin-dependent protein catabolic process); GO:0016021(cellular_component:integral component of membrane); GO:0016020(cellular_component:membrane); GO:0000139(cellular_component:Golgi membrane); GO:0042787(biological_process:protein ubiquitination involved in ubiquitin-dependent protein catabolic…
ENSG00000279809	110.28	0	2.711	0	110.28	0	2.711	0	1.49108	-3.32193	6.78633	-3.32193	0	0	0	no	no change	https://www.ncbi.nlm.nih.gov/gquery/?term=ENSG00000279809	AC005538.2
ENSG00000168495	904	1253	17.163	23.771	904	1253	17.163	23.771	4.10961	4.57719	9.82034	10.2913	0.471	0	0	no	up	https://www.ncbi.nlm.nih.gov/gquery/?term=ENSG00000168495	POLR3D		NOG01431(K:Transcription )		NOG01431(polymerase (RNA) III (DNA directed) polypeptide D, 44kDa)	K03026	RPC4, POLR3D	map00240(Pyrimidine metabolism); map03020(RNA polymerase); map04623(Cytosolic DNA-sensing pathway); map00230(Purine metabolism); map05169(Epstein-Barr virus infection)		GO:0016607(cellular_component:nuclear speck); GO:0002376(biological_process:immune system process); GO:0045089(biological_process:positive regulation of innate immune response); GO:0045087(biological_process:innate immune response); GO:0005829(cellular_component:cytosol); GO:0005666(cellular_component:DNA-directed RNA polymerase III complex); GO:0000790(cellular_component:nuclear chromatin); GO:0…
ENSG00000136367	321	515.02	1.569	2.412	321	515.02	1.569	2.412	0.738984	1.32884	8.32688	9.00876	0.682	0	0	no	up	https://www.ncbi.nlm.nih.gov/gquery/?term=ENSG00000136367	ZFHX2		NOG103046(K:Transcription )		NOG103046(zinc finger homeobox 2)	K09379	ZFHX2			GO:0030534(biological_process:adult behavior); GO:0043565(molecular_function:sequence-specific DNA binding); GO:0005634(cellular_component:nucleus); GO:0006355(biological_process:regulation of transcription, DNA-templated); GO:0006351(biological_process:transcription, DNA-templated); GO:0003676(molecular_function:nucleic acid binding); GO:0003677(molecular_function:DNA binding); GO:0046872(molecu…
ENSG00000171617	1093.97	6739.19	10.065	75.872	1093.97	6739.19	10.065	75.872	3.34554	6.2474	10.0955	12.7184	2.623	0	0	yes	up	https://www.ncbi.nlm.nih.gov/gquery/?term=ENSG00000171617	ENC1		NOG00526(S:Function unknown )		NOG00526(kelch-like)	K10462	KLHL25_37, ENC1, ENC2			GO:0005737(cellular_component:cytoplasm); GO:0005856(cellular_component:cytoskeleton); GO:0031463(cellular_component:Cul3-RING ubiquitin ligase complex); GO:0007399(biological_process:nervous system development); GO:0005730(cellular_component:nucleolus); GO:0005634(cellular_component:nucleus); GO:0005654(cellular_component:nucleoplasm); GO:0010499(biological_process:proteasomal ubiquitin-independ…
ENSG00000144746	5154	3627	110.299	80.413	5154	3627	110.299	80.413	6.78658	6.33115	12.3315	11.8246	-0.5069	0	0	no	down	https://www.ncbi.nlm.nih.gov/gquery/?term=ENSG00000144746	ARL6IP5		NOG47570(U:Intracellular trafficking, secretion, and vesicular transport )		NOG47570(PRA1 domain family, member 2)	K20393	ARL6IP5, PRAF3			GO:0005737(cellular_component:cytoplasm); GO:0005856(cellular_component:cytoskeleton); GO:0032874(biological_process:positive regulation of stress-activated MAPK cascade); GO:0005783(cellular_component:endoplasmic reticulum); GO:0015813(biological_process:L-glutamate transport); GO:0016021(cellular_component:integral component of membrane); GO:0016020(cellular_component:membrane); GO:0010917(biol…
ENSG00000134313	3126	2197	18.486	13.043	3126	2197	18.486	13.043	4.21614	3.71622	11.6101	11.1014	-0.5088	0	0	no	down	https://www.ncbi.nlm.nih.gov/gquery/?term=ENSG00000134313	KIDINS220	COG0666(R:General function prediction only )		COG0666(Ankyrin Repeat)		K12460	KIDINS220, ARMS	map04722(Neurotrophin signaling pathway)		GO:0043234(cellular_component:protein complex); GO:0000186(biological_process:activation of MAPKK activity); GO:1990090(biological_process:cellular response to nerve growth factor stimulus); GO:0001701(biological_process:in utero embryonic development); GO:0007399(biological_process:nervous system development); GO:0019887(molecular_function:protein kinase regulator activity); GO:0016021(cellular_…
ENSG00000113441	977.11	1318.89	3.33	6.276	977.11	1318.89	3.33	6.276	1.77821	2.67265	9.93252	10.3652	0.433	0	0	no	up	https://www.ncbi.nlm.nih.gov/gquery/?term=ENSG00000113441	LNPEP	COG0308(E:Amino acid transport and metabolism )		COG0308(aminopeptidase)		K01257	LNPEP	map04614(Renin-angiotensin system)		GO:0004177(molecular_function:aminopeptidase activity); GO:0061024(biological_process:membrane organization); GO:0008217(biological_process:regulation of blood pressure); GO:0007165(biological_process:signal transduction); GO:0008233(molecular_function:peptidase activity); GO:0000209(biological_process:protein polyubiquitination); GO:0008237(molecular_function:metallopeptidase activity); GO:00422…
ENSG00000161202	4251	3064	48.116	38.167	4251	3064	48.116	38.167	5.59144	5.25803	12.0536	11.5812	-0.4724	0	0	no	down	https://www.ncbi.nlm.nih.gov/gquery/?term=ENSG00000161202	DVL3		NOG11669(T:Signal transduction mechanisms )		NOG11669(dishevelled, dsh homolog)	K02353	DVL	map05166(HTLV-I infection); map05217(Basal cell carcinoma); map04390(Hippo signaling pathway); map05200(Pathways in cancer); map04550(Signaling pathways regulating pluripotency of stem cells); map04310(Wnt signaling pathway); map04330(Notch signaling pathway); map05224(Breast cancer); map04150(mTOR signaling pathway); map04916(Melanogenesis)		GO:1903827(biological_process:regulation of cellular protein localization); GO:0043507(biological_process:positive regulation of JUN kinase activity); GO:0035556(biological_process:intracellular signal transduction); GO:0007275(biological_process:multicellular organism development); GO:0005737(cellular_component:cytoplasm); GO:0043547(biological_process:positive regulation of GTPase activity); GO…
ENSG00000181104	19889	12581	220.663	144.998	19889	12581	220.663	144.998	7.78635	7.18088	14.2797	13.619	-0.6607	0	0	no	down	https://www.ncbi.nlm.nih.gov/gquery/?term=ENSG00000181104	F2R		NOG25503(U:Intracellular trafficking, secretion, and vesicular transport )		NOG25503(coagulation factor II (thrombin) receptor)	K03914	F2R, PAR1	map04810(Regulation of actin cytoskeleton); map05200(Pathways in cancer); map04015(Rap1 signaling pathway); map04024(cAMP signaling pathway); map04080(Neuroactive ligand-receptor interaction); map04020(Calcium signaling pathway); map04072(Phospholipase D signaling pathway); map04144(Endocytosis); map04151(PI3K-Akt signaling pathway); map04611(Platelet activation); map04610(Complement and coagulat…		GO:0000186(biological_process:activation of MAPKK activity); GO:0045907(biological_process:positive regulation of vasoconstriction); GO:0007599(biological_process:hemostasis); GO:0005887(cellular_component:integral component of plasma membrane); GO:0006919(biological_process:activation of cysteine-type endopeptidase activity involved in apoptotic process); GO:0005794(cellular_component:Golgi appa…
ENSG00000144218	925	385	8.133	3.697	925	385	8.133	3.697	3.04142	1.92486	9.85347	8.58909	-1.265	0	0	yes	down	https://www.ncbi.nlm.nih.gov/gquery/?term=ENSG00000144218	AFF3					K15195	AFF3			GO:0034612(biological_process:response to tumor necrosis factor); GO:0016604(cellular_component:nuclear body); GO:0005829(cellular_component:cytosol); GO:0005654(cellular_component:nucleoplasm); GO:0006355(biological_process:regulation of transcription, DNA-templated); GO:0035116(biological_process:embryonic hindlimb morphogenesis); GO:0006351(biological_process:transcription, DNA-templated); GO:…
ENSG00000132646	1523	2323	55.982	88.209	1523	2323	55.982	88.209	5.80947	6.46449	10.5728	11.1818	0.6091	0	0	no	up	https://www.ncbi.nlm.nih.gov/gquery/?term=ENSG00000132646	PCNA	COG0592(L:Replication, recombination and repair )		COG0592(DNA polymerase III is a complex, multichain enzyme responsible for most of the replicative synthesis in bacteria. This DNA polymerase also exhibits 3' to 5' exonuclease activity. The beta chain is required for initiation of replication once it is clamped onto DNA, it slides freely (bidirectional and ATP- independent) along duplex DNA (By similarity))		K04802	PCNA	map04110(Cell cycle); map05166(HTLV-I infection); map05161(Hepatitis B); map03430(Mismatch repair); map03420(Nucleotide excision repair); map03410(Base excision repair); map03030(DNA replication); map04530(Tight junction)		GO:1902065(biological_process:response to L-glutamate); GO:0006297(biological_process:nucleotide-excision repair, DNA gap filling); GO:0006296(biological_process:nucleotide-excision repair, DNA incision, 5'-to lesion); GO:0034644(biological_process:cellular response to UV); GO:0000083(biological_process:regulation of transcription involved in G1/S transition of mitotic cell cycle); GO:0019899(mol…
ENSG00000125637	234.04	71.05	1.985	1.216	234.04	71.05	1.985	1.216	1.06005	0.396159	7.87123	6.15279	-1.721	0	0	yes	down	https://www.ncbi.nlm.nih.gov/gquery/?term=ENSG00000125637	PSD4	COG5307(R:General function prediction only )		COG5307(and SEC7 domain)		K12494	PSD	map04144(Endocytosis)		GO:0016020(cellular_component:membrane); GO:0043547(biological_process:positive regulation of GTPase activity); GO:0005543(molecular_function:phospholipid binding); GO:0005085(molecular_function:guanyl-nucleotide exchange factor activity); GO:0008289(molecular_function:lipid binding); GO:0005086(molecular_function:ARF guanyl-nucleotide exchange factor activity); GO:0005886(cellular_component:plas…
ENSG00000113140	49304	23742	1315.19	718.742	49304	23742	1315.19	718.742	10.3612	9.48953	15.5894	14.5352	-1.054	0	0	yes	down	https://www.ncbi.nlm.nih.gov/gquery/?term=ENSG00000113140	SPARC		NOG22676(O:Posttranslational modification, protein turnover, chaperones )		NOG22676(secreted protein, acidic, cysteine-rich (osteonectin))					GO:0022604(biological_process:regulation of cell morphogenesis); GO:0051384(biological_process:response to glucocorticoid); GO:0030324(biological_process:lung development); GO:0016363(cellular_component:nuclear matrix); GO:0033591(biological_process:response to L-ascorbic acid); GO:0060348(biological_process:bone development); GO:0001503(biological_process:ossification); GO:0007165(biological_pro…
ENSG00000148154	1035.8	1949.02	12.776	21.564	1035.8	1949.02	12.776	21.564	3.68661	4.43723	10.0167	10.9286	0.9117	0	0	no	up	https://www.ncbi.nlm.nih.gov/gquery/?term=ENSG00000148154	UGCG	COG1215(M:Cell wall/membrane/envelope biogenesis )		COG1215(Glycosyl transferase, family 2)		K00720	UGCG	map00600(Sphingolipid metabolism)		GO:0005794(cellular_component:Golgi apparatus); GO:0006679(biological_process:glucosylceramide biosynthetic process); GO:0006629(biological_process:lipid metabolic process); GO:0016021(cellular_component:integral component of membrane); GO:0016020(cellular_component:membrane); GO:0008120(molecular_function:ceramide glucosyltransferase activity); GO:0000139(cellular_component:Golgi membrane); GO:0…
ENSG00000178401	216	42.02	3.458	0.402	216	42.02	3.458	0.402	1.83107	-0.994241	7.75556	5.39643	-2.363	0	0	yes	down	https://www.ncbi.nlm.nih.gov/gquery/?term=ENSG00000178401	DNAJC22	COG0484(O:Posttranslational modification, protein turnover, chaperones )		COG0484(ATP binding to DnaK triggers the release of the substrate protein, thus completing the reaction cycle. Several rounds of ATP-dependent interactions between DnaJ, DnaK and GrpE are required for fully efficient folding. Also involved, together with DnaK and GrpE, in the DNA replication of plasmids through activation of initiation proteins (By similarity))		K19370	DNAJC22			GO:0016021(cellular_component:integral component of membrane); GO:0016020(cellular_component:membrane)
ENSG00000105520	2222	3247	40.089	55.181	2222	3247	40.089	55.181	5.32873	5.78871	11.1177	11.6649	0.5472	0	0	no	up	https://www.ncbi.nlm.nih.gov/gquery/?term=ENSG00000105520	PLPPR2	COG0671(I:Lipid transport and metabolism )		COG0671(PHOsphatase)		K19581	LPPR1_2_5			GO:0016787(molecular_function:hydrolase activity); GO:0006644(biological_process:phospholipid metabolic process); GO:0016021(cellular_component:integral component of membrane); GO:0016020(cellular_component:membrane); GO:0007165(biological_process:signal transduction); GO:0005887(cellular_component:integral component of plasma membrane); GO:0046839(biological_process:phospholipid dephosphorylatio…
ENSG00000164741	4933	5533	62.931	78.491	4933	5533	62.931	78.491	5.97799	6.29629	12.2683	12.4339	0.1656	0	0	no	up	https://www.ncbi.nlm.nih.gov/gquery/?term=ENSG00000164741	DLC1		NOG02618(U:Intracellular trafficking, secretion, and vesicular transport )		NOG02618(StAR-related lipid transfer (START) domain containing 13)	K20632	DLC			GO:0008285(biological_process:negative regulation of cell proliferation); GO:0048041(biological_process:focal adhesion assembly); GO:0030036(biological_process:actin cytoskeleton organization); GO:0035024(biological_process:negative regulation of Rho protein signal transduction); GO:0005901(cellular_component:caveola); GO:0030336(biological_process:negative regulation of cell migration); GO:00071…
ENSG00000229117	17266.4	11994.1	3722.42	2652.16	17266.4	11994.1	3722.42	2652.16	11.8621	11.373	14.0757	13.55	-0.5256	0	0	no	down	https://www.ncbi.nlm.nih.gov/gquery/?term=ENSG00000229117	RPL41					K02928	RP-L41e, RPL41	map03010(Ribosome)		GO:0000184(biological_process:nuclear-transcribed mRNA catabolic process, nonsense-mediated decay); GO:0005840(cellular_component:ribosome); GO:0022625(cellular_component:cytosolic large ribosomal subunit); GO:0005829(cellular_component:cytosol); GO:0019083(biological_process:viral transcription); GO:0006614(biological_process:SRP-dependent cotranslational protein targeting to membrane); GO:00305…
ENSG00000150093	65406	61474.8	916.795	898.543	65406	61474.8	916.795	898.543	9.84061	9.8116	15.9971	15.9077	-0.08942	0	0	no	down	https://www.ncbi.nlm.nih.gov/gquery/?term=ENSG00000150093	ITGB1		NOG01018(U:Intracellular trafficking, secretion, and vesicular transport )		NOG01018(integrin, beta)	K05719	ITGB1, CD29	map05140(Leishmaniasis); map05145(Toxoplasmosis); map04015(Rap1 signaling pathway); map04810(Regulation of actin cytoskeleton); map05131(Shigellosis); map05130(Pathogenic Escherichia coli infection); map05133(Pertussis); map04145(Phagosome); map05222(Small cell lung cancer); map04514(Cell adhesion molecules (CAMs)); map05205(Proteoglycans in cancer); map04510(Focal adhesion); map04512(ECM-recepto…		GO:0048675(biological_process:axon extension); GO:0034113(biological_process:heterotypic cell-cell adhesion); GO:0000082(biological_process:G1/S transition of mitotic cell cycle); GO:0007160(biological_process:cell-matrix adhesion); GO:0007161(biological_process:calcium-independent cell-matrix adhesion); GO:0090004(biological_process:positive regulation of establishment of protein localization to…
ENSG00000168610	8409	4408	86.519	48.797	8409	4408	86.519	48.797	6.43661	5.61167	13.0377	12.1059	-0.9318	0	0	no	down	https://www.ncbi.nlm.nih.gov/gquery/?term=ENSG00000168610	STAT3		NOG01910(K:Transcription )		NOG01910(Signal transducer and activator of transcription)	K04692	STAT3	map05162(Measles); map05145(Toxoplasmosis); map05160(Hepatitis C); map05161(Hepatitis B); map04659(Th17 cell differentiation); map05169(Epstein-Barr virus infection); map05212(Pancreatic cancer); map04920(Adipocytokine signaling pathway); map05221(Acute myeloid leukemia); map05223(Non-small cell lung cancer); map05206(MicroRNAs in cancer); map05205(Proteoglycans in cancer); map05203(Viral carcino…		GO:2000737(biological_process:negative regulation of stem cell differentiation); GO:0001077(molecular_function:transcriptional activator activity, RNA polymerase II core promoter proximal region sequence-specific binding); GO:0007165(biological_process:signal transduction); GO:0035278(biological_process:miRNA mediated inhibition of translation); GO:1902895(biological_process:positive regulation o…
ENSG00000168439	4255	4588	88.6	99.8	4255	4588	88.6	99.8	6.47086	6.64241	12.055	12.1637	0.1087	0	0	no	up	https://www.ncbi.nlm.nih.gov/gquery/?term=ENSG00000168439	STIP1		NOG09528(O:Posttranslational modification, protein turnover, chaperones )		NOG09528(heat shock protein)	K09553	STIP1	map05020(Prion diseases)		GO:0043234(cellular_component:protein complex); GO:0005737(cellular_component:cytoplasm); GO:0008022(molecular_function:protein C-terminus binding); GO:0005794(cellular_component:Golgi apparatus); GO:0043209(cellular_component:myelin sheath); GO:0005634(cellular_component:nucleus); GO:0051087(molecular_function:chaperone binding); GO:0030544(molecular_function:Hsp70 protein binding); GO:0006950(b…
ENSG00000149591	13564.3	2471.02	709.144	132.495	13564.3	2471.02	709.144	132.495	9.47014	7.05088	13.7275	11.2709	-2.457	0	0	yes	down	https://www.ncbi.nlm.nih.gov/gquery/?term=ENSG00000149591	TAGLN	COG5199(Z:Cytoskeleton )		COG5199(transgelin)		K20526	TAGLN			GO:0005737(cellular_component:cytoplasm); GO:0007517(biological_process:muscle organ development); GO:0051015(molecular_function:actin filament binding); GO:0003779(molecular_function:actin binding); GO:0005515(molecular_function:protein binding); GO:0030855(biological_process:epithelial cell differentiation)
ENSG00000149273	12886	8735	888.799	597.76	12886	8735	888.799	597.76	9.79588	9.22366	13.6535	13.0926	-0.5609	0	0	no	down	https://www.ncbi.nlm.nih.gov/gquery/?term=ENSG00000149273	RPS3	COG0092(J:Translation, ribosomal structure and biogenesis )		COG0092(Binds the lower part of the 30S subunit head. Binds mRNA in the 70S ribosome, positioning it for translation (By similarity))		K02985	RP-S3e, RPS3	map03010(Ribosome)		GO:2001235(biological_process:positive regulation of apoptotic signaling pathway); GO:0005783(cellular_component:endoplasmic reticulum); GO:0031116(biological_process:positive regulation of microtubule polymerization); GO:1905053(biological_process:positive regulation of base-excision repair); GO:0042769(biological_process:DNA damage response, detection of DNA damage); GO:0030529(cellular_compone…
ENSG00000110906	2025	2486	28.167	33.852	2025	2486	28.167	33.852	4.82105	5.08542	10.9838	11.2797	0.2959	0	0	no	up	https://www.ncbi.nlm.nih.gov/gquery/?term=ENSG00000110906	KCTD10		NOG04470(R:General function prediction only )		NOG04470(Potassium channel tetramerisation domain containing 10)	K15074	BACURD			GO:0043161(biological_process:proteasome-mediated ubiquitin-dependent protein catabolic process); GO:0005829(cellular_component:cytosol); GO:0051260(biological_process:protein homooligomerization); GO:0005112(molecular_function:Notch binding); GO:0005654(cellular_component:nucleoplasm); GO:0016567(biological_process:protein ubiquitination); GO:0006511(biological_process:ubiquitin-dependent protei…
ENSG00000128655	3	68	0.011	0.392	3	68	0.011	0.392	-3.17137	-1.02327	1.63227	6.08958	4.503	0	0	yes	up	https://www.ncbi.nlm.nih.gov/gquery/?term=ENSG00000128655	PDE11A		NOG05611(T:Signal transduction mechanisms )		NOG05611(Phosphodiesterase)	K13298	PDE11	map00230(Purine metabolism); map05032(Morphine addiction)		GO:0030553(molecular_function:cGMP binding); GO:0030552(molecular_function:cAMP binding); GO:0046872(molecular_function:metal ion binding); GO:0004118(molecular_function:cGMP-stimulated cyclic-nucleotide phosphodiesterase activity); GO:0043204(cellular_component:perikaryon); GO:0016787(molecular_function:hydrolase activity); GO:0004114(molecular_function:3',5'-cyclic-nucleotide phosphodiesterase …
ENSG00000184588	1491	526	26.95	6.659	1491	526	26.95	6.659	4.75756	2.75681	10.5422	9.03919	-1.503	0	0	yes	down	https://www.ncbi.nlm.nih.gov/gquery/?term=ENSG00000184588	PDE4B		NOG05611(T:Signal transduction mechanisms )		NOG05611(Phosphodiesterase)	K13293	PDE4	map04024(cAMP signaling pathway); map00230(Purine metabolism); map05032(Morphine addiction)		GO:1901898(biological_process:negative regulation of relaxation of cardiac muscle); GO:0008021(cellular_component:synaptic vesicle); GO:0071222(biological_process:cellular response to lipopolysaccharide); GO:0004114(molecular_function:3',5'-cyclic-nucleotide phosphodiesterase activity); GO:0004115(molecular_function:3',5'-cyclic-AMP phosphodiesterase activity); GO:0050900(biological_process:leuko…
ENSG00000104689	182	648.94	3.597	12.562	182	648.94	3.597	12.562	1.88636	3.66243	7.50859	9.34216	1.834	0	0	yes	up	https://www.ncbi.nlm.nih.gov/gquery/?term=ENSG00000104689	TNFRSF10A		NOG75328(S:Function unknown )		NOG75328(Tumor necrosis factor receptor superfamily member)	K04722	TNFRSF10, TRAILR, CD261_4	map04060(Cytokine-cytokine receptor interaction); map05164(Influenza A); map04210(Apoptosis); map05162(Measles); map04650(Natural killer cell mediated cytotoxicity)		GO:1902042(biological_process:negative regulation of extrinsic apoptotic signaling pathway via death domain receptors); GO:1902041(biological_process:regulation of extrinsic apoptotic signaling pathway via death domain receptors); GO:0005887(cellular_component:integral component of plasma membrane); GO:0071260(biological_process:cellular response to mechanical stimulus); GO:0033209(biological_pro…
ENSG00000100949	589	914	52.182	26.379	589	914	52.182	26.379	5.70824	4.72678	9.20237	9.83621	-0.6339	0	0	no	down	https://www.ncbi.nlm.nih.gov/gquery/?term=ENSG00000100949	RABGGTA	COG5536(O:Posttranslational modification, protein turnover, chaperones )		COG5536((alpha) subunit)		K14050	RABGGTA			GO:0018342(biological_process:protein prenylation); GO:0018344(biological_process:protein geranylgeranylation); GO:0004659(molecular_function:prenyltransferase activity); GO:0043687(biological_process:post-translational protein modification); GO:0005968(cellular_component:Rab-protein geranylgeranyltransferase complex); GO:0006461(biological_process:protein complex assembly); GO:0007601(biological…
ENSG00000136628	3131	4740	28.189	41.569	3131	4740	28.189	41.569	4.82217	5.3809	11.6125	12.2107	0.5983	0	0	no	up	https://www.ncbi.nlm.nih.gov/gquery/?term=ENSG00000136628	EPRS	COG0442(J:Translation, ribosomal structure and biogenesis ); COG0008(J:Translation, ribosomal structure and biogenesis )		COG0442(Catalyzes the attachment of proline to tRNA(Pro) in a two-step reaction proline is first activated by ATP to form Pro- AMP and then transferred to the acceptor end of tRNA(Pro). As ProRS can inadvertently accommodate and process non-cognate amino acids such as alanine and cysteine, to avoid such errors it has two additional distinct editing activities against alanine. One activity is desi…		K14163	EPRS	map00860(Porphyrin and chlorophyll metabolism); map00970(Aminoacyl-tRNA biosynthesis)		GO:0017101(cellular_component:aminoacyl-tRNA synthetase multienzyme complex); GO:0006433(biological_process:prolyl-tRNA aminoacylation); GO:0051020(molecular_function:GTPase binding); GO:0030529(cellular_component:intracellular ribonucleoprotein complex); GO:0005737(cellular_component:cytoplasm); GO:0004812(molecular_function:aminoacyl-tRNA ligase activity); GO:0004818(molecular_function:glutamat…
ENSG00000071553	4939	6152	109.744	141.056	4939	6152	109.744	141.056	6.77931	7.14115	12.27	12.5869	0.3168	0	0	no	up	https://www.ncbi.nlm.nih.gov/gquery/?term=ENSG00000071553	ATP6AP1		NOG09873(C:Energy production and conversion )		NOG09873(ATPase, H transporting, lysosomal accessory protein 1)	K03662	ATPeVS1, ATP6S1	map05152(Tuberculosis); map05161(Hepatitis B); map05323(Rheumatoid arthritis); map05120(Epithelial cell signaling in Helicobacter pylori infection); map04145(Phagosome); map00190(Oxidative phosphorylation); map04142(Lysosome); map05110(Vibrio cholerae infection)		GO:0045921(biological_process:positive regulation of exocytosis); GO:0005783(cellular_component:endoplasmic reticulum); GO:0033116(cellular_component:endoplasmic reticulum-Golgi intermediate compartment membrane); GO:0005789(cellular_component:endoplasmic reticulum membrane); GO:0051656(biological_process:establishment of organelle localization); GO:0010008(cellular_component:endosome membrane); …
ENSG00000114948	2298	1496	31.081	21.653	2298	1496	31.081	21.653	4.9626	4.44314	11.1662	10.547	-0.6193	0	0	no	down	https://www.ncbi.nlm.nih.gov/gquery/?term=ENSG00000114948	ADAM23		NOG10503(O:Posttranslational modification, protein turnover, chaperones )		NOG10503(ADAM metallopeptidase domain)	K06837	ADAM23			GO:0005178(molecular_function:integrin binding); GO:0004222(molecular_function:metalloendopeptidase activity); GO:0005515(molecular_function:protein binding); GO:0016021(cellular_component:integral component of membrane); GO:0016020(cellular_component:membrane); GO:0005576(cellular_component:extracellular region); GO:0005887(cellular_component:integral component of plasma membrane); GO:0005886(ce…
ENSG00000204397	1285.67	428.63	189.881	63.359	1285.67	428.63	189.881	63.359	7.56971	5.98775	10.3284	8.74393	-1.584	0	0	yes	down	https://www.ncbi.nlm.nih.gov/gquery/?term=ENSG00000204397	CARD16		NOG19858(O:Posttranslational modification, protein turnover, chaperones )		NOG19858(apoptosis-related cysteine peptidase)	K12806	CARD16_17_18	map04621(NOD-like receptor signaling pathway)		GO:0010951(biological_process:negative regulation of endopeptidase activity); GO:0004869(molecular_function:cysteine-type endopeptidase inhibitor activity); GO:0010466(biological_process:negative regulation of peptidase activity); GO:0042981(biological_process:regulation of apoptotic process); GO:0030414(molecular_function:peptidase inhibitor activity)
ENSG00000130816	2891	1782	33.611	18.014	2891	1782	33.611	18.014	5.07515	4.17903	11.4974	10.7994	-0.6981	0	0	no	down	https://www.ncbi.nlm.nih.gov/gquery/?term=ENSG00000130816	DNMT1	COG0270(L:Replication, recombination and repair )		COG0270(Cytosine-specific methyltransferase)		K00558	DNMT1, dcm	map00270(Cysteine and methionine metabolism); map05206(MicroRNAs in cancer)		GO:0032776(biological_process:DNA methylation on cytosine); GO:0010628(biological_process:positive regulation of gene expression); GO:0008270(molecular_function:zinc ion binding); GO:0003677(molecular_function:DNA binding); GO:0008168(molecular_function:methyltransferase activity); GO:0009008(molecular_function:DNA-methyltransferase activity); GO:0010216(biological_process:maintenance of DNA meth…
ENSG00000053254	2418.89	1138.78	18.593	10.679	2418.89	1138.78	18.593	10.679	4.22443	3.43015	11.2402	10.1534	-1.087	0	0	yes	down	https://www.ncbi.nlm.nih.gov/gquery/?term=ENSG00000053254	FOXN3	COG5025(K:Transcription )		COG5025(forkhead box)		K09407	FOXN			GO:0043565(molecular_function:sequence-specific DNA binding); GO:0008022(molecular_function:protein C-terminus binding); GO:0003700(molecular_function:transcription factor activity, sequence-specific DNA binding); GO:0005634(cellular_component:nucleus); GO:0030154(biological_process:cell differentiation); GO:0097094(biological_process:craniofacial suture morphogenesis); GO:0006355(biological_proc…
ENSG00000087074	1248	4087	23.524	78.706	1248	4087	23.524	78.706	4.56218	6.30023	10.2855	11.9969	1.711	0	0	yes	up	https://www.ncbi.nlm.nih.gov/gquery/?term=ENSG00000087074	PPP1R15A		NOG111812(T:Signal transduction mechanisms )		NOG111812(protein phosphatase 1, regulatory subunit)	K14019	PPP1R15A, GADD34	map04141(Protein processing in endoplasmic reticulum)		GO:0033138(biological_process:positive regulation of peptidyl-serine phosphorylation); GO:0005783(cellular_component:endoplasmic reticulum); GO:1902310(biological_process:positive regulation of peptidyl-serine dephosphorylation); GO:0032516(biological_process:positive regulation of phosphoprotein phosphatase activity); GO:0005789(cellular_component:endoplasmic reticulum membrane); GO:0060734(biol…
ENSG00000154096	19921.4	10358.5	907.52	468.325	19921.4	10358.5	907.52	468.325	9.82594	8.87167	14.282	13.3385	-0.9435	0	0	no	down	https://www.ncbi.nlm.nih.gov/gquery/?term=ENSG00000154096	THY1		NOG155076(D:Cell cycle control, cell division, chromosome partitioning )		NOG155076(Thy-1 cell surface antigen)	K06514	THY1, CD90	map04670(Leukocyte transendothelial migration)		GO:0009897(cellular_component:external side of plasma membrane); GO:0019899(molecular_function:enzyme binding); GO:0016337(biological_process:single organismal cell-cell adhesion); GO:0005783(cellular_component:endoplasmic reticulum); GO:0005178(molecular_function:integrin binding); GO:0034235(molecular_function:GPI anchor binding); GO:0030426(cellular_component:growth cone); GO:0032809(cellular_…
ENSG00000205220	851.58	463.67	38.83	21.731	851.58	463.67	38.83	21.731	5.28281	4.44831	9.73417	8.85727	-0.8767	0	0	no	down	https://www.ncbi.nlm.nih.gov/gquery/?term=ENSG00000205220	PSMB10	COG0638(O:Posttranslational modification, protein turnover, chaperones )		COG0638(The proteasome is a multicatalytic proteinase complex which is characterized by its ability to cleave peptides with Arg, Phe, Tyr, Leu, and Glu adjacent to the leaving group at neutral or slightly basic pH. The proteasome has an ATP-dependent proteolytic activity (By similarity))		K02733	PSMB10, MECL1	map03050(Proteasome)		GO:0004175(molecular_function:endopeptidase activity); GO:0090263(biological_process:positive regulation of canonical Wnt signaling pathway); GO:0000165(biological_process:MAPK cascade); GO:0038061(biological_process:NIK/NF-kappaB signaling); GO:0033209(biological_process:tumor necrosis factor-mediated signaling pathway); GO:0008233(molecular_function:peptidase activity); GO:0051436(biological_pr…
ENSG00000136997	621	1573	15.807	39.51	621	1573	15.807	39.51	3.99159	5.30779	9.27868	10.6194	1.341	0	0	yes	up	https://www.ncbi.nlm.nih.gov/gquery/?term=ENSG00000136997	MYC		NOG84312(B:Chromatin structure and dynamics )		NOG84312(Participates in the regulation of gene transcription. Binds DNA in a non-specific manner, yet also specifically recognizes the core sequence 5'-CAC GA TG-3'. Seems to activate the transcription of growth-related genes)	K04377	MYC	map04110(Cell cycle); map05166(HTLV-I infection); map05216(Thyroid cancer); map05210(Colorectal cancer); map04390(Hippo signaling pathway); map05161(Hepatitis B); map04350(TGF-beta signaling pathway); map04010(MAPK signaling pathway); map05169(Epstein-Barr virus infection); map04310(Wnt signaling pathway); map05213(Endometrial cancer); map05224(Breast cancer); map05221(Acute myeloid leukemia); ma…		GO:0033613(molecular_function:activating transcription factor binding); GO:0048147(biological_process:negative regulation of fibroblast proliferation); GO:0048146(biological_process:positive regulation of fibroblast proliferation); GO:0034644(biological_process:cellular response to UV); GO:0000082(biological_process:G1/S transition of mitotic cell cycle); GO:0010628(biological_process:positive re…
ENSG00000176531	353	705	8.88	12.464	353	705	8.88	12.464	3.16672	3.65122	8.46393	9.46168	0.998	0	0	no	up	https://www.ncbi.nlm.nih.gov/gquery/?term=ENSG00000176531	PHLDB3		NOG129300(U:Intracellular trafficking, secretion, and vesicular transport )		NOG129300(pleckstrin homology-like domain family B member 3)					GO:0019899(molecular_function:enzyme binding)
ENSG00000228707	64	418	0.427	2.589	64	418	0.427	2.589	-0.924125	1.42707	6.00225	8.7077	2.707	0	0	yes	up	https://www.ncbi.nlm.nih.gov/gquery/?term=ENSG00000228707	AL691426.1
ENSG00000110075	1599.58	1979.84	18.7	23.251	1599.58	1979.84	18.7	23.251	4.23266	4.54541	10.6436	10.9512	0.3074	0	0	no	up	https://www.ncbi.nlm.nih.gov/gquery/?term=ENSG00000110075	PPP6R3		NOG05763(T:Signal transduction mechanisms )		NOG05763(Protein phosphatase 6, regulatory subunit)	K15501	PPP6R3, SAPS3			GO:0005737(cellular_component:cytoplasm); GO:0048208(biological_process:COPII vesicle coating); GO:0043666(biological_process:regulation of phosphoprotein phosphatase activity); GO:0005829(cellular_component:cytosol); GO:0000139(cellular_component:Golgi membrane); GO:0005654(cellular_component:nucleoplasm); GO:0019903(molecular_function:protein phosphatase binding); GO:0006516(biological_process:…
ENSG00000096063	1100	2239	15.434	23.702	1100	2239	15.434	23.702	3.95736	4.57301	10.1034	11.1287	1.025	0	0	yes	up	https://www.ncbi.nlm.nih.gov/gquery/?term=ENSG00000096063	SRPK1		NOG05229(T:Signal transduction mechanisms )		NOG05229(SRSF protein kinase)	K15409	SRPK1	map05168(Herpes simplex infection)		GO:0005783(cellular_component:endoplasmic reticulum); GO:0050684(biological_process:regulation of mRNA processing); GO:0030154(biological_process:cell differentiation); GO:0004672(molecular_function:protein kinase activity); GO:0048024(biological_process:regulation of mRNA splicing, via spliceosome); GO:0035556(biological_process:intracellular signal transduction); GO:0000245(biological_process:s…
ENSG00000257242	2754.57	4193.7	46.718	74.078	2754.57	4193.7	46.718	74.078	5.54899	6.21292	11.4277	12.034	0.6063	0	0	no	up	https://www.ncbi.nlm.nih.gov/gquery/?term=ENSG00000257242	LINC01619
ENSG00000171951	18	1868	0.31	33.175	18	1868	0.31	33.175	-1.2863	5.05637	4.17792	10.8674	6.697	0	0	yes	up	https://www.ncbi.nlm.nih.gov/gquery/?term=ENSG00000171951	SCG2		NOG28840(U:Intracellular trafficking, secretion, and vesicular transport )		NOG28840(Secretogranin II)					GO:0042056(molecular_function:chemoattractant activity); GO:2001237(biological_process:negative regulation of extrinsic apoptotic signaling pathway); GO:0005788(cellular_component:endoplasmic reticulum lumen); GO:0005125(molecular_function:cytokine activity); GO:0048245(biological_process:eosinophil chemotaxis); GO:0035556(biological_process:intracellular signal transduction); GO:0001525(biologic…
ENSG00000115756	1525.33	2118.24	42.299	60.427	1525.33	2118.24	42.299	60.427	5.40596	5.91951	10.575	11.0487	0.4739	0	0	no	up	https://www.ncbi.nlm.nih.gov/gquery/?term=ENSG00000115756	HPCAL1	COG5126(D:Cell cycle control, cell division, chromosome partitioning); COG5126(T:Signal transduction mechanisms); COG5126(Z:Cytoskeleton)		COG5126(myosin light chain); COG5126(myosin light chain); COG5126(myosin light chain)						GO:0016020(cellular_component:membrane); GO:0046872(molecular_function:metal ion binding); GO:0005509(molecular_function:calcium ion binding); GO:0005515(molecular_function:protein binding); GO:0070062(cellular_component:extracellular exosome)
ENSG00000106004	1510.3	468.1	42.79	16.122	1510.3	468.1	42.79	16.122	5.42257	4.01988	10.5607	8.87098	-1.69	0	0	yes	down	https://www.ncbi.nlm.nih.gov/gquery/?term=ENSG00000106004	HOXA5		NOG20625(K:Transcription )		NOG20625(homeobox)	K09305	HOX_5			GO:0060574(biological_process:intestinal epithelial cell maturation); GO:0060435(biological_process:bronchiole development); GO:0003016(biological_process:respiratory system process); GO:0060638(biological_process:mesenchymal-epithelial cell signaling); GO:0060439(biological_process:trachea morphogenesis); GO:0033599(biological_process:regulation of mammary gland epithelial cell proliferation); G…
ENSG00000083312	5670	6116	62.269	78.059	5670	6116	62.269	78.059	5.96276	6.28834	12.4692	12.5784	0.1092	0	0	no	up	https://www.ncbi.nlm.nih.gov/gquery/?term=ENSG00000083312	TNPO1		NOG01789(U:Intracellular trafficking, secretion, and vesicular transport )		NOG01789(Transportin)	K18752	TNPO1, IPO2, KPNB2			GO:0005737(cellular_component:cytoplasm); GO:0008565(molecular_function:protein transporter activity); GO:0005829(cellular_component:cytosol); GO:0043488(biological_process:regulation of mRNA stability); GO:0006610(biological_process:ribosomal protein import into nucleus); GO:0070062(cellular_component:extracellular exosome); GO:0006886(biological_process:intracellular protein transport); GO:0006…
ENSG00000134853	23693	6344.84	165.374	49.581	23693	6344.84	165.374	49.581	7.37046	5.63462	14.5322	12.6314	-1.901	0	0	yes	down	https://www.ncbi.nlm.nih.gov/gquery/?term=ENSG00000134853	PDGFRA	COG0515(T:Signal transduction mechanisms )		COG0515(Serine Threonine protein kinase)		K04363	PDGFRA, CD140A	map05166(HTLV-I infection); map05206(MicroRNAs in cancer); map05231(Choline metabolism in cancer); map04510(Focal adhesion); map04810(Regulation of actin cytoskeleton); map05200(Pathways in cancer); map04015(Rap1 signaling pathway); map04014(Ras signaling pathway); map04540(Gap junction); map05218(Melanoma); map04010(MAPK signaling pathway); map05215(Prostate cancer); map05214(Glioma); map04020(C…		GO:2000249(biological_process:regulation of actin cytoskeleton reorganization); GO:0033327(biological_process:Leydig cell differentiation); GO:2000739(biological_process:regulation of mesenchymal stem cell differentiation); GO:0008585(biological_process:female gonad development); GO:0023019(biological_process:signal transduction involved in regulation of gene expression); GO:0060325(biological_pr…
ENSG00000152894	4410	2543	37.101	26.958	4410	2543	37.101	26.958	5.21727	4.75798	12.1066	11.3124	-0.7942	0	0	no	down	https://www.ncbi.nlm.nih.gov/gquery/?term=ENSG00000152894	PTPRK	COG5599(T:Signal transduction mechanisms )		COG5599(protein tyrosine phosphatase)		K06776	PTPRK			GO:0016791(molecular_function:phosphatase activity); GO:0005911(cellular_component:cell-cell junction); GO:0008285(biological_process:negative regulation of cell proliferation); GO:0016311(biological_process:dephosphorylation); GO:0006470(biological_process:protein dephosphorylation); GO:0034644(biological_process:cellular response to UV); GO:0030425(cellular_component:dendrite); GO:0030424(cellu…
ENSG00000270181	1306.63	1870.46	12.264	19.25	1306.63	1870.46	12.264	19.25	3.62807	4.27426	10.3517	10.8693	0.5168	0	0	no	up	https://www.ncbi.nlm.nih.gov/gquery/?term=ENSG00000270181	BIVM-ERCC5					K10846	ERCC5, XPG, RAD2	map03420(Nucleotide excision repair)		GO:0006295(biological_process:nucleotide-excision repair, DNA incision, 3'-to lesion); GO:0003824(molecular_function:catalytic activity); GO:0004518(molecular_function:nuclease activity); GO:0004519(molecular_function:endonuclease activity); GO:0005634(cellular_component:nucleus); GO:0006281(biological_process:DNA repair); GO:0004520(molecular_function:endodeoxyribonuclease activity); GO:0016788(…
ENSG00000241769	1708.17	2678.88	13.054	20.329	1708.17	2678.88	13.054	20.329	3.71743	4.35255	10.7383	11.3875	0.6494	0	0	no	up	https://www.ncbi.nlm.nih.gov/gquery/?term=ENSG00000241769	LINC00893
ENSG00000164715	426	709	1.9	3.266	426	709	1.9	3.266	1	1.75104	8.73505	9.46985	0.7349	0	0	no	up	https://www.ncbi.nlm.nih.gov/gquery/?term=ENSG00000164715	LMTK2		NOG03432(T:Signal transduction mechanisms )		NOG03432(Tyrosine kinase)	K08898	LMTK2			GO:0018107(biological_process:peptidyl-threonine phosphorylation); GO:0018105(biological_process:peptidyl-serine phosphorylation); GO:0016310(biological_process:phosphorylation); GO:0055037(cellular_component:recycling endosome); GO:0030426(cellular_component:growth cone); GO:0001881(biological_process:receptor recycling); GO:0046777(biological_process:protein autophosphorylation); GO:0033572(bio…
ENSG00000118960	1422	851	27.932	17.524	1422	851	27.932	17.524	4.809	4.13947	10.4738	9.73318	-0.7407	0	0	no	down	https://www.ncbi.nlm.nih.gov/gquery/?term=ENSG00000118960	HS1BP3		NOG78825(R:General function prediction only )		NOG78825(HCLS1 binding protein 3)					GO:0035091(molecular_function:phosphatidylinositol binding); GO:0042981(biological_process:regulation of apoptotic process); GO:0005783(cellular_component:endoplasmic reticulum); GO:0005739(cellular_component:mitochondrion)
ENSG00000077150	1176	2365	20.504	44.786	1176	2365	20.504	44.786	4.36485	5.48819	10.1998	11.2077	1.008	0	0	yes	up	https://www.ncbi.nlm.nih.gov/gquery/?term=ENSG00000077150	NFKB2	COG0666(R:General function prediction only )		COG0666(Ankyrin Repeat)		K04469	NFKB2	map05166(HTLV-I infection); map05203(Viral carcinogenesis); map05200(Pathways in cancer); map04010(MAPK signaling pathway); map05169(Epstein-Barr virus infection); map05134(Legionellosis); map04380(Osteoclast differentiation); map05224(Breast cancer); map04064(NF-kappa B signaling pathway)		GO:0038061(biological_process:NIK/NF-kappaB signaling); GO:0001077(molecular_function:transcriptional activator activity, RNA polymerase II core promoter proximal region sequence-specific binding); GO:0007165(biological_process:signal transduction); GO:0003677(molecular_function:DNA binding); GO:0032496(biological_process:response to lipopolysaccharide); GO:0002268(biological_process:follicular d…
ENSG00000159202	3329	3918	49.952	58.799	3329	3918	49.952	58.799	5.64536	5.88017	11.7009	11.9359	0.235	0	0	no	up	https://www.ncbi.nlm.nih.gov/gquery/?term=ENSG00000159202	UBE2Z	COG5078(O:Posttranslational modification, protein turnover, chaperones )		COG5078(ubiquitin-conjugating enzyme)		K10585	UBE2Z	map04120(Ubiquitin mediated proteolysis)		GO:0005737(cellular_component:cytoplasm); GO:0031625(molecular_function:ubiquitin protein ligase binding); GO:0005829(cellular_component:cytosol); GO:0006915(biological_process:apoptotic process); GO:0000166(molecular_function:nucleotide binding); GO:0005654(cellular_component:nucleoplasm); GO:0016567(biological_process:protein ubiquitination); GO:0016740(molecular_function:transferase activity);…
ENSG00000140988	43816.3	24335.2	2440.4	1398.81	43816.3	24335.2	2440.4	1398.81	11.253	10.4501	15.4192	14.5708	-0.8484	0	0	no	down	https://www.ncbi.nlm.nih.gov/gquery/?term=ENSG00000140988	RPS2	COG0098(J:Translation, ribosomal structure and biogenesis )		COG0098(Located at the back of the 30S subunit body where it stabilizes the conformation of the head with respect to the body (By similarity))		K02981	RP-S2e, RPS2	map03010(Ribosome)		GO:0006479(biological_process:protein methylation); GO:0000184(biological_process:nuclear-transcribed mRNA catabolic process, nonsense-mediated decay); GO:0015935(cellular_component:small ribosomal subunit); GO:0019083(biological_process:viral transcription); GO:0006614(biological_process:SRP-dependent cotranslational protein targeting to membrane); GO:0019899(molecular_function:enzyme binding); …
ENSG00000116774	2393	607	62.034	16.259	2393	607	62.034	16.259	5.95731	4.03201	11.2247	9.24579	-1.979	0	0	yes	down	https://www.ncbi.nlm.nih.gov/gquery/?term=ENSG00000116774	OLFML3		NOG18517(S:Function unknown )		NOG18517(olfactomedin-like)					GO:0005576(cellular_component:extracellular region); GO:0007275(biological_process:multicellular organism development); GO:1903561(cellular_component:extracellular vesicle)
ENSG00000090863	7967.78	8444	66.101	74.293	7967.78	8444	66.101	74.293	6.04878	6.21709	12.96	13.0437	0.08371	0	0	no	up	https://www.ncbi.nlm.nih.gov/gquery/?term=ENSG00000090863	GLG1		NOG00506(U:Intracellular trafficking, secretion, and vesicular transport )		NOG00506(Golgi glycoprotein 1)	K06816	GLG1, ESL1	map04514(Cell adhesion molecules (CAMs))		GO:0005794(cellular_component:Golgi apparatus); GO:0070062(cellular_component:extracellular exosome); GO:0016021(cellular_component:integral component of membrane); GO:0016020(cellular_component:membrane); GO:0060349(biological_process:bone morphogenesis); GO:0005578(cellular_component:proteinaceous extracellular matrix); GO:0032330(biological_process:regulation of chondrocyte differentiation); G…
ENSG00000211445	2534	1385	76.795	43.756	2534	1385	76.795	43.756	6.26482	5.4547	11.3073	10.4358	-0.8715	0	0	no	down	https://www.ncbi.nlm.nih.gov/gquery/?term=ENSG00000211445	GPX3	COG0386(O:Posttranslational modification, protein turnover, chaperones )		COG0386(glutathione peroxidase)		K00432	gpx	map00590(Arachidonic acid metabolism); map04918(Thyroid hormone synthesis); map00480(Glutathione metabolism)		GO:0008430(molecular_function:selenium binding); GO:0005615(cellular_component:extracellular space); GO:0051289(biological_process:protein homotetramerization); GO:0070062(cellular_component:extracellular exosome); GO:0008134(molecular_function:transcription factor binding); GO:0006982(biological_process:response to lipid hydroperoxide); GO:0004601(molecular_function:peroxidase activity); GO:0098…
ENSG00000171928	1058.29	1851.17	31.305	49.169	1058.29	1851.17	31.305	49.169	4.97292	5.62261	10.0477	10.8543	0.807	0	0	no	up	https://www.ncbi.nlm.nih.gov/gquery/?term=ENSG00000171928	TVP23B		NOG32255(U:Intracellular trafficking, secretion, and vesicular transport )		NOG32255(Family with sequence similarity 18, member)					GO:0009306(biological_process:protein secretion); GO:0016021(cellular_component:integral component of membrane); GO:0016020(cellular_component:membrane); GO:0016192(biological_process:vesicle-mediated transport); GO:0030173(cellular_component:integral component of Golgi membrane)
ENSG00000073712	3522.99	1523	44.7	19.78	3522.99	1523	44.7	19.78	5.48543	4.31325	11.7826	10.5728	-1.21	0	0	yes	down	https://www.ncbi.nlm.nih.gov/gquery/?term=ENSG00000073712	FERMT2		NOG06645(R:General function prediction only )		NOG06645(Fermitin family member 2)	K17083	FERMT2, KIND2			GO:0034446(biological_process:substrate adhesion-dependent cell spreading); GO:0007160(biological_process:cell-matrix adhesion); GO:0048041(biological_process:focal adhesion assembly); GO:0005925(cellular_component:focal adhesion); GO:0030054(cellular_component:cell junction); GO:0005737(cellular_component:cytoplasm); GO:0001725(cellular_component:stress fiber); GO:0005634(cellular_component:nucl…
ENSG00000142173	75717	35999	968.679	482.123	75717	35999	968.679	482.123	9.92002	8.91356	16.2083	15.1357	-1.073	0	0	yes	down	https://www.ncbi.nlm.nih.gov/gquery/?term=ENSG00000142173	COL6A2		NOG09016(O:Posttranslational modification, protein turnover, chaperones )		NOG09016(Collagen, type VI, alpha 2)	K06238	COL6A	map04512(ECM-receptor interaction); map04510(Focal adhesion); map04151(PI3K-Akt signaling pathway); map04974(Protein digestion and absorption)		GO:0043234(cellular_component:protein complex); GO:1903561(cellular_component:extracellular vesicle); GO:0042383(cellular_component:sarcolemma); GO:0005581(cellular_component:collagen trimer); GO:0070208(biological_process:protein heterotrimerization); GO:0070062(cellular_component:extracellular exosome); GO:0016020(cellular_component:membrane); GO:0030574(biological_process:collagen catabolic pr…
ENSG00000172986	828	287	10.791	3.726	828	287	10.791	3.726	3.44506	1.93584	9.69366	8.16541	-1.529	0	0	yes	down	https://www.ncbi.nlm.nih.gov/gquery/?term=ENSG00000172986	GXYLT2		NOG05873(O:Posttranslational modification, protein turnover, chaperones )		NOG05873(Glucoside xylosyltransferase)	K13676	GXYLT	map00514(Other types of O-glycan biosynthesis)		GO:0016266(biological_process:O-glycan processing); GO:0035252(molecular_function:UDP-xylosyltransferase activity); GO:0016021(cellular_component:integral component of membrane); GO:0016020(cellular_component:membrane); GO:0016740(molecular_function:transferase activity); GO:0016757(molecular_function:transferase activity, transferring glycosyl groups)
ENSG00000178075	37	164	0.982	3.011	37	164	0.982	3.011	0.1137	1.63738	5.21335	7.35843	2.148	0	0	yes	up	https://www.ncbi.nlm.nih.gov/gquery/?term=ENSG00000178075	GRAMD1C		NOG05984(S:Function unknown )		NOG05984(GRAM domain containing)					GO:0016021(cellular_component:integral component of membrane); GO:0016020(cellular_component:membrane); GO:0005515(molecular_function:protein binding)
ENSG00000050130	1352	2086.05	42.299	66.193	1352	2086.05	42.299	66.193	5.40596	6.05078	10.401	11.0266	0.6256	0	0	no	up	https://www.ncbi.nlm.nih.gov/gquery/?term=ENSG00000050130	JKAMP		NOG07741(S:Function unknown )		NOG07741(jnk1 mapk8-associated membrane protein)					GO:0031625(molecular_function:ubiquitin protein ligase binding); GO:0005783(cellular_component:endoplasmic reticulum); GO:0016021(cellular_component:integral component of membrane); GO:0016020(cellular_component:membrane); GO:0005789(cellular_component:endoplasmic reticulum membrane); GO:0006986(biological_process:response to unfolded protein); GO:0030433(biological_process:ER-associated ubiquiti…
ENSG00000131584	2990	1298	40.783	21.868	2990	1298	40.783	21.868	5.35343	4.45733	11.546	10.3422	-1.204	0	0	yes	down	https://www.ncbi.nlm.nih.gov/gquery/?term=ENSG00000131584	ACAP3	COG5347(U:Intracellular trafficking, secretion, and vesicular transport )		COG5347(ankyrin repeat and PH)		K12489	ACAP	map04144(Endocytosis)		GO:0046872(molecular_function:metal ion binding); GO:0005096(molecular_function:GTPase activator activity); GO:0043547(biological_process:positive regulation of GTPase activity)
ENSG00000066777	1235	1835	8.966	12.856	1235	1835	8.966	12.856	3.18047	3.69555	10.2704	10.8416	0.5713	0	0	no	up	https://www.ncbi.nlm.nih.gov/gquery/?term=ENSG00000066777	ARFGEF1	COG5307(R:General function prediction only )		COG5307(and SEC7 domain)		K18442	ARFGEF, BIG	map04144(Endocytosis)		GO:0006887(biological_process:exocytosis); GO:0030837(biological_process:negative regulation of actin filament polymerization); GO:0090303(biological_process:positive regulation of wound healing); GO:0005085(molecular_function:guanyl-nucleotide exchange factor activity); GO:0017022(molecular_function:myosin binding); GO:0005086(molecular_function:ARF guanyl-nucleotide exchange factor activity); G…
ENSG00000168397	1358.04	1661	46.205	59.564	1358.04	1661	46.205	59.564	5.5331	5.89879	10.4074	10.6979	0.2906	0	0	no	up	https://www.ncbi.nlm.nih.gov/gquery/?term=ENSG00000168397	ATG4B		NOG02021(O:Posttranslational modification, protein turnover, chaperones )		NOG02021(cysteine)	K08342	ATG4	map04136(Autophagy - other); map04140(Autophagy - animal)		GO:0005737(cellular_component:cytoplasm); GO:0016787(molecular_function:hydrolase activity); GO:0004175(molecular_function:endopeptidase activity); GO:0006612(biological_process:protein targeting to membrane); GO:0005829(cellular_component:cytosol); GO:0000422(biological_process:mitophagy); GO:0006914(biological_process:autophagy); GO:0006810(biological_process:transport); GO:0016236(biological_p…
ENSG00000157014	1105.99	1437.22	14.975	16.22	1105.99	1437.22	14.975	16.22	3.91409	4.02857	10.1113	10.4892	0.3777	0	0	no	up	https://www.ncbi.nlm.nih.gov/gquery/?term=ENSG00000157014	TATDN2	COG0084(L:Replication, recombination and repair )		COG0084(tatd family)		K03424	tatD			GO:0016787(molecular_function:hydrolase activity); GO:0036498(biological_process:IRE1-mediated unfolded protein response); GO:0004518(molecular_function:nuclease activity); GO:0005634(cellular_component:nucleus); GO:0016788(molecular_function:hydrolase activity, acting on ester bonds); GO:0006308(biological_process:DNA catabolic process); GO:0005654(cellular_component:nucleoplasm); GO:0090305(bio…
ENSG00000105088	375	123	9.585	3.511	375	123	9.585	3.511	3.27575	1.8524	8.55113	6.94369	-1.608	0	0	yes	down	https://www.ncbi.nlm.nih.gov/gquery/?term=ENSG00000105088	OLFM2		NOG20125(S:Function unknown )		NOG20125(olfactomedin 2)					GO:0097060(cellular_component:synaptic membrane); GO:0007626(biological_process:locomotory behavior); GO:0032281(cellular_component:AMPA glutamate receptor complex); GO:0051152(biological_process:positive regulation of smooth muscle cell differentiation); GO:0009306(biological_process:protein secretion); GO:0005634(cellular_component:nucleus); GO:0016020(cellular_component:membrane); GO:0007601(b…
ENSG00000158747	4222	1896.43	92.731	45.512	4222	1896.43	92.731	45.512	6.53653	5.51134	12.0437	10.8891	-1.155	0	0	yes	down	https://www.ncbi.nlm.nih.gov/gquery/?term=ENSG00000158747	NBL1		NOG59490(O:Posttranslational modification, protein turnover, chaperones )		NOG59490(neuroblastoma, suppression of tumorigenicity 1)	K19558	NBL1	map04350(TGF-beta signaling pathway)		GO:0038098(biological_process:sequestering of BMP from receptor via BMP binding); GO:0090027(biological_process:negative regulation of monocyte chemotaxis); GO:0005615(cellular_component:extracellular space); GO:0007399(biological_process:nervous system development); GO:0048812(biological_process:neuron projection morphogenesis); GO:0036122(molecular_function:BMP binding); GO:0045666(biological_p…
ENSG00000198160	719	974	8.058	13.043	719	974	8.058	13.043	3.02822	3.71622	9.49005	9.92793	0.4379	0	0	no	up	https://www.ncbi.nlm.nih.gov/gquery/?term=ENSG00000198160	MIER1		NOG12222(R:General function prediction only )		NOG12222(Mesoderm induction early response 1 homolog (Xenopus laevis))					GO:0005737(cellular_component:cytoplasm); GO:0031937(biological_process:positive regulation of chromatin silencing); GO:0005515(molecular_function:protein binding); GO:0017053(cellular_component:transcriptional repressor complex); GO:0005634(cellular_component:nucleus); GO:0005654(cellular_component:nucleoplasm); GO:0006355(biological_process:regulation of transcription, DNA-templated); GO:000635…
ENSG00000002745	523	1640	10.012	30.066	523	1640	10.012	30.066	3.338	4.91485	9.03094	10.6796	1.649	0	0	yes	up	https://www.ncbi.nlm.nih.gov/gquery/?term=ENSG00000002745	WNT16		NOG04476(O:Posttranslational modification, protein turnover, chaperones )		NOG04476(Ligand for members of the frizzled family of seven transmembrane receptors (By similarity))	K01558	WNT16	map05166(HTLV-I infection); map05205(Proteoglycans in cancer); map05217(Basal cell carcinoma); map05202(Transcriptional misregulation in cancer); map04390(Hippo signaling pathway); map05200(Pathways in cancer); map04550(Signaling pathways regulating pluripotency of stem cells); map04310(Wnt signaling pathway); map05224(Breast cancer); map04150(mTOR signaling pathway); map04916(Melanogenesis)		GO:0005737(cellular_component:cytoplasm); GO:0043616(biological_process:keratinocyte proliferation); GO:0045165(biological_process:cell fate commitment); GO:0005615(cellular_component:extracellular space); GO:0030182(biological_process:neuron differentiation); GO:0060548(biological_process:negative regulation of cell death); GO:0090399(biological_process:replicative senescence); GO:0016055(biolog…
ENSG00000163597	1266.33	1930.68	24.976	43.531	1266.33	1930.68	24.976	43.531	4.64824	5.44728	10.3066	10.915	0.6091	0	0	no	up	https://www.ncbi.nlm.nih.gov/gquery/?term=ENSG00000163597	SNHG16
ENSG00000182168	214	39	1.388	0.343	214	39	1.388	0.343	0.573375	-1.17462	7.74214	5.2891	-2.456	0	0	yes	down	https://www.ncbi.nlm.nih.gov/gquery/?term=ENSG00000182168	UNC5C		NOG06075(U:Intracellular trafficking, secretion, and vesicular transport )		NOG06075(unc-5 homolog C (C. elegans))	K07521	UNC5	map04360(Axon guidance)		GO:0030334(biological_process:regulation of cell migration); GO:0007420(biological_process:brain development); GO:0016021(cellular_component:integral component of membrane); GO:0016020(cellular_component:membrane); GO:0038007(biological_process:netrin-activated signaling pathway); GO:0033564(biological_process:anterior/posterior axon guidance); GO:0043065(biological_process:positive regulation of…
ENSG00000123342	714.53	374.41	13.619	7.571	714.53	374.41	13.619	7.571	3.7781	2.93941	9.48105	8.54886	-0.9349	0	0	no	down	https://www.ncbi.nlm.nih.gov/gquery/?term=ENSG00000123342	MMP19		NOG02855(O:Posttranslational modification, protein turnover, chaperones )		NOG02855(matrix metallopeptidase)	K07998	MMP19, MMP18			GO:0004252(molecular_function:serine-type endopeptidase activity); GO:0030154(biological_process:cell differentiation); GO:0031012(cellular_component:extracellular matrix); GO:0008270(molecular_function:zinc ion binding); GO:0008233(molecular_function:peptidase activity); GO:0001525(biological_process:angiogenesis); GO:0007275(biological_process:multicellular organism development); GO:0008237(mol…
ENSG00000090889	171	20	1.633	0.196	171	20	1.633	0.196	0.793272	-1.75633	7.4187	4.32912	-3.096	0	0	yes	down	https://www.ncbi.nlm.nih.gov/gquery/?term=ENSG00000090889	KIF4A	COG5059(Z:Cytoskeleton )		COG5059(Kinesin family member)		K10395	KIF4_21_27			GO:1904115(cellular_component:axon cytoplasm); GO:0030496(cellular_component:midbody); GO:0003677(molecular_function:DNA binding); GO:0005871(cellular_component:kinesin complex); GO:0008089(biological_process:anterograde axonal transport); GO:0005874(cellular_component:microtubule); GO:0005876(cellular_component:spindle microtubule); GO:0005737(cellular_component:cytoplasm); GO:0005819(cellular_c…
ENSG00000197702	8670	3763	69.537	31.096	8670	3763	69.537	31.096	6.12178	4.96329	13.0818	11.8777	-1.204	0	0	yes	down	https://www.ncbi.nlm.nih.gov/gquery/?term=ENSG00000197702	PARVA		NOG04308(Z:Cytoskeleton )		NOG04308(parvin, beta)	K06275	PARV	map04510(Focal adhesion)		GO:0005737(cellular_component:cytoplasm); GO:0005829(cellular_component:cytosol); GO:0034113(biological_process:heterotypic cell-cell adhesion); GO:0015629(cellular_component:actin cytoskeleton); GO:0034446(biological_process:substrate adhesion-dependent cell spreading); GO:0030027(cellular_component:lamellipodium); GO:0005634(cellular_component:nucleus); GO:0003779(molecular_function:actin bindi…
ENSG00000117724	433	85	4.088	0.422	433	85	4.088	0.422	2.06626	-0.937878	8.75856	6.41109	-2.349	0	0	yes	down	https://www.ncbi.nlm.nih.gov/gquery/?term=ENSG00000117724	CENPF		NOG06899(S:Function unknown )		NOG06899(centromere protein F, 350 400kDa (mitosin))	K11499	CENPF			GO:0008022(molecular_function:protein C-terminus binding); GO:0000940(cellular_component:condensed chromosome outer kinetochore); GO:0051382(biological_process:kinetochore assembly); GO:0042493(biological_process:response to drug); GO:0030154(biological_process:cell differentiation); GO:0000785(cellular_component:chromatin); GO:0000775(cellular_component:chromosome, centromeric region); GO:000727…
ENSG00000159140	6394.45	7092.38	61.778	69.037	6394.45	7092.38	61.778	69.037	5.95135	6.11139	12.6426	12.7921	0.1495	0	0	no	up	https://www.ncbi.nlm.nih.gov/gquery/?term=ENSG00000159140	SON		NOG20966(L:Replication, recombination and repair )		NOG20966(SON DNA binding protein)					GO:0016607(cellular_component:nuclear speck); GO:0005515(molecular_function:protein binding); GO:0051726(biological_process:regulation of cell cycle); GO:0050733(molecular_function:RS domain binding); GO:0043484(biological_process:regulation of RNA splicing); GO:0000281(biological_process:mitotic cytokinesis); GO:0043066(biological_process:negative regulation of apoptotic process); GO:0000226(bio…
ENSG00000206530	78.15	232.12	0.865	2.285	78.15	232.12	0.865	2.285	-0.0513992	1.25399	6.29002	7.85935	1.573	0	0	yes	up	https://www.ncbi.nlm.nih.gov/gquery/?term=ENSG00000206530	CFAP44		NOG06505(S:Function unknown )		NOG06505(WD repeat domain 52)					GO:0042995(cellular_component:cell projection); GO:0060285(biological_process:cilium-dependent cell motility)
ENSG00000168014	597.86	897.6	7.151	10.483	597.86	897.6	7.151	10.483	2.85818	3.40368	9.22391	9.81009	0.5866	0	0	no	up	https://www.ncbi.nlm.nih.gov/gquery/?term=ENSG00000168014	C2CD3		NOG00053(R:General function prediction only )		NOG00053(C2 calcium-dependent domain containing 3)	K16751	C2CD3			GO:0008589(biological_process:regulation of smoothened signaling pathway); GO:0030326(biological_process:embryonic limb morphogenesis); GO:0030030(biological_process:cell projection organization); GO:0061511(biological_process:centriole elongation); GO:0097711(biological_process:ciliary basal body docking); GO:0005737(cellular_component:cytoplasm); GO:0036064(cellular_component:ciliary basal body…
ENSG00000215154	152.83	312.1	2.402	5.07	152.83	312.1	2.402	5.07	1.32308	2.37016	7.25673	8.28633	1.028	0	0	yes	up	https://www.ncbi.nlm.nih.gov/gquery/?term=ENSG00000215154	AC141586.1
ENSG00000106565	2633	497	120.535	23.751	2633	497	120.535	23.751	6.9145	4.57598	11.3625	8.95739	-2.405	0	0	yes	down	https://www.ncbi.nlm.nih.gov/gquery/?term=ENSG00000106565	TMEM176B		NOG174678(S:Function unknown )		NOG174678(CD20-like family)					GO:0009887(biological_process:animal organ morphogenesis); GO:0016020(cellular_component:membrane); GO:2001199(biological_process:negative regulation of dendritic cell differentiation); GO:0016021(cellular_component:integral component of membrane); GO:0030154(biological_process:cell differentiation); GO:0031965(cellular_component:nuclear membrane); GO:0005634(cellular_component:nucleus)
ENSG00000198355	646	1152	12.552	23.447	646	1152	12.552	23.447	3.66129	4.55747	9.33561	10.1701	0.8345	0	0	no	up	https://www.ncbi.nlm.nih.gov/gquery/?term=ENSG00000198355	PIM3	COG0515(T:Signal transduction mechanisms )		COG0515(Serine Threonine protein kinase)		K08807	PIM3			GO:0005737(cellular_component:cytoplasm); GO:0006468(biological_process:protein phosphorylation); GO:0006915(biological_process:apoptotic process); GO:0016310(biological_process:phosphorylation); GO:0005829(cellular_component:cytosol); GO:0016301(molecular_function:kinase activity); GO:0007346(biological_process:regulation of mitotic cell cycle); GO:0000166(molecular_function:nucleotide binding);…
ENSG00000067057	4315	2260	73.999	40.089	4315	2260	73.999	40.089	6.21138	5.32873	12.0752	11.1422	-0.933	0	0	no	down	https://www.ncbi.nlm.nih.gov/gquery/?term=ENSG00000067057	PFKP	COG0205(G:Carbohydrate transport and metabolism )		COG0205(phosphohexokinase)		K00850	pfkA, PFK	map00010(Glycolysis / Gluconeogenesis); map00051(Fructose and mannose metabolism); map00052(Galactose metabolism); map04919(Thyroid hormone signaling pathway); map03018(RNA degradation); map05230(Central carbon metabolism in cancer); map00030(Pentose phosphate pathway); map04152(AMPK signaling pathway)		GO:0005737(cellular_component:cytoplasm); GO:0032403(molecular_function:protein complex binding); GO:0016020(cellular_component:membrane); GO:0070062(cellular_component:extracellular exosome); GO:0016310(biological_process:phosphorylation); GO:0005829(cellular_component:cytosol); GO:0016301(molecular_function:kinase activity); GO:0005634(cellular_component:nucleus); GO:0045296(molecular_function:…
ENSG00000204389	3311.75	5246.09	58.234	95.289	3311.75	5246.09	58.234	95.289	5.86627	6.57575	11.6934	12.3571	0.6635	0	0	no	up	https://www.ncbi.nlm.nih.gov/gquery/?term=ENSG00000204389	HSPA1A	COG0443(O:Posttranslational modification, protein turnover, chaperones )		COG0443(heat shock protein 70)		K03283	HSPA1_8	map05164(Influenza A); map04144(Endocytosis); map05162(Measles); map05145(Toxoplasmosis); map04010(MAPK signaling pathway); map05169(Epstein-Barr virus infection); map05134(Legionellosis); map04612(Antigen processing and presentation); map04213(Longevity regulating pathway - multiple species); map03040(Spliceosome); map04915(Estrogen signaling pathway); map04141(Protein processing in endoplasmic …		GO:0046718(biological_process:viral entry into host cell); GO:0031249(molecular_function:denatured protein binding); GO:1901673(biological_process:regulation of mitotic spindle assembly); GO:0032436(biological_process:positive regulation of proteasomal ubiquitin-dependent protein catabolic process); GO:0005783(cellular_component:endoplasmic reticulum); GO:0030308(biological_process:negative regul…
ENSG00000105726	2346	3120	31.145	40.295	2346	3120	31.145	40.295	4.96555	5.3361	11.196	11.6074	0.4113	0	0	no	up	https://www.ncbi.nlm.nih.gov/gquery/?term=ENSG00000105726	ATP13A1	COG0474(P:Inorganic ion transport and metabolism )		COG0474(P-type atpase)		K14950	ATP13A1			GO:0005783(cellular_component:endoplasmic reticulum); GO:0005789(cellular_component:endoplasmic reticulum membrane); GO:0003674(molecular_function:molecular_function); GO:0016887(molecular_function:ATPase activity); GO:0016021(cellular_component:integral component of membrane); GO:0016020(cellular_component:membrane); GO:0000166(molecular_function:nucleotide binding); GO:0006874(biological_proces…
ENSG00000196576	22459	21721	166.175	170.71	22459	21721	166.175	170.71	7.37743	7.41625	14.455	14.4068	0.0482	0	0	no	up	https://www.ncbi.nlm.nih.gov/gquery/?term=ENSG00000196576	PLXNB2		NOG26954(U:Intracellular trafficking, secretion, and vesicular transport )		NOG26954(Plexin B2)	K06821	PLXNB	map04360(Axon guidance)		GO:0007162(biological_process:negative regulation of cell adhesion); GO:0007165(biological_process:signal transduction); GO:0043087(biological_process:regulation of GTPase activity); GO:0007275(biological_process:multicellular organism development); GO:0070062(cellular_component:extracellular exosome); GO:0016021(cellular_component:integral component of membrane); GO:0016020(cellular_component:me…
ENSG00000075292	1629	2280	20.973	22.721	1629	2280	20.973	22.721	4.39732	4.51229	10.6699	11.1549	0.485	0	0	no	up	https://www.ncbi.nlm.nih.gov/gquery/?term=ENSG00000075292	ZNF638		NOG32414(R:General function prediction only )		NOG32414(Zinc finger protein 638)					GO:0016607(cellular_component:nuclear speck); GO:0005737(cellular_component:cytoplasm); GO:0043231(cellular_component:intracellular membrane-bounded organelle); GO:0005634(cellular_component:nucleus); GO:0005654(cellular_component:nucleoplasm); GO:0006355(biological_process:regulation of transcription, DNA-templated); GO:0006351(biological_process:transcription, DNA-templated); GO:0003676(molecul…
ENSG00000186468	9666	6001.95	1598.52	1006.62	9666	6001.95	1598.52	1006.62	10.6426	9.97545	13.2387	12.5512	-0.6875	0	0	no	down	https://www.ncbi.nlm.nih.gov/gquery/?term=ENSG00000186468	RPS23	COG0048(J:Translation, ribosomal structure and biogenesis )		COG0048(Interacts with and stabilizes bases of the 16S rRNA that are involved in tRNA selection in the A site and with the mRNA backbone. Located at the interface of the 30S and 50S subunits, it traverses the body of the 30S subunit contacting proteins on the other side and probably holding the rRNA structure together. The combined cluster of proteins S8, S12 and S17 appears to hold together the …		K02973	RP-S23e, RPS23	map03010(Ribosome)		GO:0005654(cellular_component:nucleoplasm); GO:0000184(biological_process:nuclear-transcribed mRNA catabolic process, nonsense-mediated decay); GO:0005840(cellular_component:ribosome); GO:0006413(biological_process:translational initiation); GO:0005829(cellular_component:cytosol); GO:0016020(cellular_component:membrane); GO:0006614(biological_process:SRP-dependent cotranslational protein targetin…
ENSG00000116761	28	134	0.79	3.491	28	134	0.79	3.491	-0.168123	1.84439	4.8125	7.06717	2.259	0	0	yes	up	https://www.ncbi.nlm.nih.gov/gquery/?term=ENSG00000116761	CTH	COG0626(E:Amino acid transport and metabolism )		COG0626(cystathionine)		K01758	CTH	map00270(Cysteine and methionine metabolism); map00260(Glycine, serine and threonine metabolism); map00450(Selenocompound metabolism)		GO:2001234(biological_process:negative regulation of apoptotic signaling pathway); GO:0051289(biological_process:protein homotetramerization); GO:0071266(biological_process:'de novo' L-methionine biosynthetic process); GO:0030170(molecular_function:pyridoxal phosphate binding); GO:1904831(biological_process:positive regulation of aortic smooth muscle cell differentiation); GO:0005737(cellular_com…
ENSG00000121413	1029	1498.8	21.496	31.312	1029	1498.8	21.496	31.312	4.43269	4.97324	10.0072	10.5497	0.5428	0	0	no	up	https://www.ncbi.nlm.nih.gov/gquery/?term=ENSG00000121413	ZSCAN18	COG5048(R:General function prediction only )		COG5048(Zinc finger protein)		K09230	SCAN			GO:0003700(molecular_function:transcription factor activity, sequence-specific DNA binding); GO:0005634(cellular_component:nucleus); GO:0006355(biological_process:regulation of transcription, DNA-templated); GO:0006357(biological_process:regulation of transcription from RNA polymerase II promoter); GO:0006351(biological_process:transcription, DNA-templated); GO:0003676(molecular_function:nucleic …
ENSG00000167617	493	217	33.419	15.21	493	217	33.419	15.21	5.06691	3.9364	8.94574	7.76222	-1.184	0	0	yes	down	https://www.ncbi.nlm.nih.gov/gquery/?term=ENSG00000167617	CDC42EP5		NOG176645(R:General function prediction only )		NOG176645(CDC42 effector protein (Rho GTPase binding))					GO:0005737(cellular_component:cytoplasm); GO:0005856(cellular_component:cytoskeleton); GO:0007254(biological_process:JNK cascade); GO:0043547(biological_process:positive regulation of GTPase activity); GO:0030838(biological_process:positive regulation of actin filament polymerization); GO:0005829(cellular_component:cytosol); GO:0016020(cellular_component:membrane); GO:0005096(molecular_function:G…
ENSG00000167157	1529	287	58.064	11.258	1529	287	58.064	11.258	5.86205	3.50564	10.5785	8.16541	-2.413	0	0	yes	down	https://www.ncbi.nlm.nih.gov/gquery/?term=ENSG00000167157	PRRX2		NOG13654(K:Transcription )		NOG13654(Lim homeobox)	K09329	PRRX, PMX			GO:0043565(molecular_function:sequence-specific DNA binding); GO:0003700(molecular_function:transcription factor activity, sequence-specific DNA binding); GO:0005634(cellular_component:nucleus); GO:0006355(biological_process:regulation of transcription, DNA-templated); GO:0003677(molecular_function:DNA binding); GO:0007275(biological_process:multicellular organism development)
ENSG00000119508	86	371	0.801	3.599	86	371	0.801	3.599	-0.150401	1.88714	6.42794	8.53566	2.109	0	0	yes	up	https://www.ncbi.nlm.nih.gov/gquery/?term=ENSG00000119508	NR4A3		NOG15289(K:Transcription )		NOG15289(Nuclear receptor subfamily 4, group A, member)	K08559	NR4A3, NOR1	map05202(Transcriptional misregulation in cancer)		GO:0030534(biological_process:adult behavior); GO:0007369(biological_process:gastrulation); GO:0060005(biological_process:vestibular reflex); GO:0048752(biological_process:semicircular canal morphogenesis); GO:0071870(biological_process:cellular response to catecholamine stimulus); GO:2000505(biological_process:regulation of energy homeostasis); GO:0046321(biological_process:positive regulation o…
ENSG00000180198	1262.59	718.07	25.04	16.828	1262.59	718.07	25.04	16.828	4.65191	4.08134	10.3023	9.48818	-0.8148	0	0	no	down	https://www.ncbi.nlm.nih.gov/gquery/?term=ENSG00000180198	RCC1	COG5184(D:Cell cycle control, cell division, chromosome partitioning); COG5184(Z:Cytoskeleton)		COG5184(regulator of chromosome condensation); COG5184(regulator of chromosome condensation)		K11493	RCC1			GO:0042393(molecular_function:histone binding); GO:0005085(molecular_function:guanyl-nucleotide exchange factor activity); GO:0005087(molecular_function:Ran guanyl-nucleotide exchange factor activity); GO:0031491(molecular_function:nucleosome binding); GO:0031492(molecular_function:nucleosomal DNA binding); GO:0003677(molecular_function:DNA binding); GO:0051225(biological_process:spindle assembly…
ENSG00000117335	5549.99	8800	75.205	122.541	5549.99	8800	75.205	122.541	6.23467	6.9383	12.4383	13.1033	0.665	0	0	no	up	https://www.ncbi.nlm.nih.gov/gquery/?term=ENSG00000117335	CD46					K04007	CD46, MCP	map05162(Measles); map04610(Complement and coagulation cascades)		GO:0046718(biological_process:viral entry into host cell); GO:0004175(molecular_function:endopeptidase activity); GO:0030449(biological_process:regulation of complement activation); GO:0045591(biological_process:positive regulation of regulatory T cell differentiation); GO:0008593(biological_process:regulation of Notch signaling pathway); GO:0010629(biological_process:negative regulation of gene …
ENSG00000102316	6940	4372	183.765	118.216	6940	4372	183.765	118.216	7.5225	6.8865	12.7607	12.0941	-0.6666	0	0	no	down	https://www.ncbi.nlm.nih.gov/gquery/?term=ENSG00000102316	MAGED2		NOG58232(R:General function prediction only )		NOG58232(melanoma antigen family)					GO:0031093(cellular_component:platelet alpha granule lumen); GO:0005730(cellular_component:nucleolus); GO:0007565(biological_process:female pregnancy); GO:0005829(cellular_component:cytosol); GO:0016020(cellular_component:membrane); GO:0070294(biological_process:renal sodium ion absorption); GO:0005576(cellular_component:extracellular region); GO:0005515(molecular_function:protein binding); GO:00…
ENSG00000153207	1206.76	2379.5	7.141	19.505	1206.76	2379.5	7.141	19.505	2.85619	4.29315	10.237	11.2165	0.9795	0	0	no	up	https://www.ncbi.nlm.nih.gov/gquery/?term=ENSG00000153207	AHCTF1		NOG04215(K:Transcription )		NOG04215(AT hook containing transcription factor 1)					GO:0000785(cellular_component:chromatin); GO:0003677(molecular_function:DNA binding); GO:0051028(biological_process:mRNA transport); GO:0007049(biological_process:cell cycle); GO:0007062(biological_process:sister chromatid cohesion); GO:0005737(cellular_component:cytoplasm); GO:0070062(cellular_component:extracellular exosome); GO:0006355(biological_process:regulation of transcription, DNA-templa…
ENSG00000158987	239	513.91	1.324	2.716	239	513.91	1.324	2.716	0.509949	1.49365	7.90147	9.00565	1.105	0	0	yes	up	https://www.ncbi.nlm.nih.gov/gquery/?term=ENSG00000158987	RAPGEF6		NOG06962(T:Signal transduction mechanisms )		NOG06962(Rap guanine nucleotide exchange factor (GEF))	K08020	RAPGEF6, PDZGEF2	map04015(Rap1 signaling pathway); map04530(Tight junction)		GO:0005737(cellular_component:cytoplasm); GO:0030033(biological_process:microvillus assembly); GO:0030742(molecular_function:GTP-dependent protein binding); GO:0043547(biological_process:positive regulation of GTPase activity); GO:0016324(cellular_component:apical plasma membrane); GO:0005813(cellular_component:centrosome); GO:0005829(cellular_component:cytosol); GO:0016020(cellular_component:mem…
ENSG00000163071	547	1086	9.905	20.584	547	1086	9.905	20.584	3.32265	4.37044	9.09566	10.0849	0.9894	0	0	no	up	https://www.ncbi.nlm.nih.gov/gquery/?term=ENSG00000163071	SPATA18		NOG06504(S:Function unknown )		NOG06504(spermatogenesis associated 18)					GO:0005737(cellular_component:cytoplasm); GO:0043231(cellular_component:intracellular membrane-bounded organelle); GO:0035695(biological_process:mitophagy by induced vacuole formation); GO:0016020(cellular_component:membrane); GO:0005739(cellular_component:mitochondrion); GO:0006974(biological_process:cellular response to DNA damage stimulus); GO:0005741(cellular_component:mitochondrial outer mem…
ENSG00000175215	7411	3269	77.382	33.891	7411	3269	77.382	33.891	6.27579	5.08708	12.8555	11.6747	-1.181	0	0	yes	down	https://www.ncbi.nlm.nih.gov/gquery/?term=ENSG00000175215	CTDSP2	COG5190(K:Transcription )		COG5190(CTD (Carboxy-terminal domain, RNA polymerase II, polypeptide A))		K15731	CTDSP			GO:0016787(molecular_function:hydrolase activity); GO:0016791(molecular_function:phosphatase activity); GO:0016311(biological_process:dephosphorylation); GO:0006470(biological_process:protein dephosphorylation); GO:0005634(cellular_component:nucleus); GO:0008420(molecular_function:CTD phosphatase activity); GO:0004721(molecular_function:phosphoprotein phosphatase activity); GO:0005654(cellular_co…
ENSG00000237441	970.56	1283.17	21.422	25.967	970.56	1283.17	21.422	25.967	4.42774	4.70415	9.92282	10.3256	0.402	0	0	no	up	https://www.ncbi.nlm.nih.gov/gquery/?term=ENSG00000237441	RGL2		NOG26092(O:Posttranslational modification, protein turnover, chaperones )		NOG26092(ral guanine nucleotide dissociation stimulator-like 2)	K17636	RGL2	map04014(Ras signaling pathway)		GO:0005089(molecular_function:Rho guanyl-nucleotide exchange factor activity); GO:0005575(cellular_component:cellular_component); GO:0043547(biological_process:positive regulation of GTPase activity); GO:0005515(molecular_function:protein binding); GO:0005088(molecular_function:Ras guanyl-nucleotide exchange factor activity); GO:0005085(molecular_function:guanyl-nucleotide exchange factor activit…
ENSG00000281383	27956.2	3973.41	200.148	29.331	27956.2	3973.41	200.148	29.331	7.64564	4.87926	14.7709	11.9562	-2.815	0	0	yes	down	https://www.ncbi.nlm.nih.gov/gquery/?term=ENSG00000281383	FP671120.4
ENSG00000072041	1179	4336	13.897	50.219	1179	4336	13.897	50.219	3.80705	5.65303	10.2035	12.0822	1.879	0	0	yes	up	https://www.ncbi.nlm.nih.gov/gquery/?term=ENSG00000072041	SLC6A15	COG0733(P:Inorganic ion transport and metabolism )		COG0733(Transporter)		K05048	SLC6A15S			GO:0005326(molecular_function:neurotransmitter transporter activity); GO:0016021(cellular_component:integral component of membrane); GO:0006810(biological_process:transport); GO:0015293(molecular_function:symporter activity); GO:0055085(biological_process:transmembrane transport); GO:0006865(biological_process:amino acid transport); GO:0003333(biological_process:amino acid transmembrane transport…
ENSG00000061918	190	34	2.818	0.53	190	34	2.818	0.53	1.54498	-0.666576	7.57061	5.0917	-2.482	0	0	yes	down	https://www.ncbi.nlm.nih.gov/gquery/?term=ENSG00000061918	GUCY1B3	COG2114(T:Signal transduction mechanisms )		COG2114(Guanylate Cyclase)		K12319	GUCY1B	map00230(Purine metabolism); map04970(Salivary secretion); map04540(Gap junction); map04270(Vascular smooth muscle contraction); map04921(Oxytocin signaling pathway); map04713(Circadian entrainment); map04924(Renin secretion); map04022(cGMP-PKG signaling pathway); map04730(Long-term depression); map04611(Platelet activation)		GO:0038060(biological_process:nitric oxide-cGMP-mediated signaling pathway); GO:0099555(biological_process:trans-synaptic signaling by nitric oxide, modulating synaptic transmission); GO:0019934(biological_process:cGMP-mediated signaling); GO:0047805(molecular_function:cytidylate cyclase activity); GO:0004872(molecular_function:receptor activity); GO:0035556(biological_process:intracellular signa…
ENSG00000174939	317	797	14.132	35.656	317	797	14.132	35.656	3.83107	5.16011	8.30879	9.63862	1.33	0	0	yes	up	https://www.ncbi.nlm.nih.gov/gquery/?term=ENSG00000174939	ASPHD1	COG3555(O:Posttranslational modification, protein turnover, chaperones )		COG3555(Aspartyl Asparaginyl beta-hydroxylase)						GO:0051213(molecular_function:dioxygenase activity); GO:0016021(cellular_component:integral component of membrane); GO:0016020(cellular_component:membrane); GO:0018193(biological_process:peptidyl-amino acid modification); GO:0055114(biological_process:oxidation-reduction process); GO:0016491(molecular_function:oxidoreductase activity)
ENSG00000065802	1152	2576	14.292	26.409	1152	2576	14.292	26.409	3.8472	4.72841	10.1701	11.331	1.161	0	0	yes	up	https://www.ncbi.nlm.nih.gov/gquery/?term=ENSG00000065802	ASB1	COG0666(R:General function prediction only )		COG0666(Ankyrin Repeat)		K10323	ASB1			GO:0005829(cellular_component:cytosol); GO:0030539(biological_process:male genitalia development); GO:0005622(cellular_component:intracellular); GO:0016567(biological_process:protein ubiquitination); GO:0003674(molecular_function:molecular_function); GO:0042036(biological_process:negative regulation of cytokine biosynthetic process); GO:0035556(biological_process:intracellular signal transduction…
ENSG00000106799	1306	2479	12.958	25.026	1306	2479	12.958	25.026	3.70686	4.65111	10.351	11.2756	0.9246	0	0	no	up	https://www.ncbi.nlm.nih.gov/gquery/?term=ENSG00000106799	TGFBR1		NOG04076(T:Signal transduction mechanisms )		NOG04076(activin A receptor type)	K04674	TGFBR1, ALK5	map05166(HTLV-I infection); map05142(Chagas disease (American trypanosomiasis)); map05210(Colorectal cancer); map05212(Pancreatic cancer); map04390(Hippo signaling pathway); map05161(Hepatitis B); map04350(TGF-beta signaling pathway); map05200(Pathways in cancer); map04010(MAPK signaling pathway); map05220(Chronic myeloid leukemia); map04068(FoxO signaling pathway); map04520(Adherens junction); m…		GO:2001235(biological_process:positive regulation of apoptotic signaling pathway); GO:2001237(biological_process:negative regulation of extrinsic apoptotic signaling pathway); GO:0032924(biological_process:activin receptor signaling pathway); GO:0008584(biological_process:male gonad development); GO:0001501(biological_process:skeletal system development); GO:0007165(biological_process:signal tran…
ENSG00000169908	3518	11736	93.905	324.495	3518	11736	93.905	324.495	6.55467	8.3425	11.7806	13.5187	1.738	0	0	yes	up	https://www.ncbi.nlm.nih.gov/gquery/?term=ENSG00000169908	TM4SF1		NOG127750(U:Intracellular trafficking, secretion, and vesicular transport )		NOG127750(Transmembrane 4 L six family member 1)					GO:0008150(biological_process:biological_process); GO:0016021(cellular_component:integral component of membrane); GO:0016020(cellular_component:membrane); GO:0003674(molecular_function:molecular_function); GO:0005887(cellular_component:integral component of plasma membrane)
ENSG00000154319	75	199	0.886	2.148	75	199	0.886	2.148	-0.0203404	1.16864	6.23074	7.63735	1.408	0	0	yes	up	https://www.ncbi.nlm.nih.gov/gquery/?term=ENSG00000154319	FAM167A		NOG35686(S:Function unknown )		NOG35686(family with sequence similarity 167, member A)					GO:0005783(cellular_component:endoplasmic reticulum); GO:0005515(molecular_function:protein binding)
ENSG00000129226	1411.11	4298.08	35.19	118.491	1411.11	4298.08	35.19	118.491	5.14119	6.88985	10.4627	12.0695	1.607	0	0	yes	up	https://www.ncbi.nlm.nih.gov/gquery/?term=ENSG00000129226	CD68		NOG03062(U:Intracellular trafficking, secretion, and vesicular transport )		NOG03062(Lysosomal-associated membrane protein)	K06501	CD68	map04142(Lysosome)		GO:0016021(cellular_component:integral component of membrane); GO:0016020(cellular_component:membrane); GO:0043312(biological_process:neutrophil degranulation); GO:0005764(cellular_component:lysosome); GO:0005765(cellular_component:lysosomal membrane); GO:0071310(biological_process:cellular response to organic substance); GO:0005886(cellular_component:plasma membrane); GO:0005768(cellular_compone…
ENSG00000107281	1518	2246	47.315	74.078	1518	2246	47.315	74.078	5.56727	6.21292	10.5681	11.1332	0.5652	0	0	no	up	https://www.ncbi.nlm.nih.gov/gquery/?term=ENSG00000107281	NPDC1		NOG53809(R:General function prediction only )		NOG53809(neural proliferation, differentiation and control, 1)					GO:0016021(cellular_component:integral component of membrane); GO:0016020(cellular_component:membrane); GO:0050776(biological_process:regulation of immune response); GO:0005515(molecular_function:protein binding); GO:0005886(cellular_component:plasma membrane)
ENSG00000176225	225	405	2.017	4.844	225	405	2.017	4.844	1.08202	2.30568	7.81442	8.66213	0.848	0	0	no	up	https://www.ncbi.nlm.nih.gov/gquery/?term=ENSG00000176225	RTTN		NOG05340(S:Function unknown )		NOG05340(determination of left/right symmetry)	K16484	RTTN			GO:0005737(cellular_component:cytoplasm); GO:0005856(cellular_component:cytoskeleton); GO:0042995(cellular_component:cell projection); GO:0036064(cellular_component:ciliary basal body); GO:0005813(cellular_component:centrosome); GO:0005929(cellular_component:cilium); GO:0044782(biological_process:cilium organization); GO:0007275(biological_process:multicellular organism development)
ENSG00000147459	473	1437	2.466	7.423	473	1437	2.466	7.423	1.35952	2.91131	8.886	10.4889	1.603	0	0	yes	up	https://www.ncbi.nlm.nih.gov/gquery/?term=ENSG00000147459	DOCK5		NOG03518(S:Function unknown )		NOG03518(Dedicator of cytokinesis)	K17707	DOCK5			GO:0005737(cellular_component:cytoplasm); GO:0010634(biological_process:positive regulation of epithelial cell migration); GO:0043547(biological_process:positive regulation of GTPase activity); GO:1900026(biological_process:positive regulation of substrate adhesion-dependent cell spreading); GO:0005829(cellular_component:cytosol); GO:0016020(cellular_component:membrane); GO:0005085(molecular_func…
ENSG00000128585	1512	3111.95	14.281	33.087	1512	3111.95	14.281	33.087	3.84609	5.05255	10.5623	11.6036	1.041	0	0	yes	up	https://www.ncbi.nlm.nih.gov/gquery/?term=ENSG00000128585	MKLN1		NOG13799(R:General function prediction only )		NOG13799(Muskelin 1, intracellular mediator containing kelch motifs)					GO:0005737(cellular_component:cytoplasm); GO:0001726(cellular_component:ruffle); GO:0031532(biological_process:actin cytoskeleton reorganization); GO:0005829(cellular_component:cytosol); GO:0007160(biological_process:cell-matrix adhesion); GO:0008360(biological_process:regulation of cell shape); GO:0005938(cellular_component:cell cortex); GO:0042995(cellular_component:cell projection); GO:0007165…
ENSG00000185787	7260	5120.82	372.439	297.949	7260	5120.82	372.439	297.949	8.54125	8.21941	12.8258	12.3222	-0.5035	0	0	no	down	https://www.ncbi.nlm.nih.gov/gquery/?term=ENSG00000185787	MORF4L1		NOG05091(B:Chromatin structure and dynamics )		NOG05091(Mortality factor 4-like protein)	K11339	MORF4L1, MRG15, EAF3			GO:0035267(cellular_component:NuA4 histone acetyltransferase complex); GO:0016607(cellular_component:nuclear speck); GO:0016575(biological_process:histone deacetylation); GO:0000724(biological_process:double-strand break repair via homologous recombination); GO:0006325(biological_process:chromatin organization); GO:0006342(biological_process:chromatin silencing); GO:0005634(cellular_component:nuc…
ENSG00000198431	15401	22775	211.622	322.259	15401	22775	211.622	322.259	7.72603	8.33252	13.9107	14.4752	0.5644	0	0	no	up	https://www.ncbi.nlm.nih.gov/gquery/?term=ENSG00000198431	TXNRD1	COG1249(C:Energy production and conversion )		COG1249(dihydrolipoyl dehydrogenase)		K00384	trxB	map00240(Pyrimidine metabolism); map00450(Selenocompound metabolism)		GO:0000305(biological_process:response to oxygen radical); GO:0007165(biological_process:signal transduction); GO:0001887(biological_process:selenium compound metabolic process); GO:0045454(biological_process:cell redox homeostasis); GO:0004791(molecular_function:thioredoxin-disulfide reductase activity); GO:0005737(cellular_component:cytoplasm); GO:0098869(biological_process:cellular oxidant det…
ENSG00000248333	1664.93	2006.46	30.259	37.686	1664.93	2006.46	30.259	37.686	4.92405	5.23978	10.7013	10.9705	0.2688	0	0	no	up	https://www.ncbi.nlm.nih.gov/gquery/?term=ENSG00000248333	CDK11B		NOG02830(T:Signal transduction mechanisms )		NOG02830(Cyclin-dependent kinase)	K08818	CDC2L			GO:0006468(biological_process:protein phosphorylation); GO:0005524(molecular_function:ATP binding); GO:0051301(biological_process:cell division); GO:0004672(molecular_function:protein kinase activity)
ENSG00000137845	6068	6915	126.79	158.031	6068	6915	126.79	158.031	6.98743	7.30498	12.567	12.7555	0.1885	0	0	no	up	https://www.ncbi.nlm.nih.gov/gquery/?term=ENSG00000137845	ADAM10		NOG04293(O:Posttranslational modification, protein turnover, chaperones )		NOG04293(ADAM metallopeptidase domain 10)	K06704	ADAM10, CD156c	map05010(Alzheimer's disease); map05120(Epithelial cell signaling in Helicobacter pylori infection)		GO:0004175(molecular_function:endopeptidase activity); GO:0016787(molecular_function:hydrolase activity); GO:0030307(biological_process:positive regulation of cell growth); GO:0097197(cellular_component:tetraspanin-enriched microdomain); GO:0017124(molecular_function:SH3 domain binding); GO:0005788(cellular_component:endoplasmic reticulum lumen); GO:0007267(biological_process:cell-cell signaling)…
ENSG00000145632	11667	8112	302.293	232.089	11667	8112	302.293	232.089	8.24028	7.85916	13.5102	12.9859	-0.5243	0	0	no	down	https://www.ncbi.nlm.nih.gov/gquery/?term=ENSG00000145632	PLK2		NOG03193(T:Signal transduction mechanisms )		NOG03193(Polo-like kinase)	K08861	PLK2	map04068(FoxO signaling pathway)		GO:0018105(biological_process:peptidyl-serine phosphorylation); GO:0032436(biological_process:positive regulation of proteasomal ubiquitin-dependent protein catabolic process); GO:0016310(biological_process:phosphorylation); GO:0000082(biological_process:G1/S transition of mitotic cell cycle); GO:0007613(biological_process:memory); GO:0030425(cellular_component:dendrite); GO:0061000(biological_pr…
ENSG00000154736	5992	3292	24.41	13.886	5992	3292	24.41	13.886	4.6153	3.80591	12.5488	11.6848	-0.8641	0	0	no	down	https://www.ncbi.nlm.nih.gov/gquery/?term=ENSG00000154736	ADAMTS5		NOG19902(O:Posttranslational modification, protein turnover, chaperones )		NOG19902(ADAM metallopeptidase with thrombospondin type 1 motif, 5)	K08620	ADAMTS5			GO:0016787(molecular_function:hydrolase activity); GO:0005178(molecular_function:integrin binding); GO:0036066(biological_process:protein O-linked fucosylation); GO:0004222(molecular_function:metalloendopeptidase activity); GO:0005615(cellular_component:extracellular space); GO:0005515(molecular_function:protein binding); GO:0050840(molecular_function:extracellular matrix binding); GO:0005788(cel…
ENSG00000147457	1232	1955	21.261	28.311	1232	1955	21.261	28.311	4.41691	4.82838	10.2669	10.933	0.6662	0	0	no	up	https://www.ncbi.nlm.nih.gov/gquery/?term=ENSG00000147457	CHMP7		NOG24912(N:Cell motility )		NOG24912(Charged multivesicular body protein)	K15053	CHMP7	map04144(Endocytosis)		GO:0005737(cellular_component:cytoplasm); GO:0016197(biological_process:endosomal transport); GO:0039702(biological_process:viral budding via host ESCRT complex); GO:0036258(biological_process:multivesicular body assembly); GO:0007034(biological_process:vacuolar transport); GO:0006997(biological_process:nucleus organization); GO:0000815(cellular_component:ESCRT III complex); GO:0005829(cellular_c…
ENSG00000262655	354	96	3.49	1.324	354	96	3.49	1.324	1.84398	0.509949	8.46801	6.58646	-1.883	0	0	yes	down	https://www.ncbi.nlm.nih.gov/gquery/?term=ENSG00000262655	SPON1									GO:0036066(biological_process:protein O-linked fucosylation); GO:0005615(cellular_component:extracellular space); GO:0005788(cellular_component:endoplasmic reticulum lumen); GO:0031012(cellular_component:extracellular matrix); GO:0005576(cellular_component:extracellular region); GO:0005515(molecular_function:protein binding); GO:0007155(biological_process:cell adhesion); GO:0046872(molecular_func…
ENSG00000162909	12695	16593	152.79	209.397	12695	16593	152.79	209.397	7.25635	7.71079	13.632	14.0183	0.3863	0	0	no	up	https://www.ncbi.nlm.nih.gov/gquery/?term=ENSG00000162909	CAPN2		NOG00698(O:Posttranslational modification, protein turnover, chaperones )		NOG00698(calpain 3, (p94))	K03853	CAPN2	map05010(Alzheimer's disease); map04210(Apoptosis); map04510(Focal adhesion); map04141(Protein processing in endoplasmic reticulum)		GO:0001824(biological_process:blastocyst development); GO:0005783(cellular_component:endoplasmic reticulum); GO:0005794(cellular_component:Golgi apparatus); GO:0030425(cellular_component:dendrite); GO:0000785(cellular_component:chromatin); GO:0008233(molecular_function:peptidase activity); GO:0005925(cellular_component:focal adhesion); GO:0008234(molecular_function:cysteine-type peptidase activit…
ENSG00000134531	4742	3342	82.719	58.574	4742	3342	82.719	58.574	6.37189	5.87465	12.2113	11.7065	-0.5048	0	0	no	down	https://www.ncbi.nlm.nih.gov/gquery/?term=ENSG00000134531	EMP1		NOG164750(U:Intracellular trafficking, secretion, and vesicular transport )		NOG164750(epithelial membrane protein 1)					GO:0016049(biological_process:cell growth); GO:0008283(biological_process:cell proliferation); GO:0032060(biological_process:bleb assembly); GO:0016021(cellular_component:integral component of membrane); GO:0016020(cellular_component:membrane); GO:0005515(molecular_function:protein binding); GO:0005886(cellular_component:plasma membrane); GO:0008219(biological_process:cell death); GO:0008544(biol…
ENSG00000143494	289	65	3.906	0.971	289	65	3.906	0.971	2.00216	0.0989585	8.17542	6.02459	-2.153	0	0	yes	down	https://www.ncbi.nlm.nih.gov/gquery/?term=ENSG00000143494	VASH2		NOG17794(R:General function prediction only )		NOG17794(Vasohibin)					GO:0005737(cellular_component:cytoplasm); GO:0060711(biological_process:labyrinthine layer development); GO:0000768(biological_process:syncytium formation by plasma membrane fusion); GO:0045765(biological_process:regulation of angiogenesis); GO:0045766(biological_process:positive regulation of angiogenesis); GO:0001938(biological_process:positive regulation of endothelial cell proliferation); GO:…
ENSG00000141736	3171	1613	35.937	18.475	3171	1613	35.937	18.475	5.17141	4.21529	11.6308	10.6556	-0.9752	0	0	no	down	https://www.ncbi.nlm.nih.gov/gquery/?term=ENSG00000141736	ERBB2		NOG00301(T:Signal transduction mechanisms )		NOG00301(erythroblastic leukemia viral oncogene homolog)	K05083	ERBB2, HER2, CD340	map05206(MicroRNAs in cancer); map05205(Proteoglycans in cancer); map04510(Focal adhesion); map05212(Pancreatic cancer); map05200(Pathways in cancer); map05213(Endometrial cancer); map05219(Bladder cancer); map04012(ErbB signaling pathway); map05215(Prostate cancer); map04520(Adherens junction); map04020(Calcium signaling pathway); map04066(HIF-1 signaling pathway); map01522(Endocrine resistance)…		GO:0033088(biological_process:negative regulation of immature T cell proliferation in thymus); GO:0005088(molecular_function:Ras guanyl-nucleotide exchange factor activity); GO:0008022(molecular_function:protein C-terminus binding); GO:0007507(biological_process:heart development); GO:0070372(biological_process:regulation of ERK1 and ERK2 cascade); GO:0016310(biological_process:phosphorylation); …
ENSG00000125730	6750	10634.1	70.135	95.671	6750	10634.1	70.135	95.671	6.13412	6.58152	12.7207	13.3764	0.6557	0	0	no	up	https://www.ncbi.nlm.nih.gov/gquery/?term=ENSG00000125730	C3		NOG05395(R:General function prediction only )		NOG05395(C3 and PZP-like, alpha-2-macroglobulin domain containing 8)	K03990	C3	map05140(Leishmaniasis); map05152(Tuberculosis); map05142(Chagas disease (American trypanosomiasis)); map05150(Staphylococcus aureus infection); map05203(Viral carcinogenesis); map05322(Systemic lupus erythematosus); map05168(Herpes simplex infection); map05134(Legionellosis); map05133(Pertussis); map04145(Phagosome); map04610(Complement and coagulation cascades)		GO:0004252(molecular_function:serine-type endopeptidase activity); GO:0006631(biological_process:fatty acid metabolic process); GO:0030449(biological_process:regulation of complement activation); GO:0006954(biological_process:inflammatory response); GO:0006955(biological_process:immune response); GO:0005788(cellular_component:endoplasmic reticulum lumen); GO:0035578(cellular_component:azurophil g…
ENSG00000066933	498	739	2.807	3.638	498	739	2.807	3.638	1.53953	1.90227	8.96029	9.52963	0.5694	0	0	no	up	https://www.ncbi.nlm.nih.gov/gquery/?term=ENSG00000066933	MYO9A	COG5022(Z:Cytoskeleton )		COG5022(myosin heavy chain)		K10360	MYO9			GO:0051056(biological_process:regulation of small GTPase mediated signal transduction); GO:0005829(cellular_component:cytosol); GO:0005622(cellular_component:intracellular); GO:0043547(biological_process:positive regulation of GTPase activity); GO:0007601(biological_process:visual perception); GO:0016021(cellular_component:integral component of membrane); GO:0016020(cellular_component:membrane); …
ENSG00000133243	4447.47	2890	75.387	51.18	4447.47	2890	75.387	51.18	6.23816	5.68032	12.1188	11.4969	-0.6218	0	0	no	down	https://www.ncbi.nlm.nih.gov/gquery/?term=ENSG00000133243	BTBD2		NOG02773(R:General function prediction only )		NOG02773(BTB POZ domain containing)	K10477	BTBD1_2			GO:0005737(cellular_component:cytoplasm); GO:0031625(molecular_function:ubiquitin protein ligase binding); GO:0043161(biological_process:proteasome-mediated ubiquitin-dependent protein catabolic process); GO:0005829(cellular_component:cytosol); GO:0000932(cellular_component:cytoplasmic mRNA processing body); GO:0030162(biological_process:regulation of proteolysis); GO:0019005(cellular_component:S…
ENSG00000011007	1911.69	2405.56	21.432	31.116	1911.69	2405.56	21.432	31.116	4.42841	4.96421	10.9007	11.2322	0.3316	0	0	no	up	https://www.ncbi.nlm.nih.gov/gquery/?term=ENSG00000011007	ELOA		NOG25415(K:Transcription )		NOG25415(transcription elongation factor B (SIII), polypeptide 3 (110kDa, elongin A))	K15076	TCEB3, ELOA			GO:0070449(cellular_component:elongin complex); GO:0005615(cellular_component:extracellular space); GO:0016021(cellular_component:integral component of membrane); GO:0005654(cellular_component:nucleoplasm); GO:0006355(biological_process:regulation of transcription, DNA-templated); GO:0006357(biological_process:regulation of transcription from RNA polymerase II promoter); GO:0006351(biological_pro…
ENSG00000136950	910	1193	28.797	37.823	910	1193	28.797	37.823	4.85285	5.245	9.82988	10.2205	0.3907	0	0	no	up	https://www.ncbi.nlm.nih.gov/gquery/?term=ENSG00000136950	ARPC5L		NOG29820(Z:Cytoskeleton )		NOG29820(Functions as component of the Arp2 3 complex which is involved in regulation of actin polymerization and together with an activating nucleation-promoting factor (NPF) mediates the formation of branched actin networks (By similarity))	K05754	ARPC5	map04666(Fc gamma R-mediated phagocytosis); map04810(Regulation of actin cytoskeleton); map05131(Shigellosis); map05130(Pathogenic Escherichia coli infection); map05132(Salmonella infection); map04144(Endocytosis); map05100(Bacterial invasion of epithelial cells)		GO:0005737(cellular_component:cytoplasm); GO:0005856(cellular_component:cytoskeleton); GO:0030833(biological_process:regulation of actin filament polymerization); GO:0015629(cellular_component:actin cytoskeleton); GO:0008150(biological_process:biological_process); GO:0051015(molecular_function:actin filament binding); GO:0003779(molecular_function:actin binding); GO:0005885(cellular_component:Arp…
ENSG00000178343	471	50	10.844	1.187	471	50	10.844	1.187	3.45207	0.364012	8.87989	5.64674	-3.236	0	0	yes	down	https://www.ncbi.nlm.nih.gov/gquery/?term=ENSG00000178343	SHISA3		NOG29914(U:Intracellular trafficking, secretion, and vesicular transport )		NOG29914(shisa homolog 3 (Xenopus laevis))					GO:0005783(cellular_component:endoplasmic reticulum); GO:0016021(cellular_component:integral component of membrane); GO:0016020(cellular_component:membrane); GO:0005789(cellular_component:endoplasmic reticulum membrane); GO:0005515(molecular_function:protein binding); GO:0007275(biological_process:multicellular organism development)
ENSG00000100823	3819	2420	130.259	83.433	3819	2420	130.259	83.433	7.02635	6.38427	11.899	11.2409	-0.6582	0	0	no	down	https://www.ncbi.nlm.nih.gov/gquery/?term=ENSG00000100823	APEX1	COG0708(L:Replication, recombination and repair )		COG0708(Exodeoxyribonuclease III)		K10771	APEX1	map03410(Base excision repair)		GO:0004523(molecular_function:RNA-DNA hybrid ribonuclease activity); GO:0005783(cellular_component:endoplasmic reticulum); GO:0004521(molecular_function:endoribonuclease activity); GO:0004527(molecular_function:exonuclease activity); GO:0008311(molecular_function:double-stranded DNA 3'-5' exodeoxyribonuclease activity); GO:0004520(molecular_function:endodeoxyribonuclease activity); GO:0031490(mol…
ENSG00000185808	318	546	19.244	30.39	318	546	19.244	30.39	4.27381	4.93026	8.31334	9.09302	0.7799	0	0	no	up	https://www.ncbi.nlm.nih.gov/gquery/?term=ENSG00000185808	PIGP		NOG78913(S:Function unknown )		NOG78913(Phosphatidylinositol glycan anchor biosynthesis, class P)	K03861	PIGP, GPI19, DSCR5	map00563(Glycosylphosphatidylinositol (GPI)-anchor biosynthesis)		GO:0017176(molecular_function:phosphatidylinositol N-acetylglucosaminyltransferase activity); GO:0016021(cellular_component:integral component of membrane); GO:0016020(cellular_component:membrane); GO:0005789(cellular_component:endoplasmic reticulum membrane); GO:0016740(molecular_function:transferase activity); GO:0016757(molecular_function:transferase activity, transferring glycosyl groups); GO…
ENSG00000076513	1739.3	796.11	29.982	13.847	1739.3	796.11	29.982	13.847	4.91083	3.80188	10.7644	9.63701	-1.127	0	0	yes	down	https://www.ncbi.nlm.nih.gov/gquery/?term=ENSG00000076513	ANKRD13A		NOG00030(R:General function prediction only )		NOG00030(Ankyrin repeat)	K21437				GO:0005737(cellular_component:cytoplasm); GO:0005770(cellular_component:late endosome); GO:0016020(cellular_component:membrane); GO:0005768(cellular_component:endosome); GO:0005886(cellular_component:plasma membrane)
ENSG00000261067	365.12	99.94	7.247	1.922	365.12	99.94	7.247	1.922	2.87716	1.01578	8.51262	6.64443	-1.868	0	0	yes	down	https://www.ncbi.nlm.nih.gov/gquery/?term=ENSG00000261067	AC109460.3
ENSG00000136840	810	1343	28.914	44.149	810	1343	28.914	44.149	4.85868	5.46757	9.66196	10.3914	0.7295	0	0	no	up	https://www.ncbi.nlm.nih.gov/gquery/?term=ENSG00000136840	ST6GALNAC4		NOG09267(S:Function unknown )		NOG09267(ST3 beta-galactoside alpha-2,3-sialyltransferase)	K03374	SIAT7D, ST6GalNAc IV	map00604(Glycosphingolipid biosynthesis - ganglio series)		GO:0005794(cellular_component:Golgi apparatus); GO:0016266(biological_process:O-glycan processing); GO:0047290(molecular_function:(alpha-N-acetylneuraminyl-2,3-beta-galactosyl-1,3)-N-acetyl-galactosaminide 6-alpha-sialyltransferase activity); GO:0006486(biological_process:protein glycosylation); GO:0009311(biological_process:oligosaccharide metabolic process); GO:0016021(cellular_component:integr…
ENSG00000189367	232.68	53.26	3.373	1.059	232.68	53.26	3.373	1.059	1.79618	0.212881	7.86282	5.73769	-2.136	0	0	yes	down	https://www.ncbi.nlm.nih.gov/gquery/?term=ENSG00000189367	KIAA0408		NOG140451(S:Function unknown )		NOG140451()					GO:0005515(molecular_function:protein binding)
ENSG00000187522	576.97	816.23	10.77	13.337	576.97	816.23	10.77	13.337	3.44228	3.74814	9.1726	9.67301	0.5	0	0	no	up	https://www.ncbi.nlm.nih.gov/gquery/?term=ENSG00000187522	HSPA14	COG0443(O:Posttranslational modification, protein turnover, chaperones )		COG0443(heat shock protein 70)						GO:0005737(cellular_component:cytoplasm); GO:0005840(cellular_component:ribosome); GO:0005829(cellular_component:cytosol); GO:0016020(cellular_component:membrane); GO:0000166(molecular_function:nucleotide binding); GO:0005515(molecular_function:protein binding); GO:0051083(biological_process:'de novo' cotranslational protein folding); GO:0005524(molecular_function:ATP binding)
ENSG00000110048	1946	2604	16.352	21.741	1946	2604	16.352	21.741	4.04019	4.44897	10.9264	11.3466	0.4202	0	0	no	up	https://www.ncbi.nlm.nih.gov/gquery/?term=ENSG00000110048	OSBP		NOG01212(R:General function prediction only )		NOG01212(Oxysterol-binding protein)	K20456	OSBP			GO:0005783(cellular_component:endoplasmic reticulum); GO:0015918(biological_process:sterol transport); GO:0006869(biological_process:lipid transport); GO:0008142(molecular_function:oxysterol binding); GO:0005789(cellular_component:endoplasmic reticulum membrane); GO:0030054(cellular_component:cell junction); GO:0070273(molecular_function:phosphatidylinositol-4-phosphate binding); GO:0005737(cellu…
ENSG00000133216	6916	4098	73.882	55.142	6916	4098	73.882	55.142	6.2091	5.78769	12.7557	12.0007	-0.755	0	0	no	down	https://www.ncbi.nlm.nih.gov/gquery/?term=ENSG00000133216	EPHB2	COG0515(T:Signal transduction mechanisms )		COG0515(Serine Threonine protein kinase)		K05111	EPHB2, ERK, DRT	map04360(Axon guidance)		GO:0022038(biological_process:corpus callosum development); GO:0016310(biological_process:phosphorylation); GO:0030425(cellular_component:dendrite); GO:0030424(cellular_component:axon); GO:0060021(biological_process:palate development); GO:0007411(biological_process:axon guidance); GO:0007169(biological_process:transmembrane receptor protein tyrosine kinase signaling pathway); GO:0001525(biologic…
ENSG00000138326	9542	7398	1927.08	1508.01	9542	7398	1927.08	1508.01	10.9123	10.5585	13.2201	12.8529	-0.3672	0	0	no	down	https://www.ncbi.nlm.nih.gov/gquery/?term=ENSG00000138326	RPS24	COG2004(J:Translation, ribosomal structure and biogenesis )		COG2004(40S ribosomal protein S24)		K02974	RP-S24e, RPS24	map03010(Ribosome)		GO:0005654(cellular_component:nucleoplasm); GO:0005829(cellular_component:cytosol); GO:0000184(biological_process:nuclear-transcribed mRNA catabolic process, nonsense-mediated decay); GO:0005840(cellular_component:ribosome); GO:0042274(biological_process:ribosomal small subunit biogenesis); GO:0005634(cellular_component:nucleus); GO:0016020(cellular_component:membrane); GO:0006614(biological_proc…
ENSG00000189319	583.58	199.88	4.728	1.824	583.58	199.88	4.728	1.824	2.27143	0.944109	9.18903	7.64371	-1.546	0	0	yes	down	https://www.ncbi.nlm.nih.gov/gquery/?term=ENSG00000189319	FAM53B		NOG126136(O:Posttranslational modification, protein turnover, chaperones )		NOG126136(family with sequence similarity 53, member B)					GO:0005575(cellular_component:cellular_component); GO:0008150(biological_process:biological_process); GO:0003674(molecular_function:molecular_function)
ENSG00000132561	1226	208	16.309	2.726	1226	208	16.309	2.726	4.03642	1.49876	10.2599	7.70113	-2.559	0	0	yes	down	https://www.ncbi.nlm.nih.gov/gquery/?term=ENSG00000132561	MATN2		NOG08340(R:General function prediction only )		NOG08340(latent transforming growth factor beta binding protein 2)					GO:0031104(biological_process:dendrite regeneration); GO:0005604(cellular_component:basement membrane); GO:0005615(cellular_component:extracellular space); GO:0007411(biological_process:axon guidance); GO:0048678(biological_process:response to axon injury); GO:0031012(cellular_component:extracellular matrix); GO:0001764(biological_process:neuron migration); GO:0005576(cellular_component:extracell…
ENSG00000101745	600.74	1256	3.586	8.424	600.74	1256	3.586	8.424	1.88206	3.09153	9.23084	10.2947	1.063	0	0	yes	up	https://www.ncbi.nlm.nih.gov/gquery/?term=ENSG00000101745	ANKRD12		NOG26003(R:General function prediction only )		NOG26003(Ankyrin repeat domain 12)	K21436				GO:0005654(cellular_component:nucleoplasm); GO:0005829(cellular_component:cytosol); GO:0005634(cellular_component:nucleus)
ENSG00000151229	562	1083	3.832	7.629	562	1083	3.832	7.629	1.97526	2.95028	9.13468	10.081	0.9464	0	0	no	up	https://www.ncbi.nlm.nih.gov/gquery/?term=ENSG00000151229	SLC2A13		NOG00192(G:Carbohydrate transport and metabolism )		NOG00192(Transporter)	K08150	SLC2A13, ITR			GO:0022891(molecular_function:substrate-specific transmembrane transporter activity); GO:0005355(molecular_function:glucose transmembrane transporter activity); GO:0006810(biological_process:transport); GO:0015992(biological_process:proton transport); GO:0005215(molecular_function:transporter activity); GO:0016021(cellular_component:integral component of membrane); GO:0016020(cellular_component:m…
ENSG00000024526	114	9	1.356	0.177	114	9	1.356	0.177	0.54201	-1.85204	6.83415	3.18587	-3.663	0	0	yes	down	https://www.ncbi.nlm.nih.gov/gquery/?term=ENSG00000024526	DEPDC1		NOG14081(R:General function prediction only )		NOG14081(DEP domain containing)					GO:0043547(biological_process:positive regulation of GTPase activity); GO:0017053(cellular_component:transcriptional repressor complex); GO:0005634(cellular_component:nucleus); GO:0005096(molecular_function:GTPase activator activity); GO:0006355(biological_process:regulation of transcription, DNA-templated); GO:0045892(biological_process:negative regulation of transcription, DNA-templated); GO:00…
ENSG00000038427	18910	12577	117.098	66.301	18910	12577	117.098	66.301	6.8728	6.05313	14.2069	13.6185	-0.5884	0	0	no	down	https://www.ncbi.nlm.nih.gov/gquery/?term=ENSG00000038427	VCAN		NOG19557(O:Posttranslational modification, protein turnover, chaperones )		NOG19557(Versican)	K06793	VCAN, CSPG2	map04514(Cell adhesion molecules (CAMs))		GO:0030207(biological_process:chondroitin sulfate catabolic process); GO:0030206(biological_process:chondroitin sulfate biosynthetic process); GO:0005201(molecular_function:extracellular matrix structural constituent); GO:0030203(biological_process:glycosaminoglycan metabolic process); GO:0030246(molecular_function:carbohydrate binding); GO:0005788(cellular_component:endoplasmic reticulum lumen);…
ENSG00000178952	4385	5626	98.591	130.729	4385	5626	98.591	130.729	6.62485	7.03154	12.0984	12.4579	0.3595	0	0	no	up	https://www.ncbi.nlm.nih.gov/gquery/?term=ENSG00000178952	TUFM	COG0050(J:Translation, ribosomal structure and biogenesis )		COG0050(This protein promotes the GTP-dependent binding of aminoacyl-tRNA to the A-site of ribosomes during protein biosynthesis (By similarity))		K02358	tuf, TUFM			GO:0006414(biological_process:translational elongation); GO:0070062(cellular_component:extracellular exosome); GO:0045471(biological_process:response to ethanol); GO:0043209(cellular_component:myelin sheath); GO:0016020(cellular_component:membrane); GO:0003924(molecular_function:GTPase activity); GO:0005739(cellular_component:mitochondrion); GO:0005622(cellular_component:intracellular); GO:000574…
ENSG00000160767	2339	2711	45.746	55.553	2339	2711	45.746	55.553	5.51872	5.79839	11.1917	11.4047	0.2129	0	0	no	up	https://www.ncbi.nlm.nih.gov/gquery/?term=ENSG00000160767	FAM189B		NOG128263(U:Intracellular trafficking, secretion, and vesicular transport )		NOG128263(family with sequence similarity 189, member B)					GO:0016021(cellular_component:integral component of membrane); GO:0016020(cellular_component:membrane); GO:0008150(biological_process:biological_process); GO:0005515(molecular_function:protein binding); GO:0050699(molecular_function:WW domain binding)
ENSG00000198886	176886	211858	6302.26	7797.68	176886	211858	6302.26	7797.68	12.6217	12.9288	17.4325	17.6927	0.2603	0	0	no	up	https://www.ncbi.nlm.nih.gov/gquery/?term=ENSG00000198886	MT-ND4	COG1008(C:Energy production and conversion )		COG1008(subunit m)		K03881	ND4	map05012(Parkinson's disease); map00190(Oxidative phosphorylation); map04723(Retrograde endocannabinoid signaling)		GO:0001701(biological_process:in utero embryonic development); GO:0007568(biological_process:aging); GO:0032981(biological_process:mitochondrial respiratory chain complex I assembly); GO:0001666(biological_process:response to hypoxia); GO:0008137(molecular_function:NADH dehydrogenase (ubiquinone) activity); GO:0016021(cellular_component:integral component of membrane); GO:0016020(cellular_compone…
ENSG00000246985	21	106.67	0.897	3.687	21	106.67	0.897	3.687	-0.00433459	1.92106	4.39917	6.73836	2.349	0	0	yes	up	https://www.ncbi.nlm.nih.gov/gquery/?term=ENSG00000246985	SOCS2-AS1
ENSG00000109046	2507	1703	45.714	48.62	2507	1703	45.714	48.62	5.51772	5.60644	11.2918	10.7339	0.5579	0	0	no	up	https://www.ncbi.nlm.nih.gov/gquery/?term=ENSG00000109046	WSB1		NOG22406(R:General function prediction only )		NOG22406(WD repeat and SOCS box containing 1)	K10341	WSB1			GO:0043687(biological_process:post-translational protein modification); GO:0005829(cellular_component:cytosol); GO:0005622(cellular_component:intracellular); GO:0016567(biological_process:protein ubiquitination); GO:0008150(biological_process:biological_process); GO:0005515(molecular_function:protein binding); GO:0035556(biological_process:intracellular signal transduction); GO:0004842(molecular_…
ENSG00000233308	13	405	0.736	19.868	13	405	0.736	19.868	-0.258425	4.31962	3.71149	8.66213	4.961	0	0	yes	up	https://www.ncbi.nlm.nih.gov/gquery/?term=ENSG00000233308	OSTN-AS1
ENSG00000110435	774	1346	18.188	29.743	774	1346	18.188	29.743	4.19283	4.89932	9.59638	10.3946	0.7983	0	0	no	up	https://www.ncbi.nlm.nih.gov/gquery/?term=ENSG00000110435	PDHX	COG0508(C:Energy production and conversion )		COG0508(Dehydrogenase)		K13997	PDHX			GO:0045254(cellular_component:pyruvate dehydrogenase complex); GO:0008152(biological_process:metabolic process); GO:0034604(molecular_function:pyruvate dehydrogenase (NAD+) activity); GO:0005739(cellular_component:mitochondrion); GO:0061732(biological_process:mitochondrial acetyl-CoA biosynthetic process from pyruvate); GO:0034641(biological_process:cellular nitrogen compound metabolic process); …
ENSG00000182197	24298	8536	421.889	159.021	24298	8536	421.889	159.021	8.72106	7.31398	14.5686	13.0594	-1.509	0	0	yes	down	https://www.ncbi.nlm.nih.gov/gquery/?term=ENSG00000182197	EXT1		NOG09712(R:General function prediction only )		NOG09712(exostosin 1)	K02366	EXT1	map00534(Glycosaminoglycan biosynthesis - heparan sulfate / heparin)		GO:0007492(biological_process:endoderm development); GO:0016020(cellular_component:membrane); GO:0005783(cellular_component:endoplasmic reticulum); GO:0007498(biological_process:mesoderm development); GO:0021772(biological_process:olfactory bulb development); GO:0005789(cellular_component:endoplasmic reticulum membrane); GO:0001501(biological_process:skeletal system development); GO:0030176(cellu…
ENSG00000122729	9197	6839	100.544	76.176	9197	6839	100.544	76.176	6.65312	6.25316	13.167	12.7396	-0.4274	0	0	no	down	https://www.ncbi.nlm.nih.gov/gquery/?term=ENSG00000122729	ACO1	COG1048(C:Energy production and conversion )		COG1048(aconitate hydratase)		K01681	ACO, acnA	map00020(Citrate cycle (TCA cycle)); map00630(Glyoxylate and dicarboxylate metabolism)		GO:0005783(cellular_component:endoplasmic reticulum); GO:0009791(biological_process:post-embryonic development); GO:0006099(biological_process:tricarboxylic acid cycle); GO:0010040(biological_process:response to iron(II) ion); GO:0005737(cellular_component:cytoplasm); GO:0070062(cellular_component:extracellular exosome); GO:0016829(molecular_function:lyase activity); GO:0005739(cellular_component…
ENSG00000169018	2021	2622	11.431	16.347	2021	2622	11.431	16.347	3.52745	4.03975	10.9809	11.3565	0.3756	0	0	no	up	https://www.ncbi.nlm.nih.gov/gquery/?term=ENSG00000169018	FEM1B	COG0666(R:General function prediction only )		COG0666(Ankyrin Repeat)		K10349	FEM1B			GO:0005737(cellular_component:cytoplasm); GO:0005654(cellular_component:nucleoplasm); GO:1902041(biological_process:regulation of extrinsic apoptotic signaling pathway via death domain receptors); GO:0005123(molecular_function:death receptor binding); GO:0043687(biological_process:post-translational protein modification); GO:0005634(cellular_component:nucleus); GO:0006915(biological_process:apopt…
ENSG00000164938	1454	2205	10.513	16.455	1454	2205	10.513	16.455	3.40776	4.0492	10.5059	11.1066	0.6008	0	0	no	up	https://www.ncbi.nlm.nih.gov/gquery/?term=ENSG00000164938	TP53INP1		NOG58398(K:Transcription )		NOG58398(tumor protein p53 inducible nuclear protein)	K15310	TP53INP1	map05166(HTLV-I infection)		GO:2001235(biological_process:positive regulation of apoptotic signaling pathway); GO:0030336(biological_process:negative regulation of cell migration); GO:0048147(biological_process:negative regulation of fibroblast proliferation); GO:0034644(biological_process:cellular response to UV); GO:0048102(biological_process:autophagic cell death); GO:0010629(biological_process:negative regulation of gen…
ENSG00000157193	308	852.48	4.227	12.954	308	852.48	4.227	12.954	2.11337	3.70642	8.26725	9.73569	1.468	0	0	yes	up	https://www.ncbi.nlm.nih.gov/gquery/?term=ENSG00000157193	LRP8		NOG14429(U:Intracellular trafficking, secretion, and vesicular transport )		NOG14429(low density lipoprotein)	K20052	LRP8, APOER2			GO:0038026(biological_process:reelin-mediated signaling pathway); GO:0038025(molecular_function:reelin receptor activity); GO:0019894(molecular_function:kinesin binding); GO:0030229(molecular_function:very-low-density lipoprotein particle receptor activity); GO:0019221(biological_process:cytokine-mediated signaling pathway); GO:0001523(biological_process:retinoid metabolic process); GO:0005041(mo…
ENSG00000175224	1676.21	2665.43	32.725	47.728	1676.21	2665.43	32.725	47.728	5.03672	5.57978	10.7111	11.3802	0.6691	0	0	no	up	https://www.ncbi.nlm.nih.gov/gquery/?term=ENSG00000175224	ATG13		NOG13407(S:Function unknown )		NOG13407(autophagy related 13)	K08331	ATG13	map04136(Autophagy - other); map04211(Longevity regulating pathway); map04140(Autophagy - animal)		GO:0005737(cellular_component:cytoplasm); GO:0098780(biological_process:response to mitochondrial depolarisation); GO:0000407(cellular_component:pre-autophagosomal structure); GO:0000423(biological_process:macromitophagy); GO:0006914(biological_process:autophagy); GO:0016236(biological_process:macroautophagy); GO:0005739(cellular_component:mitochondrion); GO:0005789(cellular_component:endoplasmic…
ENSG00000172469	309	618	3.565	6.08	309	618	3.565	6.08	1.87381	2.62761	8.27193	9.2717	1	0	0	yes	up	https://www.ncbi.nlm.nih.gov/gquery/?term=ENSG00000172469	MANEA		NOG09268(S:Function unknown )		NOG09268(mannosidase)	K15538	MANEA			GO:0005794(cellular_component:Golgi apparatus); GO:0016787(molecular_function:hydrolase activity); GO:0016021(cellular_component:integral component of membrane); GO:0016020(cellular_component:membrane); GO:0016798(molecular_function:hydrolase activity, acting on glycosyl bonds); GO:0000139(cellular_component:Golgi membrane); GO:0004569(molecular_function:glycoprotein endo-alpha-1,2-mannosidase ac…
ENSG00000177666	2433	3743	44.145	70.616	2433	3743	44.145	70.616	5.46744	6.14396	11.2486	11.87	0.6215	0	0	no	up	https://www.ncbi.nlm.nih.gov/gquery/?term=ENSG00000177666	PNPLA2		NOG08163(R:General function prediction only )		NOG08163(Patatin-like phospholipase domain containing 2)	K16816	PNPLA2, ATGL	map04923(Regulation of lipolysis in adipocytes); map00561(Glycerolipid metabolism)		GO:0016020(cellular_component:membrane); GO:0005788(cellular_component:endoplasmic reticulum lumen); GO:0005789(cellular_component:endoplasmic reticulum membrane); GO:0019915(biological_process:lipid storage); GO:0005737(cellular_component:cytoplasm); GO:0044267(biological_process:cellular protein metabolic process); GO:0004465(molecular_function:lipoprotein lipase activity); GO:0016021(cellular_…
ENSG00000124193	4065.99	2807.99	61.383	46.747	4065.99	2807.99	61.383	46.747	5.94212	5.54988	11.9894	11.4554	-0.5341	0	0	no	down	https://www.ncbi.nlm.nih.gov/gquery/?term=ENSG00000124193	SRSF6	COG0724(R:General function prediction only )		COG0724(Rna-binding protein)		K12893	SFRS4_5_6	map05168(Herpes simplex infection); map03040(Spliceosome)		GO:0061041(biological_process:regulation of wound healing); GO:0003676(molecular_function:nucleic acid binding); GO:0032868(biological_process:response to insulin); GO:0048025(biological_process:negative regulation of mRNA splicing, via spliceosome); GO:0016607(cellular_component:nuclear speck); GO:0036002(molecular_function:pre-mRNA binding); GO:0000381(biological_process:regulation of alternati…
ENSG00000175390	5087.03	3591.78	450.409	287.328	5087.03	3591.78	450.409	287.328	8.81541	8.16706	12.3126	11.8105	-0.502	0	0	no	down	https://www.ncbi.nlm.nih.gov/gquery/?term=ENSG00000175390	EIF3F	COG1310(R:General function prediction only )		COG1310(Component of the eukaryotic translation initiation factor 3 (eIF-3) complex, which is involved in protein synthesis and, together with other initiation factors, stimulates binding of mRNA and methionyl-tRNAi to the 40S ribosome (By similarity))		K03249	EIF3F	map03013(RNA transport)		GO:0005737(cellular_component:cytoplasm); GO:0016787(molecular_function:hydrolase activity); GO:0075522(biological_process:IRES-dependent viral translational initiation); GO:0005852(cellular_component:eukaryotic translation initiation factor 3 complex); GO:0005829(cellular_component:cytosol); GO:0008233(molecular_function:peptidase activity); GO:0006413(biological_process:translational initiation…
ENSG00000060656	609	1516	7.397	15.259	609	1516	7.397	15.259	2.90631	3.94101	9.25054	10.5661	1.316	0	0	yes	up	https://www.ncbi.nlm.nih.gov/gquery/?term=ENSG00000060656	PTPRU	COG5599(T:Signal transduction mechanisms )		COG5599(protein tyrosine phosphatase)		K16662	PTPRU			GO:0051384(biological_process:response to glucocorticoid); GO:0016791(molecular_function:phosphatase activity); GO:0005911(cellular_component:cell-cell junction); GO:0008285(biological_process:negative regulation of cell proliferation); GO:0016311(biological_process:dephosphorylation); GO:0006470(biological_process:protein dephosphorylation); GO:0030154(biological_process:cell differentiation); G…
ENSG00000276045	590	995	12.499	21.741	590	995	12.499	21.741	3.65524	4.44897	9.20482	9.9587	0.754	0	0	no	up	https://www.ncbi.nlm.nih.gov/gquery/?term=ENSG00000276045	ORAI1									GO:0043234(cellular_component:protein complex); GO:0002115(biological_process:store-operated calcium entry); GO:0016021(cellular_component:integral component of membrane); GO:0016020(cellular_component:membrane); GO:0016323(cellular_component:basolateral plasma membrane); GO:0070509(biological_process:calcium ion import); GO:0061180(biological_process:mammary gland epithelium development)
ENSG00000162645	1319	345	27.143	7.218	1319	345	27.143	7.218	4.76781	2.87145	10.3653	8.43087	-1.935	0	0	yes	down	https://www.ncbi.nlm.nih.gov/gquery/?term=ENSG00000162645	GBP2		NOG04948(R:General function prediction only )		NOG04948(Guanylate binding protein)	K20897	GBP2	map04621(NOD-like receptor signaling pathway)		GO:0005737(cellular_component:cytoplasm); GO:0005794(cellular_component:Golgi apparatus); GO:0015629(cellular_component:actin cytoskeleton); GO:0016787(molecular_function:hydrolase activity); GO:0005829(cellular_component:cytosol); GO:0016020(cellular_component:membrane); GO:0003924(molecular_function:GTPase activity); GO:0000166(molecular_function:nucleotide binding); GO:0005654(cellular_compone…
ENSG00000105976	398	711	2.423	5.178	398	711	2.423	5.178	1.33514	2.39999	8.63699	9.47391	0.8371	0	0	no	up	https://www.ncbi.nlm.nih.gov/gquery/?term=ENSG00000105976	MET	COG0515(T:Signal transduction mechanisms )		COG0515(Serine Threonine protein kinase)		K05099	MET, HGFR	map05206(MicroRNAs in cancer); map05205(Proteoglycans in cancer); map01521(EGFR tyrosine kinase inhibitor resistance); map04510(Focal adhesion); map05202(Transcriptional misregulation in cancer); map05200(Pathways in cancer); map04015(Rap1 signaling pathway); map04014(Ras signaling pathway); map05218(Melanoma); map04151(PI3K-Akt signaling pathway); map05120(Epithelial cell signaling in Helicobact…		GO:0005088(molecular_function:Ras guanyl-nucleotide exchange factor activity); GO:0035635(biological_process:entry of bacterium into host cell); GO:0031116(biological_process:positive regulation of microtubule polymerization); GO:0016310(biological_process:phosphorylation); GO:1905098(biological_process:negative regulation of guanyl-nucleotide exchange factor activity); GO:0018108(biological_proc…
ENSG00000145425	13996.5	9552.28	853.929	603.693	13996.5	9552.28	853.929	603.693	9.73814	9.23791	13.7728	13.2216	-0.5511	0	0	no	down	https://www.ncbi.nlm.nih.gov/gquery/?term=ENSG00000145425	RPS3A	COG1890(J:Translation, ribosomal structure and biogenesis )		COG1890(Ribosomal protein)		K02984	RP-S3Ae, RPS3A	map03010(Ribosome)		GO:0000184(biological_process:nuclear-transcribed mRNA catabolic process, nonsense-mediated decay); GO:0022627(cellular_component:cytosolic small ribosomal subunit); GO:0030154(biological_process:cell differentiation); GO:0006614(biological_process:SRP-dependent cotranslational protein targeting to membrane); GO:0031012(cellular_component:extracellular matrix); GO:0005925(cellular_component:focal…
ENSG00000108688	67	298	5.017	23.075	67	298	5.017	23.075	2.3553	4.5345	6.06824	8.21965	2.153	0	0	yes	up	https://www.ncbi.nlm.nih.gov/gquery/?term=ENSG00000108688	CCL7		NOG154095(O:Posttranslational modification, protein turnover, chaperones )		NOG154095(Chemokine (C-C motif) ligand)	K05509	CCL7	map04060(Cytokine-cytokine receptor interaction); map04062(Chemokine signaling pathway); map04657(IL-17 signaling pathway)		GO:0070098(biological_process:chemokine-mediated signaling pathway); GO:0005125(molecular_function:cytokine activity); GO:0008009(molecular_function:chemokine activity); GO:2000503(biological_process:positive regulation of natural killer cell chemotaxis); GO:0007165(biological_process:signal transduction); GO:0048245(biological_process:eosinophil chemotaxis); GO:0005615(cellular_component:extrace…
ENSG00000131389	3747	1910	26.139	14.818	3747	1910	26.139	14.818	4.71364	3.89898	11.8716	10.8994	-0.9722	0	0	no	down	https://www.ncbi.nlm.nih.gov/gquery/?term=ENSG00000131389	SLC6A6					K05039	SLC6A6S			GO:0006810(biological_process:transport); GO:0005328(molecular_function:neurotransmitter:sodium symporter activity); GO:0015293(molecular_function:symporter activity); GO:0006520(biological_process:cellular amino acid metabolic process); GO:0016021(cellular_component:integral component of membrane); GO:0016020(cellular_component:membrane); GO:0015711(biological_process:organic anion transport); G…
ENSG00000171863	9136.98	5498	709.506	440.848	9136.98	5498	709.506	440.848	9.47087	8.78446	13.1575	12.4247	-0.7328	0	0	no	down	https://www.ncbi.nlm.nih.gov/gquery/?term=ENSG00000171863	RPS7		NOG21791(J:Translation, ribosomal structure and biogenesis )		NOG21791(ribosomal protein S7)	K02993	RP-S7e, RPS7	map03010(Ribosome)		GO:0000184(biological_process:nuclear-transcribed mRNA catabolic process, nonsense-mediated decay); GO:0022627(cellular_component:cytosolic small ribosomal subunit); GO:0030154(biological_process:cell differentiation); GO:0006614(biological_process:SRP-dependent cotranslational protein targeting to membrane); GO:0031012(cellular_component:extracellular matrix); GO:0050821(biological_process:prote…
ENSG00000141564	1420	1728	11.431	13.749	1420	1728	11.431	13.749	3.52745	3.79171	10.4718	10.755	0.2832	0	0	no	up	https://www.ncbi.nlm.nih.gov/gquery/?term=ENSG00000141564	RPTOR		NOG03700(R:General function prediction only )		NOG03700(regulatory associated protein of MTOR)	K07204	RAPTOR	map04136(Autophagy - other); map05206(MicroRNAs in cancer); map04910(Insulin signaling pathway); map04213(Longevity regulating pathway - multiple species); map04211(Longevity regulating pathway); map04150(mTOR signaling pathway); map04151(PI3K-Akt signaling pathway); map04152(AMPK signaling pathway); map04140(Autophagy - animal)		GO:0001030(molecular_function:RNA polymerase III type 1 promoter DNA binding); GO:0001031(molecular_function:RNA polymerase III type 2 promoter DNA binding); GO:0001032(molecular_function:RNA polymerase III type 3 promoter DNA binding); GO:0033138(biological_process:positive regulation of peptidyl-serine phosphorylation); GO:0031931(cellular_component:TORC1 complex); GO:0030307(biological_process…
ENSG00000173171	1251.76	1644.09	35.393	50.356	1251.76	1644.09	35.393	50.356	5.14946	5.65695	10.2899	10.6832	0.393	0	0	no	up	https://www.ncbi.nlm.nih.gov/gquery/?term=ENSG00000173171	MTX1		NOG22341(U:Intracellular trafficking, secretion, and vesicular transport )		NOG22341(Metaxin 1)	K17776	MTX			GO:0006810(biological_process:transport); GO:0016021(cellular_component:integral component of membrane); GO:0016020(cellular_component:membrane); GO:0005739(cellular_component:mitochondrion); GO:0005741(cellular_component:mitochondrial outer membrane); GO:0015031(biological_process:protein transport); GO:0006626(biological_process:protein targeting to mitochondrion)
ENSG00000116747	725.81	1031.87	7.845	14.445	725.81	1031.87	7.845	14.445	2.99005	3.86245	9.50365	10.0112	0.5074	0	0	no	up	https://www.ncbi.nlm.nih.gov/gquery/?term=ENSG00000116747	TROVE2		NOG12692(S:Function unknown )		NOG12692(TROVE domain)	K11089	TROVE2, SSA2	map05322(Systemic lupus erythematosus)		GO:0005737(cellular_component:cytoplasm); GO:0060271(biological_process:cilium assembly); GO:0007224(biological_process:smoothened signaling pathway); GO:0030030(biological_process:cell projection organization); GO:0030620(molecular_function:U2 snRNA binding); GO:0005829(cellular_component:cytosol); GO:0030529(cellular_component:intracellular ribonucleoprotein complex); GO:0005654(cellular_compon…
ENSG00000198786	143328	183511	3778.4	4990.45	143328	183511	3778.4	4990.45	11.8836	12.285	17.129	17.4855	0.3565	0	0	no	up	https://www.ncbi.nlm.nih.gov/gquery/?term=ENSG00000198786	MT-ND5	COG1009(C:Energy production and conversion )		COG1009(subunit l)		K03883	ND5	map05012(Parkinson's disease); map00190(Oxidative phosphorylation); map04723(Retrograde endocannabinoid signaling)		GO:0006120(biological_process:mitochondrial electron transport, NADH to ubiquinone); GO:0032981(biological_process:mitochondrial respiratory chain complex I assembly); GO:0042542(biological_process:response to hydrogen peroxide); GO:0008137(molecular_function:NADH dehydrogenase (ubiquinone) activity); GO:0010243(biological_process:response to organonitrogen compound); GO:0016020(cellular_componen…
ENSG00000198589	1609	930	9.905	5.266	1609	930	9.905	5.266	3.32265	2.42385	10.652	9.86124	-0.7909	0	0	no	down	https://www.ncbi.nlm.nih.gov/gquery/?term=ENSG00000198589	LRBA		NOG00183(R:General function prediction only )		NOG00183(beige BEACH domain containing protein)					GO:0005794(cellular_component:Golgi apparatus); GO:0005783(cellular_component:endoplasmic reticulum); GO:0016021(cellular_component:integral component of membrane); GO:0016020(cellular_component:membrane); GO:0005764(cellular_component:lysosome); GO:0003674(molecular_function:molecular_function); GO:0005886(cellular_component:plasma membrane); GO:0008150(biological_process:biological_process)
ENSG00000138821	236.99	618	22.948	26.732	236.99	618	22.948	26.732	4.52657	4.74588	7.88929	9.2717	1.383	0	0	yes	up	https://www.ncbi.nlm.nih.gov/gquery/?term=ENSG00000138821	SLC39A8	COG0428(P:Inorganic ion transport and metabolism )		COG0428(zinc transporter)		K14714	SLC39A8, ZIP8	map04216(Ferroptosis)		GO:0071578(biological_process:zinc II ion transmembrane import); GO:0006810(biological_process:transport); GO:0031090(cellular_component:organelle membrane); GO:0006811(biological_process:ion transport); GO:0016020(cellular_component:membrane); GO:0005385(molecular_function:zinc ion transmembrane transporter activity); GO:0055085(biological_process:transmembrane transport); GO:0070574(biological_…
ENSG00000163536	60	222	1.452	7.257	60	222	1.452	7.257	0.634129	2.87912	5.90929	7.79507	1.888	0	0	yes	up	https://www.ncbi.nlm.nih.gov/gquery/?term=ENSG00000163536	SERPINI1	COG4826(O:Posttranslational modification, protein turnover, chaperones )		COG4826(Serpin peptidase inhibitor, clade)						GO:0005615(cellular_component:extracellular space); GO:0007422(biological_process:peripheral nervous system development); GO:0070062(cellular_component:extracellular exosome); GO:0030155(biological_process:regulation of cell adhesion); GO:0060205(cellular_component:cytoplasmic vesicle lumen); GO:0010466(biological_process:negative regulation of peptidase activity); GO:0010976(biological_process:p…
ENSG00000231312	314	606.7	15.669	21.064	314	606.7	15.669	21.064	3.97902	4.40354	8.29508	9.24508	0.9509	0	0	no	up	https://www.ncbi.nlm.nih.gov/gquery/?term=ENSG00000231312	AC007388.1
ENSG00000122420	372	626.27	3.565	6.276	372	626.27	3.565	6.276	1.87381	2.67265	8.53955	9.29087	0.7509	0	0	no	up	https://www.ncbi.nlm.nih.gov/gquery/?term=ENSG00000122420	PTGFR		NOG06330(U:Intracellular trafficking, secretion, and vesicular transport )		NOG06330(5-hydroxytryptamine (Serotonin) receptor)	K04262	PTGFR	map04072(Phospholipase D signaling pathway); map04080(Neuroactive ligand-receptor interaction); map04020(Calcium signaling pathway)		GO:0005737(cellular_component:cytoplasm); GO:0008284(biological_process:positive regulation of cell proliferation); GO:0004930(molecular_function:G-protein coupled receptor activity); GO:0007567(biological_process:parturition); GO:0005887(cellular_component:integral component of plasma membrane); GO:0016021(cellular_component:integral component of membrane); GO:0016020(cellular_component:membrane…
ENSG00000013588	1002	1418	17.675	22.359	1002	1418	17.675	22.359	4.15178	4.48922	9.96881	10.4697	0.501	0	0	no	up	https://www.ncbi.nlm.nih.gov/gquery/?term=ENSG00000013588	GPRC5A		NOG128243(U:Intracellular trafficking, secretion, and vesicular transport )		NOG128243(retinoic acid-induced protein 3-like)	K08468	GPRC5A			GO:0004930(molecular_function:G-protein coupled receptor activity); GO:0043231(cellular_component:intracellular membrane-bounded organelle); GO:0005515(molecular_function:protein binding); GO:0005730(cellular_component:nucleolus); GO:0031410(cellular_component:cytoplasmic vesicle); GO:0016021(cellular_component:integral component of membrane); GO:0016020(cellular_component:membrane); GO:0031982(c…
ENSG00000105738	734	1076	6.81	6.521	734	1076	6.81	6.521	2.78869	2.72705	9.51983	10.0716	-0.5518	0	0	no	down	https://www.ncbi.nlm.nih.gov/gquery/?term=ENSG00000105738	SIPA1L3		NOG09929(R:General function prediction only )		NOG09929(Ral GTPase activating protein, alpha subunit)	K17703	SIPA1L3, SPAL3	map04015(Rap1 signaling pathway)		GO:0051056(biological_process:regulation of small GTPase mediated signal transduction); GO:0045177(cellular_component:apical part of cell); GO:0007010(biological_process:cytoskeleton organization); GO:0043547(biological_process:positive regulation of GTPase activity); GO:0001725(cellular_component:stress fiber); GO:0016324(cellular_component:apical plasma membrane); GO:0016020(cellular_component:…
ENSG00000125384	2267	398	43.409	8.169	2267	398	43.409	8.169	5.44324	3.04771	11.1466	8.63699	-2.51	0	0	yes	down	https://www.ncbi.nlm.nih.gov/gquery/?term=ENSG00000125384	PTGER2		NOG06330(U:Intracellular trafficking, secretion, and vesicular transport )		NOG06330(5-hydroxytryptamine (Serotonin) receptor)	K04259	PTGER2	map04024(cAMP signaling pathway); map04080(Neuroactive ligand-receptor interaction); map04924(Renin secretion); map04750(Inflammatory mediator regulation of TRP channels); map05200(Pathways in cancer)		GO:0042127(biological_process:regulation of cell proliferation); GO:0005886(cellular_component:plasma membrane); GO:0004930(molecular_function:G-protein coupled receptor activity); GO:0032570(biological_process:response to progesterone); GO:0005887(cellular_component:integral component of plasma membrane); GO:0071380(biological_process:cellular response to prostaglandin E stimulus); GO:0016021(ce…
ENSG00000113594	1253	702	6.756	3.775	1253	702	6.756	3.775	2.77737	1.9542	10.2913	9.45553	-0.8358	0	0	no	down	https://www.ncbi.nlm.nih.gov/gquery/?term=ENSG00000113594	LIFR		NOG19063(U:Intracellular trafficking, secretion, and vesicular transport )		NOG19063(Leukemia inhibitory factor receptor alpha)	K05058	LIFR, CD118	map04060(Cytokine-cytokine receptor interaction); map04550(Signaling pathways regulating pluripotency of stem cells); map04630(Jak-STAT signaling pathway)		GO:0005127(molecular_function:ciliary neurotrophic factor receptor binding); GO:0019221(biological_process:cytokine-mediated signaling pathway); GO:0038165(biological_process:oncostatin-M-mediated signaling pathway); GO:0007166(biological_process:cell surface receptor signaling pathway); GO:0048861(biological_process:leukemia inhibitory factor signaling pathway); GO:0005615(cellular_component:ext…
ENSG00000109180	2273	2718	96.029	120.933	2273	2718	96.029	120.933	6.5869	6.91926	11.1504	11.4084	0.2579	0	0	no	up	https://www.ncbi.nlm.nih.gov/gquery/?term=ENSG00000109180	OCIAD1		NOG55963(R:General function prediction only )		NOG55963(OCIA domain containing 1)					GO:0016020(cellular_component:membrane); GO:0005768(cellular_component:endosome); GO:0005739(cellular_component:mitochondrion); GO:0005515(molecular_function:protein binding)
ENSG00000257727	1519.95	1992.35	74.202	98.633	1519.95	1992.35	74.202	98.633	6.21533	6.62546	10.5699	10.9603	0.3901	0	0	no	up	https://www.ncbi.nlm.nih.gov/gquery/?term=ENSG00000257727	CNPY2		NOG70535(S:Function unknown )		NOG70535(Canopy 2 homolog (Zebrafish))					GO:0005783(cellular_component:endoplasmic reticulum); GO:0009888(biological_process:tissue development); GO:0010988(biological_process:regulation of low-density lipoprotein particle clearance); GO:0010629(biological_process:negative regulation of gene expression); GO:0005515(molecular_function:protein binding); GO:0005887(cellular_component:integral component of plasma membrane); GO:0007167(biolo…
ENSG00000213626	4707	1102	73.369	18.465	4707	1102	73.369	18.465	6.19906	4.21451	12.2006	10.106	-2.095	0	0	yes	down	https://www.ncbi.nlm.nih.gov/gquery/?term=ENSG00000213626	LBH		NOG66037(K:Transcription )		NOG66037(limb bud and heart development homolog (mouse))					GO:0005737(cellular_component:cytoplasm); GO:0033147(biological_process:negative regulation of intracellular estrogen receptor signaling pathway); GO:2000737(biological_process:negative regulation of stem cell differentiation); GO:0030193(biological_process:regulation of blood coagulation); GO:0005634(cellular_component:nucleus); GO:2000103(biological_process:positive regulation of mammary stem c…
ENSG00000106635	600	904	19.191	26.909	600	904	19.191	26.909	4.26986	4.75537	9.22906	9.82034	0.5914	0	0	no	up	https://www.ncbi.nlm.nih.gov/gquery/?term=ENSG00000106635	BCL7B		NOG61149(S:Function unknown )		NOG61149(b-cell CLL lymphoma 7 protein family member)					GO:0005575(cellular_component:cellular_component); GO:0016055(biological_process:Wnt signaling pathway); GO:0006915(biological_process:apoptotic process); GO:0003779(molecular_function:actin binding); GO:0008150(biological_process:biological_process); GO:0005515(molecular_function:protein binding); GO:0030154(biological_process:cell differentiation)
ENSG00000105997	1116.37	246	24.314	4.138	1116.37	246	24.314	4.138	4.60964	2.08338	10.1247	7.9431	-2.182	0	0	yes	down	https://www.ncbi.nlm.nih.gov/gquery/?term=ENSG00000105997	HOXA3		NOG20625(K:Transcription )		NOG20625(homeobox)	K09303	HOX_3			GO:0008284(biological_process:positive regulation of cell proliferation); GO:0001974(biological_process:blood vessel remodeling); GO:0003677(molecular_function:DNA binding); GO:0001525(biological_process:angiogenesis); GO:0007275(biological_process:multicellular organism development); GO:0043565(molecular_function:sequence-specific DNA binding); GO:0006355(biological_process:regulation of transcr…
ENSG00000160013	72.01	341	1.622	7.943	72.01	341	1.622	7.943	0.784085	3.00773	6.17213	8.41405	2.244	0	0	yes	up	https://www.ncbi.nlm.nih.gov/gquery/?term=ENSG00000160013	PTGIR		NOG06330(U:Intracellular trafficking, secretion, and vesicular transport )		NOG06330(5-hydroxytryptamine (Serotonin) receptor)	K04263	PTGIR	map04080(Neuroactive ligand-receptor interaction); map04270(Vascular smooth muscle contraction); map04611(Platelet activation)		GO:0004930(molecular_function:G-protein coupled receptor activity); GO:0048662(biological_process:negative regulation of smooth muscle cell proliferation); GO:0043547(biological_process:positive regulation of GTPase activity); GO:0030819(biological_process:positive regulation of cAMP biosynthetic process); GO:0016021(cellular_component:integral component of membrane); GO:0016020(cellular_componen…
ENSG00000081307	915.82	1714.59	16.33	33.94	915.82	1714.59	16.33	33.94	4.03826	5.08916	9.83908	10.7437	0.9048	0	0	no	up	https://www.ncbi.nlm.nih.gov/gquery/?term=ENSG00000081307	UBA5	COG0476(H:Coenzyme transport and metabolism )		COG0476(UBA THIF-type NAD FAD binding protein)		K12164	UBA5, UBE1DC1			GO:0005737(cellular_component:cytoplasm); GO:0033146(biological_process:regulation of intracellular estrogen receptor signaling pathway); GO:0043231(cellular_component:intracellular membrane-bounded organelle); GO:0005829(cellular_component:cytosol); GO:0008641(molecular_function:small protein activating enzyme activity); GO:0000166(molecular_function:nucleotide binding); GO:1990592(biological_pr…
ENSG00000167244	28	277	0.416	3.011	28	277	0.416	3.011	-0.954557	1.63738	4.8125	8.11426	3.306	0	0	yes	up	https://www.ncbi.nlm.nih.gov/gquery/?term=ENSG00000167244	IGF2		NOG44459(A:RNA processing and modification )		NOG44459(insulin-like growth factor 2 (somatomedin A))	K13769	IGF2	map05205(Proteoglycans in cancer)		GO:2000273(biological_process:positive regulation of receptor activity); GO:0045840(biological_process:positive regulation of mitotic nuclear division); GO:0030546(molecular_function:receptor activator activity); GO:0038028(biological_process:insulin receptor signaling pathway via phosphatidylinositol 3-kinase); GO:0008284(biological_process:positive regulation of cell proliferation); GO:0001501(…
ENSG00000205918	1131.54	1795.41	5.572	9.149	1131.54	1795.41	5.572	9.149	2.50386	3.2093	10.1442	10.8102	0.6651	0	0	no	up	https://www.ncbi.nlm.nih.gov/gquery/?term=ENSG00000205918	PDPK2P
ENSG00000163131	212	692.15	5.657	20.682	212	692.15	5.657	20.682	2.52532	4.37726	7.7286	9.43515	1.707	0	0	yes	up	https://www.ncbi.nlm.nih.gov/gquery/?term=ENSG00000163131	CTSS	COG4870(O:Posttranslational modification, protein turnover, chaperones )		COG4870(cysteine)		K01368	CTSS	map05152(Tuberculosis); map04145(Phagosome); map04210(Apoptosis); map04142(Lysosome); map04612(Antigen processing and presentation)		GO:0004252(molecular_function:serine-type endopeptidase activity); GO:0030574(biological_process:collagen catabolic process); GO:1904813(cellular_component:ficolin-1-rich granule lumen); GO:0034769(biological_process:basement membrane disassembly); GO:0048002(biological_process:antigen processing and presentation of peptide antigen); GO:0008233(molecular_function:peptidase activity); GO:0008234(m…
ENSG00000141298	2371	1224	22.051	18.838	2371	1224	22.051	18.838	4.4693	4.24321	11.2113	10.2575	-0.9539	0	0	no	down	https://www.ncbi.nlm.nih.gov/gquery/?term=ENSG00000141298	SSH2	COG2453(T:Signal transduction mechanisms )		COG2453(Dual specificity protein phosphatase)		K05766	SSH	map04810(Regulation of actin cytoskeleton); map04360(Axon guidance)		GO:0005856(cellular_component:cytoskeleton); GO:0016787(molecular_function:hydrolase activity); GO:0010591(biological_process:regulation of lamellipodium assembly); GO:0016791(molecular_function:phosphatase activity); GO:0005615(cellular_component:extracellular space); GO:0008138(molecular_function:protein tyrosine/serine/threonine phosphatase activity); GO:0016311(biological_process:dephosphoryl…
ENSG00000071282	290	64	14.441	4.433	290	64	14.441	4.433	3.86205	2.18047	8.18041	6.00225	-2.18	0	0	yes	down	https://www.ncbi.nlm.nih.gov/gquery/?term=ENSG00000071282	LMCD1		NOG19692(K:Transcription )		NOG19692(LIM and cysteine-rich domains 1)					GO:0005737(cellular_component:cytoplasm); GO:0044267(biological_process:cellular protein metabolic process); GO:0010611(biological_process:regulation of cardiac muscle hypertrophy); GO:0005615(cellular_component:extracellular space); GO:0000122(biological_process:negative regulation of transcription from RNA polymerase II promoter); GO:0005634(cellular_component:nucleus); GO:0003714(molecular_fun…
ENSG00000145390	254	1967	3.063	14.69	254	1967	3.063	14.69	1.66129	3.88655	7.98925	10.9419	2.953	0	0	yes	up	https://www.ncbi.nlm.nih.gov/gquery/?term=ENSG00000145390	USP53		NOG08012(O:Posttranslational modification, protein turnover, chaperones )		NOG08012(Ubiquitin specific peptidase)					GO:0005911(cellular_component:cell-cell junction); GO:0007605(biological_process:sensory perception of sound); GO:0006915(biological_process:apoptotic process); GO:0036459(molecular_function:thiol-dependent ubiquitinyl hydrolase activity); GO:0005575(cellular_component:cellular_component); GO:0051402(biological_process:neuron apoptotic process); GO:0008150(biological_process:biological_process); …
ENSG00000184007	4175	4487	131.732	153.108	4175	4487	131.732	153.108	7.04256	7.25935	12.0276	12.1316	0.104	0	0	no	up	https://www.ncbi.nlm.nih.gov/gquery/?term=ENSG00000184007	PTP4A2					K18041	PTP4A			GO:0005737(cellular_component:cytoplasm); GO:0016787(molecular_function:hydrolase activity); GO:0016791(molecular_function:phosphatase activity); GO:0005829(cellular_component:cytosol); GO:0016311(biological_process:dephosphorylation); GO:0006470(biological_process:protein dephosphorylation); GO:0004725(molecular_function:protein tyrosine phosphatase activity); GO:0016020(cellular_component:membr…
ENSG00000124570	3026	1835	96.285	60.329	3026	1835	96.285	60.329	6.59074	5.91717	11.5632	10.8416	-0.7216	0	0	no	down	https://www.ncbi.nlm.nih.gov/gquery/?term=ENSG00000124570	SERPINB6	COG4826(O:Posttranslational modification, protein turnover, chaperones )		COG4826(Serpin peptidase inhibitor, clade)		K13963	SERPINB	map05146(Amoebiasis)		GO:0005737(cellular_component:cytoplasm); GO:0043234(cellular_component:protein complex); GO:0070821(cellular_component:tertiary granule membrane); GO:0071470(biological_process:cellular response to osmotic stress); GO:0070062(cellular_component:extracellular exosome); GO:0007605(biological_process:sensory perception of sound); GO:0005829(cellular_component:cytosol); GO:0004867(molecular_function…
ENSG00000106571	928	278	6.692	2.873	928	278	6.692	2.873	2.76384	1.57192	9.85814	8.11946	-1.739	0	0	yes	down	https://www.ncbi.nlm.nih.gov/gquery/?term=ENSG00000106571	GLI3	COG5048(R:General function prediction only )		COG5048(Zinc finger protein)		K06230	GLI3	map04024(cAMP signaling pathway); map05217(Basal cell carcinoma); map04340(Hedgehog signaling pathway); map05200(Pathways in cancer)		GO:0035108(biological_process:limb morphogenesis); GO:0048589(biological_process:developmental growth); GO:0046638(biological_process:positive regulation of alpha-beta T cell differentiation); GO:0021513(biological_process:spinal cord dorsal/ventral patterning); GO:0001658(biological_process:branching involved in ureteric bud morphogenesis); GO:0001077(molecular_function:transcriptional activator…
ENSG00000156261	3316	4220	75.952	101.702	3316	4220	75.952	101.702	6.24891	6.66962	11.6953	12.0431	0.3478	0	0	no	up	https://www.ncbi.nlm.nih.gov/gquery/?term=ENSG00000156261	CCT8		NOG02436(O:Posttranslational modification, protein turnover, chaperones )		NOG02436(t-complex protein 1)	K09500	CCT8			GO:0006457(biological_process:protein folding); GO:0006458(biological_process:'de novo' protein folding); GO:1904851(biological_process:positive regulation of establishment of protein localization to telomere); GO:1904813(cellular_component:ficolin-1-rich granule lumen); GO:1904874(biological_process:positive regulation of telomerase RNA localization to Cajal body); GO:0035578(cellular_component:…
ENSG00000107581	9947	10227	84.245	91.072	9947	10227	84.245	91.072	6.39823	6.51052	13.2801	13.3201	0.04005	0	0	no	up	https://www.ncbi.nlm.nih.gov/gquery/?term=ENSG00000107581	EIF3A		NOG02735(J:Translation, ribosomal structure and biogenesis )		NOG02735(Component of the eukaryotic translation initiation factor 3 (eIF-3) complex, which is involved in protein synthesis and, together with other initiation factors, stimulates binding of mRNA and methionyl-tRNAi to the 40S ribosome (By similarity))	K03254	EIF3A	map03013(RNA transport)		GO:0001732(biological_process:formation of cytoplasmic translation initiation complex); GO:0005874(cellular_component:microtubule); GO:0005737(cellular_component:cytoplasm); GO:0043614(cellular_component:multi-eIF complex); GO:0075522(biological_process:IRES-dependent viral translational initiation); GO:0075525(biological_process:viral translational termination-reinitiation); GO:0005730(cellular_…
ENSG00000154864	1903	1167	11.709	5.462	1903	1167	11.709	5.462	3.56181	2.4756	10.8941	10.1887	-0.7055	0	0	no	down	https://www.ncbi.nlm.nih.gov/gquery/?term=ENSG00000154864	PIEZO2		NOG15130(S:Function unknown )		NOG15130(Piezo-type mechanosensitive ion channel component)					GO:0042391(biological_process:regulation of membrane potential); GO:0006810(biological_process:transport); GO:0005261(molecular_function:cation channel activity); GO:0050982(biological_process:detection of mechanical stimulus); GO:0050896(biological_process:response to stimulus); GO:0006811(biological_process:ion transport); GO:0016020(cellular_component:membrane); GO:0009612(biological_process:r…
ENSG00000139323	330.72	539.44	4.824	9.551	330.72	539.44	4.824	9.551	2.29983	3.27068	8.3699	9.07559	0.7035	0	0	no	up	https://www.ncbi.nlm.nih.gov/gquery/?term=ENSG00000139323	POC1B		NOG04789(R:General function prediction only )		NOG04789(POC1 centriolar protein homolog)	K16482	POC1			GO:0005737(cellular_component:cytoplasm); GO:0005856(cellular_component:cytoskeleton); GO:0001895(biological_process:retina homeostasis); GO:0060271(biological_process:cilium assembly); GO:0036064(cellular_component:ciliary basal body); GO:0030030(biological_process:cell projection organization); GO:0005813(cellular_component:centrosome); GO:0008283(biological_process:cell proliferation); GO:0005…
ENSG00000167900	399	16	12.552	0.51	399	16	12.552	0.51	3.66129	-0.713119	8.64061	4.00899	-4.64	0	0	yes	down	https://www.ncbi.nlm.nih.gov/gquery/?term=ENSG00000167900	TK1	COG1435(F:Nucleotide transport and metabolism )		COG1435(THymidine Kinase)		K00857	tdk, TK	map00240(Pyrimidine metabolism); map00983(Drug metabolism - other enzymes)		GO:0005737(cellular_component:cytoplasm); GO:0006139(biological_process:nucleobase-containing compound metabolic process); GO:0042802(molecular_function:identical protein binding); GO:0019206(molecular_function:nucleoside kinase activity); GO:0071897(biological_process:DNA biosynthetic process); GO:0043097(biological_process:pyrimidine nucleoside salvage); GO:0009157(biological_process:deoxyribon…
ENSG00000219200	3355.36	4263.78	437.985	575.667	3355.36	4263.78	437.985	575.667	8.77507	9.16934	11.7123	12.058	0.3459	0	0	no	up	https://www.ncbi.nlm.nih.gov/gquery/?term=ENSG00000219200	RNASEK		NOG75402(S:Function unknown )		NOG75402(Ribonuclease, RNase K)	K19770	RNASEK			GO:0090502(biological_process:RNA phosphodiester bond hydrolysis, endonucleolytic); GO:0016787(molecular_function:hydrolase activity); GO:0004518(molecular_function:nuclease activity); GO:0004519(molecular_function:endonuclease activity); GO:0016021(cellular_component:integral component of membrane); GO:0016020(cellular_component:membrane); GO:0004521(molecular_function:endoribonuclease activity)…
ENSG00000185070	3466	1820	29.042	17.867	3466	1820	29.042	17.867	4.86503	4.16728	11.7591	10.8298	-0.9293	0	0	no	down	https://www.ncbi.nlm.nih.gov/gquery/?term=ENSG00000185070	FLRT2		NOG38389(S:Function unknown )		NOG38389(Fibronectin leucine rich transmembrane protein 2)	K16362	FLRT			GO:0005783(cellular_component:endoplasmic reticulum); GO:0005789(cellular_component:endoplasmic reticulum membrane); GO:0050919(biological_process:negative chemotaxis); GO:0045202(cellular_component:synapse); GO:0005887(cellular_component:integral component of plasma membrane); GO:0007411(biological_process:axon guidance); GO:0005925(cellular_component:focal adhesion); GO:0008543(biological_proce…
ENSG00000167778	616	1180	9.361	18.318	616	1180	9.361	18.318	3.24199	4.20304	9.26702	10.2047	0.9378	0	0	no	up	https://www.ncbi.nlm.nih.gov/gquery/?term=ENSG00000167778	SPRYD3		NOG01365(R:General function prediction only )		NOG01365(ran binding protein)
ENSG00000175662	1664	2012	17.622	19.642	1664	2012	17.622	19.642	4.14747	4.3032	10.7005	10.9745	0.274	0	0	no	up	https://www.ncbi.nlm.nih.gov/gquery/?term=ENSG00000175662	TOM1L2		NOG11213(S:Function unknown )		NOG11213(target of)					GO:0070062(cellular_component:extracellular exosome); GO:0006886(biological_process:intracellular protein transport); GO:0006810(biological_process:transport); GO:0005622(cellular_component:intracellular); GO:0019901(molecular_function:protein kinase binding); GO:0030276(molecular_function:clathrin binding); GO:0007165(biological_process:signal transduction); GO:0005515(molecular_function:protein…
ENSG00000237172	1707.88	1087.11	25.136	16.524	1707.88	1087.11	25.136	16.524	4.65741	4.0552	10.7381	10.0864	-0.652	0	0	no	down	https://www.ncbi.nlm.nih.gov/gquery/?term=ENSG00000237172	B3GNT9		NOG21892(S:Function unknown )		NOG21892(UDP-GlcNAc betaGal beta-1,3-N-acetylglucosaminyltransferase)	K18705	B3GNT9			GO:0005794(cellular_component:Golgi apparatus); GO:0006486(biological_process:protein glycosylation); GO:0016021(cellular_component:integral component of membrane); GO:0016020(cellular_component:membrane); GO:0000139(cellular_component:Golgi membrane); GO:0001650(cellular_component:fibrillar center); GO:0016740(molecular_function:transferase activity); GO:0008378(molecular_function:galactosyltran…
ENSG00000101084	1778.01	2318.56	84.459	113.254	1778.01	2318.56	84.459	113.254	6.40189	6.82469	10.7961	11.1791	0.3832	0	0	no	up	https://www.ncbi.nlm.nih.gov/gquery/?term=ENSG00000101084	C20orf24		NOG93678(S:Function unknown )		NOG93678(Chromosome 20 open reading frame)					GO:0005575(cellular_component:cellular_component); GO:0008150(biological_process:biological_process); GO:0003674(molecular_function:molecular_function)
ENSG00000115295	1457	822	15.423	11.013	1457	822	15.423	11.013	3.95634	3.47418	10.5089	9.68317	-0.8258	0	0	no	down	https://www.ncbi.nlm.nih.gov/gquery/?term=ENSG00000115295	CLIP4	COG5244(D:Cell cycle control, cell division, chromosome partitioning )		COG5244(CAP-GLY domain containing linker protein)		K10423	CLIP3_4			GO:0016021(cellular_component:integral component of membrane); GO:0016020(cellular_component:membrane); GO:0043231(cellular_component:intracellular membrane-bounded organelle); GO:0005515(molecular_function:protein binding)
ENSG00000070614	11133	6472	72.686	44.149	11133	6472	72.686	44.149	6.18559	5.46757	13.4426	12.66	-0.7826	0	0	no	down	https://www.ncbi.nlm.nih.gov/gquery/?term=ENSG00000070614	NDST1		NOG03797(S:Function unknown )		NOG03797(N-deacetylase N-sulfotransferase (Heparan glucosaminyl))	K02576	NDST1	map00534(Glycosaminoglycan biosynthesis - heparan sulfate / heparin)		GO:0030203(biological_process:glycosaminoglycan metabolic process); GO:0006954(biological_process:inflammatory response); GO:0005794(cellular_component:Golgi apparatus); GO:0008146(molecular_function:sulfotransferase activity); GO:0006477(biological_process:protein sulfation); GO:0060976(biological_process:coronary vasculature development); GO:0008543(biological_process:fibroblast growth factor r…
ENSG00000205730	1993.72	2331.52	12.274	14.425	1993.72	2331.52	12.274	14.425	3.62924	3.86047	10.9613	11.1871	0.2259	0	0	no	up	https://www.ncbi.nlm.nih.gov/gquery/?term=ENSG00000205730	ITPRIPL2		NOG29355(U:Intracellular trafficking, secretion, and vesicular transport )		NOG29355(Inositol 1,4,5-trisphosphate receptor interacting protein-like 2)					GO:0016021(cellular_component:integral component of membrane); GO:0016020(cellular_component:membrane)
ENSG00000189056	520	856	1.782	3.305	520	856	1.782	3.305	0.912267	1.76765	9.02265	9.74164	0.7191	0	0	no	up	https://www.ncbi.nlm.nih.gov/gquery/?term=ENSG00000189056	RELN		NOG03687(O:Posttranslational modification, protein turnover, chaperones )		NOG03687(Extracellular matrix serine protease that plays a role in layering of neurons in the cerebral cortex and cerebellum. Regulates microtubule function in neurons and neuronal migration. Affects migration of sympathetic preganglionic neurons in the spinal cord, where it seems to act as a barrier to neuronal migration. Enzymatic activity is important for the modulation of cell adhesion. Bindi…	K06249	RELN	map04510(Focal adhesion); map04151(PI3K-Akt signaling pathway); map04512(ECM-receptor interaction)		GO:0038026(biological_process:reelin-mediated signaling pathway); GO:0016787(molecular_function:hydrolase activity); GO:0007616(biological_process:long-term memory); GO:0021517(biological_process:ventral spinal cord development); GO:0061003(biological_process:positive regulation of dendritic spine morphogenesis); GO:0016358(biological_process:dendrite development); GO:0030425(cellular_component:d…
ENSG00000185650	10704	6357	212.135	134.77	10704	6357	212.135	134.77	7.72952	7.07543	13.3859	12.6342	-0.7517	0	0	no	down	https://www.ncbi.nlm.nih.gov/gquery/?term=ENSG00000185650	ZFP36L1	COG5063(R:General function prediction only )		COG5063(Zinc finger protein 36 C3H)		K18753	ZFP36L			GO:0001570(biological_process:vasculogenesis); GO:0070371(biological_process:ERK1 and ERK2 cascade); GO:0060710(biological_process:chorio-allantoic fusion); GO:0048568(biological_process:embryonic organ development); GO:0060712(biological_process:spongiotrophoblast layer development); GO:0071385(biological_process:cellular response to glucocorticoid stimulus); GO:0038066(biological_process:p38MAP…
ENSG00000130635	24957	3181	136.908	17.063	24957	3181	136.908	17.063	7.09812	4.10123	14.6072	11.6353	-2.972	0	0	yes	down	https://www.ncbi.nlm.nih.gov/gquery/?term=ENSG00000130635	COL5A1		NOG00016(R:General function prediction only )		NOG00016(collagen, type)	K19721	COL5AS	map04974(Protein digestion and absorption)		GO:0005201(molecular_function:extracellular matrix structural constituent); GO:0005788(cellular_component:endoplasmic reticulum lumen); GO:0051128(biological_process:regulation of cellular component organization); GO:0032964(biological_process:collagen biosynthetic process); GO:0016477(biological_process:cell migration); GO:0035313(biological_process:wound healing, spreading of epidermal cells); …
ENSG00000136295	16809	8237	152.972	77.726	16809	8237	152.972	77.726	7.25807	6.28218	14.037	13.0079	-1.029	0	0	yes	down	https://www.ncbi.nlm.nih.gov/gquery/?term=ENSG00000136295	TTYH3		NOG19402(U:Intracellular trafficking, secretion, and vesicular transport )		NOG19402(tweety homolog 1 (Drosophila))					GO:0005229(molecular_function:intracellular calcium activated chloride channel activity); GO:0006810(biological_process:transport); GO:0070062(cellular_component:extracellular exosome); GO:0034220(biological_process:ion transmembrane transport); GO:1902476(biological_process:chloride transmembrane transport); GO:0006811(biological_process:ion transport); GO:0016020(cellular_component:membrane); G…
ENSG00000145740	1524	1930	24.485	32.332	1524	1930	24.485	32.332	4.61971	5.01935	10.5737	10.9145	0.3407	0	0	no	up	https://www.ncbi.nlm.nih.gov/gquery/?term=ENSG00000145740	SLC30A5	COG1230(P:Inorganic ion transport and metabolism )		COG1230(cation diffusion facilitator family transporter)		K14692	SLC30A5_7, ZNT5_7, MTP, MSC2			GO:0008270(molecular_function:zinc ion binding); GO:0006824(biological_process:cobalt ion transport); GO:0010043(biological_process:response to zinc ion); GO:0006829(biological_process:zinc II ion transport); GO:0030667(cellular_component:secretory granule membrane); GO:0005730(cellular_component:nucleolus); GO:0016021(cellular_component:integral component of membrane); GO:0016020(cellular_compon…
ENSG00000129292	1047.23	1657.66	12.05	19.427	1047.23	1657.66	12.05	19.427	3.60288	4.2874	10.0325	10.695	0.6632	0	0	no	up	https://www.ncbi.nlm.nih.gov/gquery/?term=ENSG00000129292	PHF20L1		NOG13499(R:General function prediction only )		NOG13499(PHD finger protein 20-like 1)	K18402	PHF20			GO:0006355(biological_process:regulation of transcription, DNA-templated); GO:0005634(cellular_component:nucleus); GO:0046872(molecular_function:metal ion binding); GO:0005515(molecular_function:protein binding)
ENSG00000160408	2836.91	1892.66	55.406	39.716	2836.91	1892.66	55.406	39.716	5.79457	5.31528	11.4702	10.8863	-0.5837	0	0	no	down	https://www.ncbi.nlm.nih.gov/gquery/?term=ENSG00000160408	ST6GALNAC6		NOG09267(S:Function unknown )		NOG09267(ST3 beta-galactoside alpha-2,3-sialyltransferase)	K03376	SIAT7F, ST6GalNAc VI	map00604(Glycosphingolipid biosynthesis - ganglio series)		GO:0005737(cellular_component:cytoplasm); GO:0005794(cellular_component:Golgi apparatus); GO:0009988(biological_process:cell-cell recognition); GO:0001574(biological_process:ganglioside biosynthetic process); GO:0006486(biological_process:protein glycosylation); GO:0009311(biological_process:oligosaccharide metabolic process); GO:0016021(cellular_component:integral component of membrane); GO:0016…
ENSG00000106153	4040	4481.98	257.209	295.007	4040	4481.98	257.209	295.007	8.00736	8.20509	11.9802	12.13	0.1498	0	0	no	up	https://www.ncbi.nlm.nih.gov/gquery/?term=ENSG00000106153	CHCHD2		NOG87370(R:General function prediction only )		NOG87370(coiled-coil-helix-coiled-coil-helix domain-containing protein 2)					GO:0043565(molecular_function:sequence-specific DNA binding); GO:0005634(cellular_component:nucleus); GO:1900037(biological_process:regulation of cellular response to hypoxia); GO:0005739(cellular_component:mitochondrion); GO:0045944(biological_process:positive regulation of transcription from RNA polymerase II promoter); GO:0006351(biological_process:transcription, DNA-templated); GO:0005515(mol…
ENSG00000265681	11956.4	8813.7	1227.92	927.58	11956.4	8813.7	1227.92	927.58	10.2621	9.85748	13.5455	13.1055	-0.4399	0	0	no	down	https://www.ncbi.nlm.nih.gov/gquery/?term=ENSG00000265681	RPL17	COG0091(J:Translation, ribosomal structure and biogenesis )		COG0091(The globular domain of the protein is located near the polypeptide exit tunnel on the outside of the subunit, while an extended beta-hairpin is found that lines the wall of the exit tunnel in the center of the 70S ribosome (By similarity))		K02880	RP-L17e, RPL17	map03010(Ribosome)		GO:0005829(cellular_component:cytosol); GO:0000184(biological_process:nuclear-transcribed mRNA catabolic process, nonsense-mediated decay); GO:0015934(cellular_component:large ribosomal subunit); GO:0005840(cellular_component:ribosome); GO:0022625(cellular_component:cytosolic large ribosomal subunit); GO:0005634(cellular_component:nucleus); GO:0019083(biological_process:viral transcription); GO:0…
ENSG00000116095	438	802	3.522	11.022	438	802	3.522	11.022	1.85679	3.47534	8.77512	9.64764	0.8727	0	0	no	up	https://www.ncbi.nlm.nih.gov/gquery/?term=ENSG00000116095	PLEKHA3		NOG13192(U:Intracellular trafficking, secretion, and vesicular transport )		NOG13192(Pleckstrin homology domain containing, family A (Phosphoinositide binding specific) member 8)	K20313	PLEKHA3, FAPP1			GO:0005794(cellular_component:Golgi apparatus); GO:0005543(molecular_function:phospholipid binding); GO:0016020(cellular_component:membrane); GO:0005545(molecular_function:1-phosphatidylinositol binding); GO:0008289(molecular_function:lipid binding); GO:0005575(cellular_component:cellular_component); GO:0008150(biological_process:biological_process); GO:0006661(biological_process:phosphatidylinos…
ENSG00000144674	2187.37	3391.12	12.072	18.848	2187.37	3391.12	12.072	18.848	3.60549	4.24397	11.095	11.7276	0.6328	0	0	no	up	https://www.ncbi.nlm.nih.gov/gquery/?term=ENSG00000144674	GOLGA4		NOG03926(U:Intracellular trafficking, secretion, and vesicular transport )		NOG03926(Golgin A4)	K20283	GOLGA4			GO:0005737(cellular_component:cytoplasm); GO:0005794(cellular_component:Golgi apparatus); GO:0005802(cellular_component:trans-Golgi network); GO:0043231(cellular_component:intracellular membrane-bounded organelle); GO:0000042(biological_process:protein targeting to Golgi); GO:0005829(cellular_component:cytosol); GO:0016020(cellular_component:membrane); GO:0045773(biological_process:positive regul…
ENSG00000239264	8490.19	10177	123.278	152.666	8490.19	10177	123.278	152.666	6.94694	7.25518	13.0516	13.313	0.2615	0	0	no	up	https://www.ncbi.nlm.nih.gov/gquery/?term=ENSG00000239264	TXNDC5	COG0526(O:Posttranslational modification, protein turnover, chaperones )		COG0526(Thioredoxin)		K13984	TXNDC5, ERP46	map04141(Protein processing in endoplasmic reticulum)		GO:0043202(cellular_component:lysosomal lumen); GO:0006457(biological_process:protein folding); GO:0005783(cellular_component:endoplasmic reticulum); GO:0070062(cellular_component:extracellular exosome); GO:0043312(biological_process:neutrophil degranulation); GO:0005788(cellular_component:endoplasmic reticulum lumen); GO:0005623(cellular_component:cell); GO:0035578(cellular_component:azurophil g…
ENSG00000164649	467	163.71	8.891	3.275	467	163.71	8.891	3.275	3.16848	1.75489	8.86759	7.35588	-1.51	0	0	yes	down	https://www.ncbi.nlm.nih.gov/gquery/?term=ENSG00000164649	CDCA7L		NOG04217(D:Cell cycle control, cell division, chromosome partitioning )		NOG04217(Cell division cycle associated 7-like)					GO:0008284(biological_process:positive regulation of cell proliferation); GO:0005737(cellular_component:cytoplasm); GO:0016021(cellular_component:integral component of membrane); GO:0005730(cellular_component:nucleolus); GO:0005829(cellular_component:cytosol); GO:0016020(cellular_component:membrane); GO:0001650(cellular_component:fibrillar center); GO:0006355(biological_process:regulation of tran…
ENSG00000165072	219	472	2.54	5.668	219	472	2.54	5.668	1.40054	2.52807	7.77545	8.88295	1.108	0	0	yes	up	https://www.ncbi.nlm.nih.gov/gquery/?term=ENSG00000165072	MAMDC2		NOG21035(O:Posttranslational modification, protein turnover, chaperones )		NOG21035(MAM domain containing 2)					GO:0016020(cellular_component:membrane); GO:0005576(cellular_component:extracellular region); GO:0005578(cellular_component:proteinaceous extracellular matrix); GO:0005783(cellular_component:endoplasmic reticulum)
ENSG00000134057	457	174	15.263	5.845	457	174	15.263	5.845	3.94139	2.57168	8.83637	7.44377	-1.393	0	0	yes	down	https://www.ncbi.nlm.nih.gov/gquery/?term=ENSG00000134057	CCNB1	COG5024(D:Cell cycle control, cell division, chromosome partitioning )		COG5024(g2 mitotic-specific)		K05868	CCNB	map04068(FoxO signaling pathway); map04110(Cell cycle); map04114(Oocyte meiosis); map04914(Progesterone-mediated oocyte maturation); map04115(p53 signaling pathway)		GO:0007080(biological_process:mitotic metaphase plate congression); GO:0055015(biological_process:ventricular cardiac muscle cell development); GO:0048565(biological_process:digestive tract development); GO:0000086(biological_process:G2/M transition of mitotic cell cycle); GO:0042493(biological_process:response to drug); GO:0006468(biological_process:protein phosphorylation); GO:0060045(biologica…
ENSG00000166780	1374	1732	28.231	38.5	1374	1732	28.231	38.5	4.82431	5.27053	10.4243	10.7583	0.3341	0	0	no	up	https://www.ncbi.nlm.nih.gov/gquery/?term=ENSG00000166780	C16orf45		NOG37447(S:Function unknown )		NOG37447(chromosome 16 open reading frame 45)					GO:0015630(cellular_component:microtubule cytoskeleton); GO:0021822(biological_process:negative regulation of cell motility involved in cerebral cortex radial glia guided migration); GO:0005515(molecular_function:protein binding); GO:0007026(biological_process:negative regulation of microtubule depolymerization)
ENSG00000136827	2098	2602	46.365	58.927	2098	2602	46.365	58.927	5.53807	5.8833	11.0349	11.3455	0.3106	0	0	no	up	https://www.ncbi.nlm.nih.gov/gquery/?term=ENSG00000136827	TOR1A		NOG04535(O:Posttranslational modification, protein turnover, chaperones )		NOG04535(Torsin family 1 member)					GO:0034504(biological_process:protein localization to nucleus); GO:0008021(cellular_component:synaptic vesicle); GO:0061077(biological_process:chaperone-mediated protein folding); GO:0019894(molecular_function:kinesin binding); GO:0005783(cellular_component:endoplasmic reticulum); GO:0030426(cellular_component:growth cone); GO:0005788(cellular_component:endoplasmic reticulum lumen); GO:0045202(ce…
ENSG00000023734	2929	3601	73.23	92.965	2929	3601	73.23	92.965	6.19633	6.54017	11.5162	11.8142	0.298	0	0	no	up	https://www.ncbi.nlm.nih.gov/gquery/?term=ENSG00000023734	STRAP		NOG01727(R:General function prediction only )		NOG01727(serine threonine kinase receptor associated protein)	K13137	STRAP, UNRIP	map03013(RNA transport)		GO:0005737(cellular_component:cytoplasm); GO:0000387(biological_process:spliceosomal snRNP assembly); GO:0030277(biological_process:maintenance of gastrointestinal epithelium); GO:0010719(biological_process:negative regulation of epithelial to mesenchymal transition); GO:0010633(biological_process:negative regulation of epithelial cell migration); GO:0032797(cellular_component:SMN complex); GO:00…
ENSG00000198846	480	47	4.824	0.49	480	47	4.824	0.49	2.29983	-0.761213	8.90719	5.55766	-3.352	0	0	yes	down	https://www.ncbi.nlm.nih.gov/gquery/?term=ENSG00000198846	TOX	COG5648(B:Chromatin structure and dynamics )		COG5648(high mobility group)						GO:0005634(cellular_component:nucleus); GO:0003677(molecular_function:DNA binding)
ENSG00000164283	3	95	0.181	2.638	3	95	0.181	2.638	-1.83136	1.45312	1.63227	6.57137	4.985	0	0	yes	up	https://www.ncbi.nlm.nih.gov/gquery/?term=ENSG00000164283	ESM1		NOG40462(O:Posttranslational modification, protein turnover, chaperones )		NOG40462(Endothelial cell-specific molecule 1)					GO:0008284(biological_process:positive regulation of cell proliferation); GO:0005178(molecular_function:integrin binding); GO:0005171(molecular_function:hepatocyte growth factor receptor binding); GO:1902204(biological_process:positive regulation of hepatocyte growth factor receptor signaling pathway); GO:0001558(biological_process:regulation of cell growth); GO:0005520(molecular_function:insulin…
ENSG00000281649	906	1276	12.125	20.466	906	1276	12.125	20.466	3.61176	4.36219	9.82353	10.3175	0.494	0	0	no	up	https://www.ncbi.nlm.nih.gov/gquery/?term=ENSG00000281649	EBLN3P
ENSG00000145808	886	1380	9.745	20.084	886	1380	9.745	20.084	3.29939	4.33514	9.79133	10.4306	0.6393	0	0	no	up	https://www.ncbi.nlm.nih.gov/gquery/?term=ENSG00000145808	ADAMTS19		NOG01838(O:Posttranslational modification, protein turnover, chaperones )		NOG01838(ADAM metallopeptidase with thrombospondin type 1 motif)	K08633	ADAMTS19			GO:0016787(molecular_function:hydrolase activity); GO:0004222(molecular_function:metalloendopeptidase activity); GO:0031012(cellular_component:extracellular matrix); GO:0005576(cellular_component:extracellular region); GO:0008270(molecular_function:zinc ion binding); GO:0006508(biological_process:proteolysis); GO:0008233(molecular_function:peptidase activity); GO:0046872(molecular_function:metal …
ENSG00000198406	239.85	422.68	17.419	31.743	239.85	422.68	17.419	31.743	4.13085	4.9929	7.90659	8.72376	0.8176	0	0	no	up	https://www.ncbi.nlm.nih.gov/gquery/?term=ENSG00000198406	BZW1P2
ENSG00000023171	49	169	0.331	1.736	49	169	0.331	1.736	-1.21424	0.876566	5.61765	7.40173	1.786	0	0	yes	up	https://www.ncbi.nlm.nih.gov/gquery/?term=ENSG00000023171	GRAMD1B		NOG05984(S:Function unknown )		NOG05984(GRAM domain containing)					GO:0016021(cellular_component:integral component of membrane); GO:0016020(cellular_component:membrane)
ENSG00000169251	992	1273	18.881	21.77	992	1273	18.881	21.77	4.24648	4.45088	9.95434	10.3141	0.3598	0	0	no	up	https://www.ncbi.nlm.nih.gov/gquery/?term=ENSG00000169251	NMD3	COG1499(J:Translation, ribosomal structure and biogenesis )		COG1499(60S ribosomal export protein Nmd3)		K07562	NMD3	map03008(Ribosome biogenesis in eukaryotes); map03013(RNA transport)		GO:0005737(cellular_component:cytoplasm); GO:1902680(biological_process:positive regulation of RNA biosynthetic process); GO:0030674(molecular_function:protein binding, bridging); GO:0006810(biological_process:transport); GO:0005730(cellular_component:nucleolus); GO:0005634(cellular_component:nucleus); GO:0016020(cellular_component:membrane); GO:0000055(biological_process:ribosomal large subunit …
ENSG00000136235	1261	613	19.97	10.14	1261	613	19.97	10.14	4.32697	3.35614	10.3005	9.25998	-1.041	0	0	yes	down	https://www.ncbi.nlm.nih.gov/gquery/?term=ENSG00000136235	GPNMB		NOG25485(S:Function unknown )		NOG25485(glycoprotein (transmembrane) nmb)	K20732	GPNMB			GO:0042130(biological_process:negative regulation of T cell proliferation); GO:0042056(molecular_function:chemoattractant activity); GO:0050868(biological_process:negative regulation of T cell activation); GO:0005178(molecular_function:integrin binding); GO:0031954(biological_process:positive regulation of protein autophosphorylation); GO:0007155(biological_process:cell adhesion); GO:0007165(biol…
ENSG00000143862	1066	1436	28.253	40.285	1066	1436	28.253	40.285	4.82543	5.33575	10.0581	10.4879	0.4298	0	0	no	up	https://www.ncbi.nlm.nih.gov/gquery/?term=ENSG00000143862	ARL8A		NOG00391(R:General function prediction only )		NOG00391(ADP-ribosylation factor-like)	K07955	ARL8			GO:0101003(cellular_component:ficolin-1-rich granule membrane); GO:0048487(molecular_function:beta-tubulin binding); GO:0035577(cellular_component:azurophil granule membrane); GO:0007049(biological_process:cell cycle); GO:0005737(cellular_component:cytoplasm); GO:0070062(cellular_component:extracellular exosome); GO:0016020(cellular_component:membrane); GO:0000166(molecular_function:nucleotide bi…
ENSG00000117450	8289.44	8705.62	442.35	483.015	8289.44	8705.62	442.35	483.015	8.78937	8.91622	13.0171	13.0877	0.07081	0	0	no	up	https://www.ncbi.nlm.nih.gov/gquery/?term=ENSG00000117450	PRDX1	COG0450(O:Posttranslational modification, protein turnover, chaperones )		COG0450(alkyl hydroperoxide reductase)		K13279	PRDX1	map04146(Peroxisome)		GO:0000302(biological_process:response to reactive oxygen species); GO:0001501(biological_process:skeletal system development); GO:0042744(biological_process:hydrogen peroxide catabolic process); GO:0045296(molecular_function:cadherin binding); GO:0045454(biological_process:cell redox homeostasis); GO:0016491(molecular_function:oxidoreductase activity); GO:0005737(cellular_component:cytoplasm); G…
ENSG00000187514	13337.2	8854.25	592.75	401.387	13337.2	8854.25	592.75	401.387	9.21152	8.64921	13.7032	13.1122	-0.591	0	0	no	down	https://www.ncbi.nlm.nih.gov/gquery/?term=ENSG00000187514	PTMA		NOG170191(S:Function unknown )		NOG170191(Prothymosin/parathymosin family)	K13784	PTMA	map05169(Epstein-Barr virus infection)		GO:0070062(cellular_component:extracellular exosome); GO:0033613(molecular_function:activating transcription factor binding); GO:0005829(cellular_component:cytosol); GO:0005654(cellular_component:nucleoplasm); GO:0006351(biological_process:transcription, DNA-templated); GO:0005515(molecular_function:protein binding); GO:0005634(cellular_component:nucleus)
ENSG00000174791	689	1216.99	11.954	22.633	689	1216.99	11.954	22.633	3.59144	4.50672	9.42857	10.2492	0.8208	0	0	no	up	https://www.ncbi.nlm.nih.gov/gquery/?term=ENSG00000174791	RIN1		NOG22092(O:Posttranslational modification, protein turnover, chaperones )		NOG22092(ras and Rab interactor 2)	K17638	RIN1	map04014(Ras signaling pathway)		GO:0005737(cellular_component:cytoplasm); GO:0005856(cellular_component:cytoskeleton); GO:0006897(biological_process:endocytosis); GO:0043547(biological_process:positive regulation of GTPase activity); GO:0017112(molecular_function:Rab guanyl-nucleotide exchange factor activity); GO:0043025(cellular_component:neuronal cell body); GO:0005829(cellular_component:cytosol); GO:0016020(cellular_compone…
ENSG00000092068	104	276	1.398	3.118	104	276	1.398	3.118	0.583038	1.68616	6.70183	8.10905	1.408	0	0	yes	up	https://www.ncbi.nlm.nih.gov/gquery/?term=ENSG00000092068	SLC7A8	COG0531(E:Amino acid transport and metabolism )		COG0531(amino acid)		K13781	SLC7A8, LAT2	map04974(Protein digestion and absorption)		GO:0006520(biological_process:cellular amino acid metabolic process); GO:0055065(biological_process:metal ion homeostasis); GO:0006865(biological_process:amino acid transport); GO:0050900(biological_process:leukocyte migration); GO:1901998(biological_process:toxin transport); GO:0005737(cellular_component:cytoplasm); GO:0070062(cellular_component:extracellular exosome); GO:0042605(molecular_funct…
ENSG00000159459	1053	1423	5.604	8.394	1053	1423	5.604	8.394	2.51197	3.08644	10.0404	10.4748	0.4344	0	0	no	up	https://www.ncbi.nlm.nih.gov/gquery/?term=ENSG00000159459	UBR1		NOG02056(O:Posttranslational modification, protein turnover, chaperones )		NOG02056(ubiquitin protein ligase E3 component (N-recognin))	K10625	UBR1			GO:0005737(cellular_component:cytoplasm); GO:0071233(biological_process:cellular response to leucine); GO:0070728(molecular_function:leucine binding); GO:0061630(molecular_function:ubiquitin protein ligase activity); GO:0005829(cellular_component:cytosol); GO:0000151(cellular_component:ubiquitin ligase complex); GO:0016567(biological_process:protein ubiquitination); GO:0016740(molecular_function:…
ENSG00000180008	638	1103	3.917	7.002	638	1103	3.917	7.002	2.00612	2.82823	9.31764	10.1073	0.7898	0	0	no	up	https://www.ncbi.nlm.nih.gov/gquery/?term=ENSG00000180008	SOCS4		NOG64824(O:Posttranslational modification, protein turnover, chaperones )		NOG64824(suppressor of cytokine signaling)	K04697	SOCS4	map04910(Insulin signaling pathway); map04630(Jak-STAT signaling pathway); map04930(Type II diabetes mellitus); map04917(Prolactin signaling pathway)		GO:0005737(cellular_component:cytoplasm); GO:0046426(biological_process:negative regulation of JAK-STAT cascade); GO:0019221(biological_process:cytokine-mediated signaling pathway); GO:0009968(biological_process:negative regulation of signal transduction); GO:0040008(biological_process:regulation of growth); GO:0005622(cellular_component:intracellular); GO:0004860(molecular_function:protein kinas…
ENSG00000089009	17582.8	13532.9	1039.74	821.337	17582.8	13532.9	1039.74	821.337	10.0222	9.68201	14.1019	13.7242	-0.3777	0	0	no	down	https://www.ncbi.nlm.nih.gov/gquery/?term=ENSG00000089009	RPL6	COG2163(J:Translation, ribosomal structure and biogenesis )		COG2163((ribosomal) protein)		K02934	RP-L6e, RPL6	map03010(Ribosome)		GO:0000184(biological_process:nuclear-transcribed mRNA catabolic process, nonsense-mediated decay); GO:0022625(cellular_component:cytosolic large ribosomal subunit); GO:0019083(biological_process:viral transcription); GO:0006614(biological_process:SRP-dependent cotranslational protein targeting to membrane); GO:0036464(cellular_component:cytoplasmic ribonucleoprotein granule); GO:0003677(molecula…
ENSG00000237649	226	25	3.618	0.824	226	25	3.618	0.824	1.89453	-0.114035	7.82082	4.64962	-3.176	0	0	yes	down	https://www.ncbi.nlm.nih.gov/gquery/?term=ENSG00000237649	KIFC1	COG5059(Z:Cytoskeleton )		COG5059(Kinesin family member)		K10405	KIFC1			GO:0090307(biological_process:mitotic spindle assembly); GO:0016887(molecular_function:ATPase activity); GO:0005871(cellular_component:kinesin complex); GO:0005815(cellular_component:microtubule organizing center); GO:0005874(cellular_component:microtubule); GO:0007049(biological_process:cell cycle); GO:0005737(cellular_component:cytoplasm); GO:0005819(cellular_component:spindle); GO:0005634(cell…
ENSG00000111077	2924	1040	38.222	15.259	2924	1040	38.222	15.259	5.2601	3.94101	11.5138	10.0225	-1.491	0	0	yes	down	https://www.ncbi.nlm.nih.gov/gquery/?term=ENSG00000111077	TNS2		NOG132474(T:Signal transduction mechanisms )		NOG132474(tensin like C1 domain containing phosphatase (tensin 2))	K18080	TNS			GO:0019725(biological_process:cellular homeostasis); GO:0016787(molecular_function:hydrolase activity); GO:0005925(cellular_component:focal adhesion); GO:0035264(biological_process:multicellular organism growth); GO:0048871(biological_process:multicellular organismal homeostasis); GO:0008285(biological_process:negative regulation of cell proliferation); GO:0006470(biological_process:protein depho…
ENSG00000223764	687	199	6.874	2.059	687	199	6.874	2.059	2.80199	1.11036	9.42438	7.63735	-1.788	0	0	yes	down	https://www.ncbi.nlm.nih.gov/gquery/?term=ENSG00000223764	AL645608.1
ENSG00000197081	25027	25055	133.044	134.78	25027	25055	133.044	134.78	7.05684	7.07553	14.6112	14.6128	0.001613	0	0	no	up	https://www.ncbi.nlm.nih.gov/gquery/?term=ENSG00000197081	IGF2R		NOG21401(U:Intracellular trafficking, secretion, and vesicular transport )		NOG21401(Insulin-like growth factor 2 receptor)	K06564	IGF2R, CD222	map04144(Endocytosis); map04142(Lysosome)		GO:0005770(cellular_component:late endosome); GO:0019899(molecular_function:enzyme binding); GO:0009791(biological_process:post-embryonic development); GO:0061024(biological_process:membrane organization); GO:0048009(biological_process:insulin-like growth factor receptor signaling pathway); GO:0001889(biological_process:liver development); GO:0007165(biological_process:signal transduction); GO:00…
ENSG00000122877	13	91	0.352	1.373	13	91	0.352	1.373	-1.14561	0.558757	3.71149	6.50938	2.807	0	0	yes	up	https://www.ncbi.nlm.nih.gov/gquery/?term=ENSG00000122877	EGR2	COG5048(R:General function prediction only )		COG5048(Zinc finger protein)		K12496	EGR2	map05166(HTLV-I infection); map05203(Viral carcinogenesis); map05161(Hepatitis B)		GO:0045444(biological_process:fat cell differentiation); GO:0006611(biological_process:protein export from nucleus); GO:0003677(molecular_function:DNA binding); GO:0007611(biological_process:learning or memory); GO:0021660(biological_process:rhombomere 3 formation); GO:0021666(biological_process:rhombomere 5 formation); GO:0003676(molecular_function:nucleic acid binding); GO:0008045(biological_pr…
ENSG00000078246	1368	825	20.013	13.209	1368	825	20.013	13.209	4.33006	3.73433	10.418	9.68843	-0.7296	0	0	no	down	https://www.ncbi.nlm.nih.gov/gquery/?term=ENSG00000078246	TULP3		NOG03444(S:Function unknown )		NOG03444(tubby like protein)					GO:0008589(biological_process:regulation of smoothened signaling pathway); GO:0060434(biological_process:bronchus morphogenesis); GO:0021904(biological_process:dorsal/ventral neural tube patterning); GO:0060173(biological_process:limb development); GO:0031076(biological_process:embryonic camera-type eye development); GO:0019899(molecular_function:enzyme binding); GO:0060348(biological_process:bon…
ENSG00000117600	405	119	3.266	1.03	405	119	3.266	1.03	1.75104	0.176323	8.66213	6.89603	-1.767	0	0	yes	down	https://www.ncbi.nlm.nih.gov/gquery/?term=ENSG00000117600	PLPPR4		NOG178249(R:General function prediction only )		NOG178249(Lipid phosphate phosphatase-related protein type)	K19582	LPPR3_4			GO:0016787(molecular_function:hydrolase activity); GO:0048839(biological_process:inner ear development); GO:0007409(biological_process:axonogenesis); GO:0016021(cellular_component:integral component of membrane); GO:0016020(cellular_component:membrane); GO:0006644(biological_process:phospholipid metabolic process); GO:0007165(biological_process:signal transduction); GO:0005887(cellular_component:…
ENSG00000125954	117.74	263.07	8.678	16.19	117.74	263.07	8.678	16.19	3.13389	4.02591	6.88069	8.03985	1.156	0	0	yes	up	https://www.ncbi.nlm.nih.gov/gquery/?term=ENSG00000125954	CHURC1-FNTB									GO:0042127(biological_process:regulation of cell proliferation); GO:0018343(biological_process:protein farnesylation); GO:0005965(cellular_component:protein farnesyltransferase complex); GO:0003824(molecular_function:catalytic activity); GO:0016740(molecular_function:transferase activity); GO:0008270(molecular_function:zinc ion binding); GO:0004660(molecular_function:protein farnesyltransferase a…
ENSG00000055163	508	1794	5.54	19.946	508	1794	5.54	19.946	2.4957	4.32524	8.98897	10.809	1.82	0	0	yes	up	https://www.ncbi.nlm.nih.gov/gquery/?term=ENSG00000055163	CYFIP2					K05749	CYFIP	map03013(RNA transport); map04810(Regulation of actin cytoskeleton)		GO:0005737(cellular_component:cytoplasm); GO:0038096(biological_process:Fc-gamma receptor signaling pathway involved in phagocytosis); GO:0043005(cellular_component:neuron projection); GO:0006915(biological_process:apoptotic process); GO:0016337(biological_process:single organismal cell-cell adhesion); GO:0005829(cellular_component:cytosol); GO:0005634(cellular_component:nucleus); GO:0016020(cell…
ENSG00000095397	175	405	2.999	6.649	175	405	2.999	6.649	1.6318	2.75467	7.45204	8.66213	1.211	0	0	yes	up	https://www.ncbi.nlm.nih.gov/gquery/?term=ENSG00000095397	WHRN		NOG09694(O:Posttranslational modification, protein turnover, chaperones )		NOG09694(deafness, autosomal recessive 31)	K21879				GO:1990075(cellular_component:periciliary membrane compartment); GO:0060088(biological_process:auditory receptor cell stereocilium organization); GO:0010628(biological_process:positive regulation of gene expression); GO:1990227(biological_process:paranodal junction maintenance); GO:0005929(cellular_component:cilium); GO:0002141(cellular_component:stereocilia ankle link); GO:0002142(cellular_compo…
ENSG00000079432	2858	3167	19.052	21.643	2858	3167	19.052	21.643	4.25942	4.44248	11.4808	11.6289	0.1481	0	0	no	up	https://www.ncbi.nlm.nih.gov/gquery/?term=ENSG00000079432	CIC		NOG58259(B:Chromatin structure and dynamics )		NOG58259(capicua homolog (Drosophila))	K20225	CIC			GO:0043231(cellular_component:intracellular membrane-bounded organelle); GO:0000122(biological_process:negative regulation of transcription from RNA polymerase II promoter); GO:0005634(cellular_component:nucleus); GO:0005654(cellular_component:nucleoplasm); GO:0006355(biological_process:regulation of transcription, DNA-templated); GO:0006351(biological_process:transcription, DNA-templated); GO:00…
ENSG00000155016	893	393	7.471	3.393	893	393	7.471	3.393	2.92048	1.80447	9.80268	8.61875	-1.184	0	0	yes	down	https://www.ncbi.nlm.nih.gov/gquery/?term=ENSG00000155016	CYP2U1	COG2124(Q:Secondary metabolites biosynthesis, transport and catabolism )		COG2124(Cytochrome p450)		K07422	CYP2U1	map00590(Arachidonic acid metabolism)		GO:0016020(cellular_component:membrane); GO:0004497(molecular_function:monooxygenase activity); GO:0046872(molecular_function:metal ion binding); GO:0005783(cellular_component:endoplasmic reticulum); GO:0020037(molecular_function:heme binding); GO:0016021(cellular_component:integral component of membrane); GO:0016705(molecular_function:oxidoreductase activity, acting on paired donors, with incorp…
ENSG00000137494	544.47	1040.08	8.176	17.485	544.47	1040.08	8.176	17.485	3.04893	4.13627	9.08897	10.0226	0.9349	0	0	no	up	https://www.ncbi.nlm.nih.gov/gquery/?term=ENSG00000137494	ANKRD42	COG0666(R:General function prediction only )		COG0666(Ankyrin Repeat)		K17593	ANKRD42, SARP			GO:0003735(molecular_function:structural constituent of ribosome); GO:0005622(cellular_component:intracellular); GO:0005840(cellular_component:ribosome); GO:0006412(biological_process:translation)
ENSG00000137500	889.02	1317.24	34.902	46.885	889.02	1317.24	34.902	46.885	5.12937	5.55413	9.79623	10.3634	0.567	0	0	no	up	https://www.ncbi.nlm.nih.gov/gquery/?term=ENSG00000137500	CCDC90B		NOG29292(S:Function unknown )		NOG29292(Coiled-coil domain containing 90B)					GO:0016021(cellular_component:integral component of membrane); GO:0016020(cellular_component:membrane); GO:0005515(molecular_function:protein binding); GO:0005739(cellular_component:mitochondrion); GO:0031966(cellular_component:mitochondrial membrane)
ENSG00000154813	892	1237	12.755	17.534	892	1237	12.755	17.534	3.68426	4.14029	9.80106	10.2727	0.4717	0	0	no	up	https://www.ncbi.nlm.nih.gov/gquery/?term=ENSG00000154813	DPH3	COG5216(S:Function unknown )		COG5216(Diphthamide biosynthesis protein 3)		K15455	DPH3, KTI11			GO:0005737(cellular_component:cytoplasm); GO:0050709(biological_process:negative regulation of protein secretion); GO:0017183(biological_process:peptidyl-diphthamide biosynthetic process from peptidyl-histidine); GO:0005829(cellular_component:cytosol); GO:0051099(biological_process:positive regulation of binding); GO:0005654(cellular_component:nucleoplasm); GO:0005515(molecular_function:protein b…
ENSG00000165006	1210	1529	20.6	27.448	1210	1529	20.6	27.448	4.37156	4.78388	10.2409	10.5785	0.3376	0	0	no	up	https://www.ncbi.nlm.nih.gov/gquery/?term=ENSG00000165006	UBAP1									GO:0005737(cellular_component:cytoplasm); GO:0005794(cellular_component:Golgi apparatus); GO:0016197(biological_process:endosomal transport); GO:0005829(cellular_component:cytosol); GO:0006810(biological_process:transport); GO:0000813(cellular_component:ESCRT I complex); GO:0075733(biological_process:intracellular transport of virus); GO:0019058(biological_process:viral life cycle); GO:0043130(mo…
ENSG00000101335	19362	8017	500.424	231.402	19362	8017	500.424	231.402	8.9673	7.85488	14.2409	12.9689	-1.272	0	0	yes	down	https://www.ncbi.nlm.nih.gov/gquery/?term=ENSG00000101335	MYL9	COG5126(D:Cell cycle control, cell division, chromosome partitioning); COG5126(T:Signal transduction mechanisms); COG5126(Z:Cytoskeleton)		COG5126(myosin light chain); COG5126(myosin light chain); COG5126(myosin light chain)		K12755	MYL9	map04024(cAMP signaling pathway); map04510(Focal adhesion); map04810(Regulation of actin cytoskeleton); map04270(Vascular smooth muscle contraction); map04921(Oxytocin signaling pathway); map04022(cGMP-PKG signaling pathway); map04670(Leukocyte transendothelial migration); map04530(Tight junction)		GO:0032036(molecular_function:myosin heavy chain binding); GO:0001725(cellular_component:stress fiber); GO:0006936(biological_process:muscle contraction); GO:0006937(biological_process:regulation of muscle contraction); GO:0005829(cellular_component:cytosol); GO:0005859(cellular_component:muscle myosin complex); GO:0008307(molecular_function:structural constituent of muscle); GO:0016459(cellular_…
ENSG00000117151	515.99	1083.45	12.765	26.781	515.99	1083.45	12.765	26.781	3.68538	4.74851	9.01148	10.0816	1.07	0	0	yes	up	https://www.ncbi.nlm.nih.gov/gquery/?term=ENSG00000117151	CTBS	COG3858(G:Carbohydrate transport and metabolism )		COG3858(hydrolase, family 18)		K12310	CTBS			GO:0016787(molecular_function:hydrolase activity); GO:0005975(biological_process:carbohydrate metabolic process); GO:0005615(cellular_component:extracellular space); GO:0016798(molecular_function:hydrolase activity, acting on glycosyl bonds); GO:0009313(biological_process:oligosaccharide catabolic process); GO:0005764(cellular_component:lysosome); GO:0008061(molecular_function:chitin binding); GO…
ENSG00000173320	1754	345	8.229	1.765	1754	345	8.229	1.765	3.05814	0.899176	10.7765	8.43087	-2.346	0	0	yes	down	https://www.ncbi.nlm.nih.gov/gquery/?term=ENSG00000173320	STOX2		NOG18535(R:General function prediction only )		NOG18535(Storkhead box 1)					GO:0005575(cellular_component:cellular_component); GO:0009790(biological_process:embryo development); GO:0003674(molecular_function:molecular_function); GO:0001893(biological_process:maternal placenta development)
ENSG00000163902	8894	9933	176.357	198.404	8894	9933	176.357	198.404	7.46317	7.63302	13.1186	13.278	0.1594	0	0	no	up	https://www.ncbi.nlm.nih.gov/gquery/?term=ENSG00000163902	RPN1		NOG04274(R:General function prediction only )		NOG04274(dolichyl-diphosphooligosaccharide-protein glycosyltransferase subunit)	K12666	OST1, RPN1	map00510(N-Glycan biosynthesis); map04141(Protein processing in endoplasmic reticulum)		GO:0042470(cellular_component:melanosome); GO:0005791(cellular_component:rough endoplasmic reticulum); GO:0005783(cellular_component:endoplasmic reticulum); GO:0006486(biological_process:protein glycosylation); GO:0018279(biological_process:protein N-linked glycosylation via asparagine); GO:0005829(cellular_component:cytosol); GO:0016020(cellular_component:membrane); GO:0006464(biological_process…
ENSG00000105379	1429.24	1824.09	87.65	117.344	1429.24	1824.09	87.65	117.344	6.45533	6.87583	10.4811	10.833	0.3521	0	0	no	up	https://www.ncbi.nlm.nih.gov/gquery/?term=ENSG00000105379	ETFB	COG2086(C:Energy production and conversion )		COG2086(Electron transfer flavoprotein)		K03521	fixA, etfB			GO:0006479(biological_process:protein methylation); GO:0070062(cellular_component:extracellular exosome); GO:0033539(biological_process:fatty acid beta-oxidation using acyl-CoA dehydrogenase); GO:0005829(cellular_component:cytosol); GO:0005739(cellular_component:mitochondrion); GO:0005515(molecular_function:protein binding); GO:0022904(biological_process:respiratory electron transport chain); GO:…
ENSG00000104368	18866.9	118242	306.499	1972.83	18866.9	118242	306.499	1972.83	8.26021	10.9461	14.2036	16.8514	2.648	0	0	yes	up	https://www.ncbi.nlm.nih.gov/gquery/?term=ENSG00000104368	PLAT	COG5640(O:Posttranslational modification, protein turnover, chaperones )		COG5640(protease)		K01343	PLAT	map04610(Complement and coagulation cascades); map05202(Transcriptional misregulation in cancer); map05418(Fluid shear stress and atherosclerosis); map04371(Apelin signaling pathway)		GO:0004252(molecular_function:serine-type endopeptidase activity); GO:0007596(biological_process:blood coagulation); GO:0048008(biological_process:platelet-derived growth factor receptor signaling pathway); GO:0008233(molecular_function:peptidase activity); GO:0001666(biological_process:response to hypoxia); GO:0001948(molecular_function:glycoprotein binding); GO:0005737(cellular_component:cytopl…
ENSG00000137819	897	3278.95	10.182	42.54	897	3278.95	10.182	42.54	3.36205	5.41414	9.80913	11.6791	1.87	0	0	yes	up	https://www.ncbi.nlm.nih.gov/gquery/?term=ENSG00000137819	PAQR5	COG1272(R:General function prediction only )		COG1272(Channel protein (Hemolysin III family)						GO:0016020(cellular_component:membrane); GO:0005515(molecular_function:protein binding); GO:0016021(cellular_component:integral component of membrane); GO:0030154(biological_process:cell differentiation); GO:0008289(molecular_function:lipid binding); GO:0003707(molecular_function:steroid hormone receptor activity); GO:0043401(biological_process:steroid hormone mediated signaling pathway); GO:0005…
ENSG00000138162	401.91	781	5.668	10.836	401.91	781	5.668	10.836	2.52807	3.45101	8.65109	9.60936	0.9581	0	0	no	up	https://www.ncbi.nlm.nih.gov/gquery/?term=ENSG00000138162	TACC2		NOG14057(Z:Cytoskeleton )		NOG14057(transforming, acidic coiled-coil containing protein 2)	K14282	TACC2			GO:0005737(cellular_component:cytoplasm); GO:0005856(cellular_component:cytoskeleton); GO:0015630(cellular_component:microtubule cytoskeleton); GO:0008283(biological_process:cell proliferation); GO:0005829(cellular_component:cytosol); GO:0035257(molecular_function:nuclear hormone receptor binding); GO:0005815(cellular_component:microtubule organizing center); GO:0005654(cellular_component:nucleop…
ENSG00000109089	1521	2206	18.124	27.154	1521	2206	18.124	27.154	4.18777	4.7684	10.5709	11.1073	0.5364	0	0	no	up	https://www.ncbi.nlm.nih.gov/gquery/?term=ENSG00000109089	CDR2L		NOG00410(S:Function unknown )		NOG00410(cerebellar degeneration-related protein 2-like)					GO:0005515(molecular_function:protein binding)
ENSG00000137267	3199.09	990.57	95.794	30.567	3199.09	990.57	95.794	30.567	6.58337	4.93862	11.6435	9.95226	-1.691	0	0	yes	down	https://www.ncbi.nlm.nih.gov/gquery/?term=ENSG00000137267	TUBB2A	COG5023(Z:Cytoskeleton )		COG5023(Tubulin is the major constituent of microtubules. It binds two moles of GTP, one at an exchangeable site on the beta chain and one at a non-exchangeable site on the alpha chain (By similarity))		K07375	TUBB	map04145(Phagosome); map04540(Gap junction); map05130(Pathogenic Escherichia coli infection)		GO:0005737(cellular_component:cytoplasm); GO:0005856(cellular_component:cytoskeleton); GO:0015630(cellular_component:microtubule cytoskeleton); GO:0007010(biological_process:cytoskeleton organization); GO:0070062(cellular_component:extracellular exosome); GO:0007017(biological_process:microtubule-based process); GO:0005634(cellular_component:nucleus); GO:0003924(molecular_function:GTPase activity…
ENSG00000100842	1232	541	17.302	7.718	1232	541	17.302	7.718	4.12118	2.9668	10.2669	9.07975	-1.187	0	0	yes	down	https://www.ncbi.nlm.nih.gov/gquery/?term=ENSG00000100842	EFS		NOG129824(S:Function unknown )		NOG129824(embryonal Fyn-associated substrate)					GO:0005737(cellular_component:cytoplasm); GO:0017124(molecular_function:SH3 domain binding); GO:0019904(molecular_function:protein domain specific binding); GO:0005515(molecular_function:protein binding); GO:0007155(biological_process:cell adhesion); GO:0035556(biological_process:intracellular signal transduction)
ENSG00000072274	5130	7131	42.181	60.761	5130	7131	42.181	60.761	5.40194	5.92745	12.3248	12.7999	0.4751	0	0	no	up	https://www.ncbi.nlm.nih.gov/gquery/?term=ENSG00000072274	TFRC	COG2234(R:General function prediction only )		COG2234(peptidase m28)		K06503	TFRC, CD71	map04640(Hematopoietic cell lineage); map04145(Phagosome); map04144(Endocytosis); map04216(Ferroptosis); map04066(HIF-1 signaling pathway)		GO:0046718(biological_process:viral entry into host cell); GO:0009897(cellular_component:external side of plasma membrane); GO:0055037(cellular_component:recycling endosome); GO:0061024(biological_process:membrane organization); GO:0016323(cellular_component:basolateral plasma membrane); GO:0035690(biological_process:cellular response to drug); GO:0005905(cellular_component:clathrin-coated pit); …
ENSG00000108175	9566	4869	51.361	27.38	9566	4869	51.361	27.38	5.68541	4.78031	13.2237	12.2494	-0.9743	0	0	no	down	https://www.ncbi.nlm.nih.gov/gquery/?term=ENSG00000108175	ZMIZ1		NOG02698(O:Posttranslational modification, protein turnover, chaperones )		NOG02698(Protein inhibitor of activated STAT)					GO:0016607(cellular_component:nuclear speck); GO:0001570(biological_process:vasculogenesis); GO:0001701(biological_process:in utero embryonic development); GO:0007569(biological_process:cell aging); GO:0048589(biological_process:developmental growth); GO:0006355(biological_process:regulation of transcription, DNA-templated); GO:0048146(biological_process:positive regulation of fibroblast prolifer…
ENSG00000134508	1554	2133.98	19.5	26.458	1554	2133.98	19.5	26.458	4.29278	4.73107	10.6019	11.0594	0.4576	0	0	no	up	https://www.ncbi.nlm.nih.gov/gquery/?term=ENSG00000134508	CABLES1		NOG26251(R:General function prediction only )		NOG26251(Cdk5 and Abl enzyme substrate)					GO:0005737(cellular_component:cytoplasm); GO:0051726(biological_process:regulation of cell cycle); GO:0005634(cellular_component:nucleus); GO:0051301(biological_process:cell division); GO:0005515(molecular_function:protein binding); GO:0005829(cellular_component:cytosol); GO:0007049(biological_process:cell cycle)
ENSG00000175471	135	368	2.999	9.051	135	368	2.999	9.051	1.6318	3.19393	7.07788	8.52395	1.447	0	0	yes	up	https://www.ncbi.nlm.nih.gov/gquery/?term=ENSG00000175471	MCTP1	COG5038(R:General function prediction only )		COG5038(c2 domain protein)						GO:0016021(cellular_component:integral component of membrane); GO:0016020(cellular_component:membrane); GO:0005783(cellular_component:endoplasmic reticulum); GO:0005509(molecular_function:calcium ion binding); GO:0019722(biological_process:calcium-mediated signaling)
ENSG00000107372	4987	9448	81.225	153.461	4987	9448	81.225	153.461	6.34563	7.26267	12.284	13.2058	0.9218	0	0	no	up	https://www.ncbi.nlm.nih.gov/gquery/?term=ENSG00000107372	ZFAND5		NOG64351(R:General function prediction only )		NOG64351(zinc finger)					GO:0005737(cellular_component:cytoplasm); GO:0048705(biological_process:skeletal system morphogenesis); GO:0010761(biological_process:fibroblast migration); GO:0003016(biological_process:respiratory system process); GO:0001944(biological_process:vasculature development); GO:0048745(biological_process:smooth muscle tissue development); GO:0005575(cellular_component:cellular_component); GO:0048008(…
ENSG00000001626	988	157	9.734	1.863	988	157	9.734	1.863	3.29778	0.97306	9.94851	7.29554	-2.654	0	0	yes	down	https://www.ncbi.nlm.nih.gov/gquery/?term=ENSG00000001626	CFTR	COG1132(V:Defense mechanisms )		COG1132((ABC) transporter)		K05031	CFTR, ABCC7	map02010(ABC transporters); map04972(Pancreatic secretion); map04971(Gastric acid secretion); map04976(Bile secretion); map04024(cAMP signaling pathway); map04530(Tight junction); map04152(AMPK signaling pathway); map05110(Vibrio cholerae infection)		GO:1902161(biological_process:positive regulation of cyclic nucleotide-gated ion channel activity); GO:0035774(biological_process:positive regulation of insulin secretion involved in cellular response to glucose stimulus); GO:0015701(biological_process:bicarbonate transport); GO:0045921(biological_process:positive regulation of exocytosis); GO:0005783(cellular_component:endoplasmic reticulum); GO…
ENSG00000198755	11384	7655	1027.5	706.033	11384	7655	1027.5	706.033	10.0051	9.4638	13.4747	12.9022	-0.5725	0	0	no	down	https://www.ncbi.nlm.nih.gov/gquery/?term=ENSG00000198755	RPL10A	COG0081(J:Translation, ribosomal structure and biogenesis )		COG0081(Binds directly to 23S rRNA. The L1 stalk is quite mobile in the ribosome, and is involved in E site tRNA release (By similarity))		K02865	RP-L10Ae, RPL10A	map03010(Ribosome)		GO:0005829(cellular_component:cytosol); GO:0000184(biological_process:nuclear-transcribed mRNA catabolic process, nonsense-mediated decay); GO:0015934(cellular_component:large ribosomal subunit); GO:0005840(cellular_component:ribosome); GO:0022625(cellular_component:cytosolic large ribosomal subunit); GO:0005634(cellular_component:nucleus); GO:0016020(cellular_component:membrane); GO:0006614(biol…
ENSG00000130518	103	253	0.865	2.157	103	253	0.865	2.157	-0.0513992	1.17441	6.6879	7.98356	1.296	0	0	yes	up	https://www.ncbi.nlm.nih.gov/gquery/?term=ENSG00000130518	KIAA1683									GO:0005634(cellular_component:nucleus); GO:0005739(cellular_component:mitochondrion); GO:0005515(molecular_function:protein binding)
ENSG00000115009	38	1216	2.796	93.102	38	1216	2.796	93.102	1.53406	6.54229	5.25172	10.248	5	0	0	yes	up	https://www.ncbi.nlm.nih.gov/gquery/?term=ENSG00000115009	CCL20		NOG178444(O:Posttranslational modification, protein turnover, chaperones )		NOG178444(Chemokine (C-C motif) ligand 20)	K14625	CCL20	map04060(Cytokine-cytokine receptor interaction); map04062(Chemokine signaling pathway); map05323(Rheumatoid arthritis); map04657(IL-17 signaling pathway); map04668(TNF signaling pathway)		GO:0070098(biological_process:chemokine-mediated signaling pathway); GO:0005125(molecular_function:cytokine activity); GO:0071222(biological_process:cellular response to lipopolysaccharide); GO:0071223(biological_process:cellular response to lipoteichoic acid); GO:0008009(molecular_function:chemokine activity); GO:0007165(biological_process:signal transduction); GO:0042742(biological_process:defe…
ENSG00000137693	5107	5571	59.793	73.715	5107	5571	59.793	73.715	5.90432	6.20584	12.3183	12.4437	0.1255	0	0	no	up	https://www.ncbi.nlm.nih.gov/gquery/?term=ENSG00000137693	YAP1	COG5021(O:Posttranslational modification, protein turnover, chaperones )		COG5021(e3 ubiquitin protein ligase)		K16687	YAP1, Yki	map04392(Hippo signaling pathway -multiple species); map04390(Hippo signaling pathway)		GO:0008284(biological_process:positive regulation of cell proliferation); GO:0008022(molecular_function:protein C-terminus binding); GO:0016020(cellular_component:membrane); GO:2000737(biological_process:negative regulation of stem cell differentiation); GO:0033613(molecular_function:activating transcription factor binding); GO:0090263(biological_process:positive regulation of canonical Wnt signa…
ENSG00000026025	113224	66343.9	3135.57	1889.29	113224	66343.9	3135.57	1889.29	11.6146	10.8837	16.7888	16.0177	-0.7711	0	0	no	down	https://www.ncbi.nlm.nih.gov/gquery/?term=ENSG00000026025	VIM		NOG05246(Z:Cytoskeleton )		NOG05246(Vimentins are class-III intermediate filaments found in various non-epithelial cells, especially mesenchymal cells. Vimentin is attached to the nucleus, endoplasmic reticulum, and mitochondria, either laterally or terminally)	K07606	VIM	map05206(MicroRNAs in cancer); map05169(Epstein-Barr virus infection)		GO:0008022(molecular_function:protein C-terminus binding); GO:0005200(molecular_function:structural constituent of cytoskeleton); GO:0060020(biological_process:Bergmann glial cell differentiation); GO:0031012(cellular_component:extracellular matrix); GO:0010628(biological_process:positive regulation of gene expression); GO:0005925(cellular_component:focal adhesion); GO:0001948(molecular_function:…
ENSG00000148848	608	1439	5.027	12.65	608	1439	5.027	12.65	2.35811	3.67243	9.24816	10.491	1.243	0	0	yes	up	https://www.ncbi.nlm.nih.gov/gquery/?term=ENSG00000148848	ADAM12		NOG10503(O:Posttranslational modification, protein turnover, chaperones )		NOG10503(ADAM metallopeptidase domain)	K06835	ADAM12			GO:0016787(molecular_function:hydrolase activity); GO:0004222(molecular_function:metalloendopeptidase activity); GO:0005615(cellular_component:extracellular space); GO:0016021(cellular_component:integral component of membrane); GO:0016020(cellular_component:membrane); GO:0017124(molecular_function:SH3 domain binding); GO:0005654(cellular_component:nucleoplasm); GO:0007520(biological_process:myobl…
ENSG00000104964	8952.19	6778	348.018	273.462	8952.19	6778	348.018	273.462	8.44343	8.09572	13.128	12.7267	-0.4014	0	0	no	down	https://www.ncbi.nlm.nih.gov/gquery/?term=ENSG00000104964	AES		NOG02395(R:General function prediction only )		NOG02395(Transducin-like enhancer of split)					GO:0090090(biological_process:negative regulation of canonical Wnt signaling pathway); GO:0032091(biological_process:negative regulation of protein binding); GO:0009887(biological_process:animal organ morphogenesis); GO:0003714(molecular_function:transcription corepressor activity); GO:2000210(biological_process:positive regulation of anoikis); GO:0000122(biological_process:negative regulation of…
ENSG00000067900	1670	2446.15	10.588	14.876	1670	2446.15	10.588	14.876	3.41792	3.90458	10.7057	11.2564	0.5506	0	0	no	up	https://www.ncbi.nlm.nih.gov/gquery/?term=ENSG00000067900	ROCK1		NOG04624(Z:Cytoskeleton )		NOG04624(rho-associated, coiled-coil containing protein kinase)	K04514	ROCK1	map04024(cAMP signaling pathway); map05205(Proteoglycans in cancer); map04510(Focal adhesion); map04810(Regulation of actin cytoskeleton); map04071(Sphingolipid signaling pathway); map05200(Pathways in cancer); map04350(TGF-beta signaling pathway); map04360(Axon guidance); map04270(Vascular smooth muscle contraction); map04921(Oxytocin signaling pathway); map05131(Shigellosis); map05130(Pathogeni…		GO:0048010(biological_process:vascular endothelial growth factor receptor signaling pathway); GO:0030866(biological_process:cortical actin cytoskeleton organization); GO:0032059(cellular_component:bleb); GO:0097194(biological_process:execution phase of apoptosis); GO:0032060(biological_process:bleb assembly); GO:0030155(biological_process:regulation of cell adhesion); GO:0032956(biological_proces…
ENSG00000105245	1910.77	600.45	34.091	13.994	1910.77	600.45	34.091	13.994	5.09554	3.81701	10.9	9.23014	-1.671	0	0	yes	down	https://www.ncbi.nlm.nih.gov/gquery/?term=ENSG00000105245	NUMBL		NOG08783(S:Function unknown )		NOG08783(Numb homolog)	K06057	NUMBL	map04330(Notch signaling pathway)		GO:0005737(cellular_component:cytoplasm); GO:0005515(molecular_function:protein binding); GO:0007399(biological_process:nervous system development); GO:0019538(biological_process:protein metabolic process); GO:0034332(biological_process:adherens junction organization); GO:0050769(biological_process:positive regulation of neurogenesis); GO:0030900(biological_process:forebrain development); GO:0007…
ENSG00000082458	597	293	9.286	4.913	597	293	9.286	4.913	3.23051	2.32567	9.22183	8.19525	-1.027	0	0	yes	down	https://www.ncbi.nlm.nih.gov/gquery/?term=ENSG00000082458	DLG3	COG0194(F:Nucleotide transport and metabolism )		COG0194(Essential for recycling GMP and indirectly, cGMP (By similarity))		K21098	DLG3	map04530(Tight junction); map04390(Hippo signaling pathway)		GO:0008022(molecular_function:protein C-terminus binding); GO:0032281(cellular_component:AMPA glutamate receptor complex); GO:0046710(biological_process:GDP metabolic process); GO:0010923(biological_process:negative regulation of phosphatase activity); GO:0045197(biological_process:establishment or maintenance of epithelial cell apical/basal polarity); GO:0030426(cellular_component:growth cone); …
ENSG00000143248	480	2279	10.62	66.213	480	2279	10.62	66.213	3.42223	6.05122	8.90719	11.1542	2.247	0	0	yes	up	https://www.ncbi.nlm.nih.gov/gquery/?term=ENSG00000143248	RGS5		NOG14073(K:Transcription )		NOG14073(regulator of G-protein signaling)	K16449	RGS			GO:0005737(cellular_component:cytoplasm); GO:0043547(biological_process:positive regulation of GTPase activity); GO:0009968(biological_process:negative regulation of signal transduction); GO:0005829(cellular_component:cytosol); GO:0016020(cellular_component:membrane); GO:0005096(molecular_function:GTPase activator activity); GO:0008277(biological_process:regulation of G-protein coupled receptor p…
ENSG00000070081	1474	1803	46.835	59.996	1474	1803	46.835	59.996	5.55259	5.9092	10.5256	10.8163	0.2907	0	0	no	up	https://www.ncbi.nlm.nih.gov/gquery/?term=ENSG00000070081	NUCB2		NOG10385(S:Function unknown )		NOG10385(nucleobindin)	K20371	NUCB			GO:0005737(cellular_component:cytoplasm); GO:0005634(cellular_component:nucleus); GO:0005640(cellular_component:nuclear outer membrane); GO:0005509(molecular_function:calcium ion binding); GO:0005783(cellular_component:endoplasmic reticulum)
ENSG00000196465	1433	891	103.693	66.762	1433	891	103.693	66.762	6.69757	6.06311	10.4849	9.79944	-0.6855	0	0	no	down	https://www.ncbi.nlm.nih.gov/gquery/?term=ENSG00000196465	MYL6B					K12751	MYL6	map04921(Oxytocin signaling pathway); map04530(Tight junction); map04270(Vascular smooth muscle contraction)		GO:0070062(cellular_component:extracellular exosome); GO:0006936(biological_process:muscle contraction); GO:0005829(cellular_component:cytosol); GO:0007519(biological_process:skeletal muscle tissue development); GO:0016461(cellular_component:unconventional myosin complex); GO:0005859(cellular_component:muscle myosin complex); GO:0030049(biological_process:muscle filament sliding); GO:0008307(mole…
ENSG00000143479	593	1368	7.269	14.445	593	1368	7.269	14.445	2.88147	3.86245	9.21213	10.418	1.206	0	0	yes	up	https://www.ncbi.nlm.nih.gov/gquery/?term=ENSG00000143479	DYRK3		NOG01496(T:Signal transduction mechanisms )		NOG01496(dual-specificity tyrosine-(Y)-phosphorylation regulated kinase)	K18669	DYRK2_3_4			GO:1903432(biological_process:regulation of TORC1 signaling); GO:0016310(biological_process:phosphorylation); GO:0018108(biological_process:peptidyl-tyrosine phosphorylation); GO:0005737(cellular_component:cytoplasm); GO:0005634(cellular_component:nucleus); GO:0000287(molecular_function:magnesium ion binding); GO:0000166(molecular_function:nucleotide binding); GO:0005654(cellular_component:nucleo…
[truncated: 57,668 more rows]
